# Supplementary material for: Integrating miRNA and mRNA Profiling to Assess the Potential miRNA–mRNA Modules Linked With Testicular Immune Homeostasis in Sheep
Source: Front Vet Sci. 2021 May 25;8:647153. doi: 10.3389/fvets.2021.647153 (PMC8185144; doi:10.3389/fvets.2021.647153)
Supplement: Supplementary file 3 [file Table_3.XLSX]

## Sheet: Sheet1
Table S3. List of differentially expressed mRNAs related to immunity.
id	T3M-1_fpkm	T3M-2_fpkm	T3M-3_fpkm	T3M-4_fpkm	T1Y-1_fpkm	T1Y-2_fpkm	T1Y-3_fpkm	T1Y-4_fpkm	log2(Fold change)	Pvalue	FDR	Symbol	Description
NP_001009191.1	31.93	51.56	53.62	35.13	1.04	2.34	0.72	1.99	-4.82183	3.82e-18	7.69e-17	CXCL10	C-X-C motif chemokine 10 precursor [Ovis aries]
NP_001009202.1	216.01	213.82	273.01	240.48	2763.72	3308.4	3023.76	2979.02	3.67812	2.66e-32	1.29e-30	UBB	polyubiquitin-B [Ovis aries]
NP_001009342.1	1.15	1.83	3.32	2.69	0.3	0	0	0	-4.90529	0.00302211	0.00874923	IFNAR2	interferon alpha/beta receptor 2 precursor [Ovis aries]
NP_001009415.1	0.86	1.17	1.41	1.11	0	0.06	0.02	0.06	-5.02237	0.000183911	0.000717263	IL2RA	interleukin-2 receptor subunit alpha precursor [Ovis aries]
NP_001009418.1	25.22	25.19	34.39	27.37	6.05	5.8	4.31	4.29	-2.45551	1.77e-08	1.35e-07	CD3E	T-cell surface glycoprotein CD3 epsilon chain precursor [Ovis aries]
NP_001009426.1	7.09	5.07	5.63	6.27	0.96	1.17	1.05	1.42	-2.38693	0.000299882	0.00111453	MYC	myc proto-oncogene protein [Ovis aries]
NP_001009427.1	13.86	22.22	21.41	23.25	1.11	2.92	0.71	0.93	-3.83186	2.95e-06	1.61e-05	XCL1	lymphotactin precursor [Ovis aries]
NP_001009432.1	1.24	1.52	1.43	0.86	0.02	0	0.06	0.07	-5.07325	3.8e-05	0.000169853	PTGS2	prostaglandin G/H synthase 2 precursor [Ovis aries]
NP_001009477.1	32.2	41.15	33.72	40.05	2.77	3.17	3.26	4.22	-3.45454	1.36e-09	1.2e-08	CAV1	caveolin 1 [Ovis aries]
NP_001009485.1	13.33	11.04	16.89	16.08	1.56	0.72	0.82	1.97	-3.49948	3.78e-09	3.16e-08	ITGB2	integrin beta-2 precursor [Ovis aries]
NP_001009751.1	72.32	80.09	87.7	80.11	9.33	16.51	13.69	12.68	-2.61667	2.21e-13	2.94e-12	IRF1	interferon regulatory factor 1 [Ovis aries]
NP_001009784.1	1173.39	1214.22	1515.51	1148.4	245.03	239.03	218.99	274.18	-2.36995	1.87e-15	3.01e-14	ACTB	PREDICTED: actin, cytoplasmic 1 [Camelus dromedarius]
NP_001020033.1	0.53	0.74	0.64	0.23	15.11	15.39	17.78	14.64	4.87784	1.12e-16	1.99e-15	LTF	lactoferrin [Ovis aries]
NP_001030296.1	6.31	6.21	9.4	6.47	0.18	0.2	0.12	0.21	-5.32142	4.77e-17	8.77e-16	ITGAL	integrin alpha-L precursor [Ovis aries]
NP_001035378.1	2.48	3.92	3.48	2.71	0.29	0.59	0.19	0.27	-3.23197	0.00228408	0.00683585	SLAMF1	signaling lymphocytic activation molecule precursor [Ovis aries]
NP_001087253.1	11.04	11.05	15.71	15.34	3.34	5.79	0.98	2.56	-2.06838	0.00259142	0.00763282	APOBEC3F	APOBEC3F [Ovis aries]
NP_001094389.1	59.28	51.43	43.73	48.97	4.02	8.01	6.99	5.48	-3.05354	7.37e-16	1.22e-14	THRA	thyroid hormone receptor alpha [Ovis aries]
NP_001116473.1	5.26	9.54	9.08	10.22	0.28	1.07	0.32	1.07	-3.63752	1.61e-05	7.71e-05	CD1D	antigen-presenting glycoprotein CD1d precursor [Ovis aries]
NP_001120747.1	15.12	15.55	13.45	10.1	31.87	29.1	30.92	32.53	1.19832	0.00438316	0.0121463	SLC25A38	solute carrier family 25 member 38 [Ovis aries]
NP_001120753.1	131.81	174.77	153.86	171.6	22.01	30.96	31.08	22.46	-2.56903	1.74e-13	2.33e-12	CD81	CD81 antigen [Ovis aries]
NP_001120761.1	56.76	44.17	41.93	49.1	8.6	12.6	11.49	9.52	-2.18515	8.73e-07	5.2e-06	CCND3	G1/S-specific cyclin-D3 [Ovis aries]
NP_001124502.1	144.39	137.25	149.72	126.54	3.26	13.91	10.6	14.82	-3.71142	3.42e-14	4.92e-13	PSMB8	proteasome subunit beta type-8 [Ovis aries]
NP_001129403.1	20.61	23.91	27.13	24.49	3.43	4.1	3.87	4.59	-2.58797	1.51e-06	8.69e-06	CDK5	cyclin-dependent-like kinase 5 [Mus musculus]
NP_001132917.1	84.82	44.18	57.44	79.47	21.78	33.35	27.03	26.83	-1.28674	0.00184653	0.00567221	GNG11	guanine nucleotide-binding protein G(I)/G(S)/G(O) subunit gamma-11 [Ovis aries]
NP_001135425.1	2.17	8.4	5.45	2.42	0.04	0.07	0	0.15	-6.14818	1.87e-06	1.06e-05	IDO1	indoleamine 2,3-dioxygenase 1 [Ovis aries]
NP_001138657.1	180.26	134.06	163.21	141.59	29.88	55.14	37.55	59.44	-1.7662	1.06e-06	6.26e-06	SOD1	PREDICTED: superoxide dismutase [Cu-Zn] isoform X2 [Ovis aries musimon]
NP_001155360.1	3.09	3.04	5.52	4.83	0.83	1.2	1.06	0.83	-2.07179	0.00544541	0.0146754	CD93	complement component C1q receptor precursor [Ovis aries]
NP_001155361.1	33.24	31.56	34.42	29.04	14.66	15.3	14.5	18.8	-1.01971	0.00299603	0.00868314	RPA1	replication protein A 70 kDa DNA-binding subunit [Ovis aries]
NP_001156517.1	76.42	136.26	86.9	158.31	26.29	28.92	29.53	26.26	-2.04444	8.92e-09	7.09e-08	PDIA3	protein disulfide-isomerase A3 precursor [Ovis aries]
NP_001159652.1	127.01	87.16	94.81	104.43	4.08	4.47	5.27	4.81	-4.47187	2.97e-35	1.64e-33	MMP2	72 kDa type IV collagenase precursor [Ovis aries]
NP_001159654.1	2.17	8.72	7.01	7.76	0.19	0.4	0.78	1.34	-3.24316	0.000114501	0.000465111	FOS	proto-oncogene c-Fos [Ovis aries]
NP_001159655.1	21.65	19.53	28.67	24.72	1.99	4.13	3.66	2.9	-2.89883	6.11e-07	3.73e-06	MYD88	myeloid differentiation primary response protein MyD88 [Ovis aries]
NP_001159656.1	32.07	23.38	29.19	29.78	5.29	7.1	6.52	8.42	-2.06578	3.64e-06	1.96e-05	NFKBIA	NF-kappa-B inhibitor alpha [Ovis aries]
NP_001159657.1	97.66	76.59	108.09	93.32	23.31	32.47	33.33	25.87	-1.70804	1.07e-06	6.29e-06	TNFRSF1A	tumor necrosis factor receptor superfamily member 1A precursor [Ovis aries]
NP_001167584.1	1.8	1.13	1.54	0.58	0.05	0	0	0	-6.65821	0.00116898	0.00378061	SIX1	homeobox protein SIX1 [Ovis aries]
NP_001171945.1	1.45	12.76	8.02	1.63	0.93	1.4	0.38	0.83	-2.75277	0.0157039	0.0367471	CLDN1	claudin-1 [Ovis aries]
NP_001192079.1	9.14	5.24	9.52	7.95	0.37	0.58	0.98	1.54	-3.19829	0.000612589	0.00212576	IFI30	gamma-interferon-inducible lysosomal thiol reductase precursor [Ovis aries]
NP_001232935.1	71.3	39.92	36.52	26.74	4.85	5.52	6.02	3.05	-3.16596	9.27e-13	1.16e-11	GSN	gelsolin [Ovis aries]
NP_001233138.1	26.94	26.78	28.19	33.08	9.51	11.81	9.61	9.86	-1.49522	2.52e-06	1.39e-05	TOB2	protein Tob2 [Ovis aries]
NP_001233140.1	41.16	55.84	50.52	61.21	20.81	24.91	26.53	21.36	-1.1569	0.000608353	0.00211231	B4GALT1	beta-1,4-galactosyltransferase 1 [Ovis aries]
NP_001267627.1	26.24	39.06	43.09	41.56	2.6	3.39	3.48	7.55	-3.13918	1.12e-06	6.57e-06	OVAR-DRB1	MHC class II OVAR-DR-beta-3, partial [Ovis aries]
NP_001267632.1	13.84	21.03	14.21	18.35	5.81	4.76	4.56	6.7	-1.62708	0.00119808	0.00386663	SOD2	superoxide dismutase [Mn], mitochondrial [Ovis aries]
NP_001269176.1	18.63	24.79	24.61	26.45	1.01	0.49	0.6	1.58	-4.68223	9.71e-16	1.59e-14	CD53	leukocyte surface antigen CD53 [Ovis aries]
NP_001292819.1	1.51	1.9	3.6	2.56	0.32	0.12	0.25	0.13	-3.54482	6.91e-05	0.000293592	ITGAX	integrin alpha-X precursor [Ovis aries]
NP_001293037.1	11.16	11.05	13.69	11.45	0.66	0	0.42	0.82	-4.63929	2.83e-07	1.81e-06	CD96	T-cell surface protein tactile [Ovis aries]
NP_001295491.1	34.52	18.51	21.63	25.81	4.11	5.23	5.15	7.12	-2.21699	6.02e-07	3.68e-06	CITED2	cbp/p300-interacting transactivator 2 [Ovis aries]
NP_001295506.1	1.65	2.58	0.46	1.24	0.21	0.17	0.05	0.2	-3.23461	0.0207746	0.0466375	OVAR-DRB3	DLA class II histocompatibility antigen, DR-1 beta chain-like precursor [Ovis aries]
NP_001295515.1	34.97	23	0.12	84.49	1.91	4.57	4.68	0	-3.67536	0.00593343	0.0158137	LOC101110710	PREDICTED: BOLA class I histocompatibility antigen, alpha chain BL3-7-like [Ovis aries]
NP_001295520.1	33.21	27.94	44.28	31.06	5.93	6.6	5.64	9.62	-2.29616	1.45e-07	9.72e-07	CDC42	cell division cycle 42 [Ovis aries]
NP_001295526.1	30.62	45.88	60.19	27.2	0.65	8.75	2.32	7.93	-3.06013	2.18e-05	0.000101732	DQA	HLA class II histocompatibility antigen, DQ alpha 2 chain precursor [Ovis aries]
TCONS_00000667	6.21	4.41	5.79	5.06	0	0.48	0.96	0.3	-3.62516	0.000151475	0.000599999	Ctps1	XP_010860988.1 PREDICTED: CTP synthase 1 isoform X1 [Bison bison bison]
TCONS_00001829	32.15	30.94	35.03	25.53	1.29	1.31	2.06	1.83	-4.2519	1.01e-18	2.14e-17	Lmo4	NP_006760.1 LIM domain transcription factor LMO4 [Homo sapiens]
TCONS_00002475	1.76	2.06	2.22	1.37	18.86	14.09	22.04	20.02	3.33954	2.11e-18	4.35e-17	SPEN	XP_011979504.1 PREDICTED: putative RNA-binding protein 15 isoform X2 [Ovis aries musimon]
TCONS_00002930	5.17	3.07	2.04	3.17	0.04	0.3	0.12	0.53	-3.76403	8.86e-06	4.44e-05	POLR3GL	XP_012035424.1 PREDICTED: DNA-directed RNA polymerase III subunit RPC7-like isoform X1 [Ovis aries]
TCONS_00002961	0.32	1.28	1.26	0.65	7.06	11.6	6.45	11.84	3.39603	9.28e-06	4.63e-05	FCGR1A	NP_001132924.1 high affinity immunoglobulin gamma Fc receptor I precursor [Ovis aries]
TCONS_00003274	16.94	13.11	17.77	17.76	0.8	1.24	1.28	1.01	-3.92082	3.77e-22	1.03e-20	IL6R	XP_014947183.1 PREDICTED: interleukin-6 receptor subunit alpha isoform X1 [Ovis aries]
TCONS_00003369	0	0	0	0	11.39	13.39	10.84	8.47	13.4282	1.54e-34	8.32e-33	SEMA4A	XP_012038478.1 PREDICTED: semaphorin-4A isoform X1 [Ovis aries]
TCONS_00003696	21.2	23.38	21.65	23.29	1.21	1.13	1.22	1.31	-4.20022	2.58e-33	1.32e-31	Pbx1	XP_007987902.1 PREDICTED: pre-B-cell leukemia transcription factor 1 isoform X5 [Chlorocebus sabaeus]
TCONS_00004046	3.04	2.42	2.18	1.68	4.86	4.65	7.18	3.94	1.14634	0.00600714	0.0159826	TIAM1	XP_014947863.1 PREDICTED: LOW QUALITY PROTEIN: T-lymphoma invasion and metastasis-inducing protein 1 isoform X1 [Ovis aries]
TCONS_00004791	19.23	17.04	12.26	12.59	0.4	0.22	0.85	0.61	-4.87699	5.09e-15	7.92e-14	CD200	XP_004002964.1 PREDICTED: OX-2 membrane glycoprotein isoform X1 [Ovis aries]
TCONS_00005058	2.29	1.53	1.03	1.41	0.02	0.16	0	0.21	-4.00462	0.00108822	0.00355308	CD86	XP_012029677.1 PREDICTED: T-lymphocyte activation antigen CD86 isoform X2 [Ovis aries]
TCONS_00005072	1.32	0.7	2.26	0	0	0	0.05	0	-6.41954	0.00358229	0.0101618	CD86	XP_012029606.1 PREDICTED: T-lymphocyte activation antigen CD86 isoform X1 [Ovis aries]
TCONS_00005181	27.33	26.16	28.49	26.83	6.84	7.91	7.55	10.19	-1.74374	8.24e-06	4.15e-05	Pak2	XP_005670168.2 PREDICTED: serine/threonine-protein kinase PAK 2 [Sus scrofa]
TCONS_00005183	5.19	8.75	10.78	9.68	1.12	0.19	1.37	1.23	-3.13717	3.69e-08	2.69e-07	Pak2	NP_001193656.1 serine/threonine-protein kinase PAK 2 [Bos taurus]
TCONS_00005719	2.05	5.55	5.9	5.96	0	0	0	0	-12.2482	4.24e-37	2.58e-35	PLD1	XP_017903254.1 PREDICTED: phospholipase D1 isoform X2 [Capra hircus]
TCONS_00005800	0.19	0	0	0	6.59	2.87	3.14	2.27	6.29026	1.19e-05	5.84e-05	MECOM	XP_004003230.1 PREDICTED: MDS1 and EVI1 complex locus protein EVI1 isoform X2 [Ovis aries]
TCONS_00006307	105.44	87.9	77.87	116.99	1.69	2.35	4.27	2.8	-5.12687	1.15e-24	3.69e-23	RBP1	XP_012024608.1 PREDICTED: LOW QUALITY PROTEIN: retinol-binding protein 1 isoform X2 [Ovis aries musimon]
TCONS_00006335	1.09	5.93	5.51	5.86	0	1.78	0.57	0.83	-2.53182	0.0153641	0.0360924	PIK3CB	XP_004003351.1 PREDICTED: phosphatidylinositol 4,5-bisphosphate 3-kinase catalytic subunit beta isoform [Ovis aries]
TCONS_00006564	21.67	19.25	25.34	27.74	4.29	5.7	6.91	3.44	-2.20834	5.43e-08	3.88e-07	MX1	CAA46888.1 Mx homologue [Ovis aries]
TCONS_00006593	0	0	0	0	1.21	0.77	0.68	1.75	10.1066	6.63e-07	4.03e-06	UBASH3A	XP_011959518.1 PREDICTED: ubiquitin-associated and SH3 domain-containing protein A isoform X1 [Ovis aries]
TCONS_00006594	0.23	0.14	0.55	0.26	3.34	3.13	3.03	1.99	3.28352	1.68e-05	8.03e-05	UBASH3A	XP_011959518.1 PREDICTED: ubiquitin-associated and SH3 domain-containing protein A isoform X1 [Ovis aries]
TCONS_00007164	17.63	17.47	19.83	12.53	82.29	68.69	72.74	74.7	2.14524	7.52e-12	8.53e-11	PLCL2	XP_011998984.1 PREDICTED: inactive phospholipase C-like protein 2 isoform X2 [Ovis aries musimon]
TCONS_00007370	0.69	1.78	1.09	1.39	0.1	0.03	0.24	0.21	-3.0933	0.00528363	0.0142945	EFCAB1	XP_012039034.1 PREDICTED: EF-hand calcium-binding domain-containing protein 1 isoform X1 [Ovis aries]
TCONS_00007733	6.45	5.59	7.17	6.78	0.35	0.3	0.51	0.27	-4.18387	1.9e-15	3.05e-14	INPP5D	XP_011972088.1 PREDICTED: phosphatidylinositol 3,4,5-trisphosphate 5-phosphatase 1 isoform X2 [Ovis aries musimon]
TCONS_00008662	0.31	0.67	0.27	0.49	1.5	1.56	1.32	2.21	1.92119	0.00838977	0.0213532	Tal1	XP_014947447.1 PREDICTED: LOW QUALITY PROTEIN: T-cell acute lymphocytic leukemia protein 1 isoform X1 [Ovis aries]
TCONS_00008997	0.12	0.07	0	0.09	5.02	5.23	3.08	2.23	5.79627	4.98e-06	2.61e-05	C8B	XP_004002065.1 PREDICTED: complement component C8 beta chain [Ovis aries]
TCONS_00009202	8.35	9.1	3.49	7.76	0	0	0	0	-12.8088	2.82e-28	1.12e-26	GNG12	NP_777210.1 guanine nucleotide-binding protein G(I)/G(S)/G(O) subunit gamma-12 precursor [Bos taurus]
TCONS_00009203	9.08	8.89	12.07	7.7	0.39	0.64	0.43	0.38	-4.35832	7.35e-18	1.45e-16	GNG12	NP_777210.1 guanine nucleotide-binding protein G(I)/G(S)/G(O) subunit gamma-12 precursor [Bos taurus]
TCONS_00009261	1.95	2.22	1	2.31	0.69	0.4	0.53	0.66	-1.714	0.00529467	0.0143197	PTGER3	XP_017900971.1 PREDICTED: prostaglandin E2 receptor EP3 subtype isoform X1 [Capra hircus]
TCONS_00009707	28.35	17.59	19.84	12.4	1.11	1.49	1.1	1.75	-3.84247	5.29e-20	1.24e-18	TGFBR3	XP_014947600.1 PREDICTED: transforming growth factor beta receptor type 3 isoform X3 [Ovis aries]
TCONS_00009708	9.29	6.23	10.33	7.27	0.76	1	0	0.22	-4.06413	2.06e-05	9.65e-05	TGFBR3	XP_014947600.1 PREDICTED: transforming growth factor beta receptor type 3 isoform X3 [Ovis aries]
TCONS_00009906	1.66	0.71	1.24	1.46	0.04	0.1	0	0.08	-4.52641	2.56e-05	0.000118174	VAV3	XP_004002304.1 PREDICTED: guanine nucleotide exchange factor VAV3 isoform X2 [Ovis aries]
TCONS_00010257	28.99	26.98	30.64	28.27	1.98	3.56	2.77	2.92	-3.3547	7.21e-20	1.67e-18	CD58	XP_012017370.1 PREDICTED: lymphocyte function-associated antigen 3 isoform X4 [Ovis aries musimon]
TCONS_00010283	0	0	0	0	5.19	1.18	1.97	0.55	11.118	4.85e-07	3.01e-06	VTCN1	XP_012034804.1 PREDICTED: V-set domain-containing T-cell activation inhibitor 1 isoform X2 [Ovis aries]
TCONS_00010824	16.32	14.61	17.23	17.12	3	1.35	2.95	0.85	-3.00177	1.38e-10	1.36e-09	ADAR	XP_011987673.1 PREDICTED: double-stranded RNA-specific adenosine deaminase isoform X8 [Ovis aries musimon]
TCONS_00010860	17.21	16.38	16.6	15.02	4.5	6.8	6.85	3.4	-1.59741	7.69e-06	3.9e-05	SHC1	XP_011987688.1 PREDICTED: SHC-transforming protein 1 isoform X7 [Ovis aries musimon]
TCONS_00011058	0.38	0	0	0	7.36	6.68	7.59	5.23	6.14332	1.4e-05	6.78e-05	FCRL5	XP_012039178.1 PREDICTED: Fc receptor-like protein 5 isoform X4 [Ovis aries]
TCONS_00011199	10.2	9.59	12.4	12.13	0.14	0.63	0	0.34	-5.31933	7.93e-09	6.36e-08	CD84	XP_012039870.1 PREDICTED: SLAM family member 5 isoform X4 [Ovis aries]
TCONS_00011205	0.77	0.71	1.72	1.53	0.16	0.15	0.17	0.3	-2.60029	0.0205668	0.0462434	SLAMF1	NP_001035378.1 signaling lymphocytic activation molecule precursor [Ovis aries]
TCONS_00011398	9.99	13.14	11.9	13.51	1.89	1.88	1.48	2.68	-2.61378	8.84e-06	4.43e-05	CD247	NP_001009417.1 T-cell surface glycoprotein CD3 zeta chain precursor [Ovis aries]
TCONS_00011531	12	16.06	15.4	16.04	2.4	2.2	1.87	2.84	-2.67604	4.39e-13	5.66e-12	IFNAR1	CAA65183.1 type I interferon receptor [Ovis aries]
TCONS_00011536	6.74	7.42	5.61	5.46	0.56	0	0	0.73	-4.2897	0.000641592	0.00221685	IFNAR2	NP_001009342.1 interferon alpha/beta receptor 2 precursor [Ovis aries]
TCONS_00011537	1.99	1.9	3.41	3.73	0	0.27	0.3	0.38	-3.53736	0.00121818	0.00392222	IFNAR2	NP_001009342.1 interferon alpha/beta receptor 2 precursor [Ovis aries]
TCONS_00011725	6.72	8.89	8.85	5.06	1.63	1.43	0.64	1.28	-2.56748	4.36e-07	2.72e-06	GABPA	XP_006063313.1 PREDICTED: LOW QUALITY PROTEIN: GA-binding protein alpha chain [Bubalus bubalis]
TCONS_00011727	12.22	10.38	11.83	9.3	1.99	3.07	2.26	1.8	-2.26152	9.31e-07	5.52e-06	JAM2	XP_012025963.1 PREDICTED: junctional adhesion molecule B isoform X2 [Ovis aries musimon]
TCONS_00012575	13.39	8.31	10.31	15.7	0	0	1.14	0.36	-4.99126	0.000102938	0.000422343	CD47	XP_012017140.1 PREDICTED: leukocyte surface antigen CD47 isoform X10 [Ovis aries musimon]
TCONS_00013278	4.91	3.67	3.69	4.99	0.54	0.66	0.7	0.43	-2.88903	4.76e-07	2.95e-06	Adcy5	NP_001178998.1 adenylate cyclase type 5 [Bos taurus]
TCONS_00013422	0	0	0	0	0	0	4.2	0	10.0362	0.00699209	0.0182253	Muc4	XP_014947220.1 PREDICTED: LOW QUALITY PROTEIN: mucin-4 isoform X1 [Ovis aries]
TCONS_00013463	2.82	3.62	2.77	1.89	0.21	0.35	0.25	0.15	-3.53138	9.54e-07	5.65e-06	RNF168	XP_004003057.1 PREDICTED: E3 ubiquitin-protein ligase RNF168 [Ovis aries]
TCONS_00013512	1.24	2.56	4.55	2.47	0	0	0	0	-11.4014	4.51e-15	7.05e-14	DLG1	XP_011952010.1 PREDICTED: disks large homolog 1 isoform X15 [Ovis aries]
TCONS_00013999	4.97	4.16	3.44	4.45	0.04	0.32	0.17	0.31	-4.3407	1.74e-11	1.89e-10	PIK3CA	NP_776999.1 phosphatidylinositol 4,5-bisphosphate 3-kinase catalytic subunit alpha isoform [Bos taurus]
TCONS_00014003	7.47	5.36	5.65	3.69	0.96	0.47	0.77	0.56	-3.00587	1.44e-05	6.96e-05	PIK3CA	XP_006183837.1 PREDICTED: phosphatidylinositol 4,5-bisphosphate 3-kinase catalytic subunit alpha isoform isoform X1 [Camelus ferus]
TCONS_00014132	1.77	0.29	2.76	2.92	28.78	32.79	35.31	32.62	4.06447	1.17e-10	1.17e-09	CLDN11	NP_001155113.1 claudin-11 [Sus scrofa]
TCONS_00014396	0.28	3.02	4.38	8.06	0	0	0.07	0.19	-5.91978	2.59e-05	0.000119453	Mme	XP_004003282.1 PREDICTED: neprilysin isoform X2 [Ovis aries]
TCONS_00015234	4.63	5.44	4.55	6.31	0	0.71	0.49	0.17	-3.93332	5.15e-05	0.000224225	ICOSLG	XP_011959733.1 PREDICTED: ICOS ligand [Ovis aries]
TCONS_00015271	0	7.9	6.21	7.2	0.55	0	0	0	-5.27596	0.0101821	0.0252597	ITGB2	NP_001009485.1 integrin beta-2 precursor [Ovis aries]
TCONS_00015368	1.45	1.81	2.31	1.73	0.47	0.55	0.52	0.85	-1.61089	0.00921942	0.0231866	RUNX1	XP_014948182.1 PREDICTED: LOW QUALITY PROTEIN: runt-related transcription factor 1 isoform X1 [Ovis aries]
TCONS_00015656	52.59	37.14	47.05	37.39	7.15	3.1	6.63	5.18	-2.98099	7.19e-13	9.08e-12	SATB1	XP_017908700.1 PREDICTED: DNA-binding protein SATB1 isoform X2 [Capra hircus]
TCONS_00015666	66.62	21.32	32.7	25.9	5.23	4.35	5.91	5.35	-2.81387	3.54e-09	2.97e-08	SATB1	XP_005977279.1 PREDICTED: DNA-binding protein SATB1 [Pantholops hodgsonii]
TCONS_00015839	1.54	1.16	1.68	1.32	0.17	0.05	0.2	0.46	-2.69539	0.0125213	0.0302444	Rgcc	XP_011997506.1 PREDICTED: regulator of cell cycle RGCC [Ovis aries musimon]
TCONS_00016085	9.94	8.32	9.62	8.32	2.89	2.37	2.3	2.31	-1.87487	9.66e-07	5.71e-06	RB1	XP_012039838.1 PREDICTED: retinoblastoma-associated protein isoform X1 [Ovis aries]
TCONS_00016479	7.03	4.31	0	1.57	0	0	0	0	-11.6562	3.49e-07	2.21e-06	HSPH1	XP_015339446.1 PREDICTED: heat shock protein 105 kDa [Marmota marmota marmota]
TCONS_00016495	2.88	3.06	2.66	2.51	0.1	0.2	0.08	0.19	-4.28475	2.16e-10	2.09e-09	TM9SF2L	NP_001071363.1 transmembrane 9 superfamily member 2-like [Bos taurus]
TCONS_00016612	3.77	4.22	4.27	5.01	0.08	0	0.11	0.04	-6.23049	2.17e-11	2.34e-10	FLT3	XP_012040051.1 PREDICTED: receptor-type tyrosine-protein kinase FLT3 isoform X1 [Ovis aries]
TCONS_00017690	0	0	0	0	14.35	76.73	18.76	10.51	14.8769	2.78e-28	1.1e-26	LAMP1	XP_014953513.1 PREDICTED: lysosome-associated membrane glycoprotein 1 isoform X1 [Ovis aries]
TCONS_00017692	22.38	21.42	36.98	11.53	169.92	208.25	225.58	184.49	3.09408	1.25e-14	1.87e-13	LAMP1	XP_014953513.1 PREDICTED: lysosome-associated membrane glycoprotein 1 isoform X1 [Ovis aries]
TCONS_00017878	7.87	6.01	5.1	6.27	0.25	0.34	0.26	0.31	-4.44409	9.52e-29	3.85e-27	SUGT1	XP_011998791.1 PREDICTED: protein SGT1 homolog isoform X2 [Ovis aries musimon]
TCONS_00018418	3.03	2.86	2.72	2.34	0.02	0.08	0	0.09	-5.84879	3.31e-08	2.43e-07	Rfxap	DAA23978.1 TPA: regulatory factor X-associated protein-like [Bos taurus]
TCONS_00019877	3.18	2.62	3.08	3.48	12.78	15.87	17.58	11.36	2.22014	1.11e-07	7.56e-07	Gas6	XP_014953516.1 PREDICTED: LOW QUALITY PROTEIN: growth arrest-specific protein 6 isoform X1 [Ovis aries]
TCONS_00020180	33.39	43.68	45.34	40.56	13.93	10.32	11.43	11.68	-1.78287	5.24e-09	4.3e-08	CLTC	XP_007449155.1 PREDICTED: clathrin heavy chain 1 [Lipotes vexillifer]
TCONS_00020190	17.45	24.79	22.65	21.73	5.74	8.48	10.27	11.16	-1.2808	0.000242819	0.000921151	CLTC	XP_012006256.1 PREDICTED: clathrin heavy chain 1 isoform X8 [Ovis aries musimon]
TCONS_00020583	13.62	9.57	12.42	15.47	0.64	0.55	1.21	0.5	-4.13863	1.01e-19	2.32e-18	ABR	XP_006052761.1 PREDICTED: active breakpoint cluster region-related protein isoform X1 [Bubalus bubalis]
TCONS_00020669	38.49	29.63	33.54	33.23	14.64	13.43	14.86	16.07	-1.193	0.000196192	0.000760666	RPA1	NP_001155361.1 replication protein A 70 kDa DNA-binding subunit [Ovis aries]
TCONS_00021096	2.61	6.54	0	11.05	0	0	0	0	-12.3021	2.61e-08	1.94e-07	MAP2K4	AAH36032.1 Mitogen-activated protein kinase kinase 4 [Homo sapiens]
TCONS_00021419	102.99	95.83	99.15	138.39	3.13	14.22	9.4	4.18	-3.81844	1.7e-14	2.52e-13	COL1A1	XP_014954201.1 PREDICTED: LOW QUALITY PROTEIN: collagen alpha-1(I) chain isoform X1 [Ovis aries]
TCONS_00021511	20.5	20.29	22.63	20.58	3.22	4.64	4.24	5.1	-2.28798	0.000676756	0.00232414	EZR	BAC29009.1 unnamed protein product, partial [Mus musculus]
TCONS_00021829	8.07	7.9	8.79	8.96	2.16	2.25	3.06	1.84	-1.85675	2.62e-05	0.000120844	STAT5A	XP_017920601.1 PREDICTED: signal transducer and activator of transcription 5A [Capra hircus]
TCONS_00022061	0.12	0.04	0.3	0.14	1.57	1.73	1.33	1.57	3.36923	0.000963383	0.00318777	CRHR1	XP_017920767.1 PREDICTED: corticotropin-releasing factor receptor 1 [Capra hircus]
TCONS_00022165	0	0	0	0	791.89	904.72	1088.81	786.77	19.7684	3.56e-136	4.19e-132	ACE	XP_012026793.1 PREDICTED: angiotensin-converting enzyme isoform X3 [Ovis aries musimon]
TCONS_00022195	21.39	22.25	24.81	26.02	57.56	56.69	61.1	47.55	1.23847	0.000196541	0.000761869	Psmc5	XP_004013072.1 PREDICTED: 26S protease regulatory subunit 8 [Ovis aries]
TCONS_00022292	1.48	2.38	2.62	3.95	0.07	0.03	0	0.05	-6.11963	5.92e-07	3.62e-06	Cd7	XP_004013100.2 PREDICTED: T-cell antigen CD7 [Ovis aries]
TCONS_00022682	0	0.14	0	0.15	15.54	18.73	11.23	14.97	7.70402	7.3e-12	8.29e-11	Grb2	XP_011800360.1 PREDICTED: growth factor receptor-bound protein 2 [Colobus angolensis palliatus]
TCONS_00023121	9.89	10.34	11.12	11.23	3.44	3.95	4.23	4.16	-1.43208	0.000291826	0.00108817	Prkca	XP_012000737.1 PREDICTED: protein kinase C alpha type isoform X3 [Ovis aries musimon]
TCONS_00023265	15.94	11.93	12.29	11.99	0.02	0	0	0	-11.3485	2.01e-57	2.75e-55	TRIM25	XP_014953928.1 PREDICTED: LOW QUALITY PROTEIN: E3 ubiquitin/ISG15 ligase TRIM25 [Ovis aries]
TCONS_00023339	0	0.68	0	0	38.86	43.02	26.79	35.53	7.72832	2.93e-10	2.79e-09	MPO	XP_012040560.1 PREDICTED: myeloperoxidase [Ovis aries]
TCONS_00023698	11.2	12.87	9.84	11.29	0	3.06	0.22	0	-3.78456	0.00938205	0.0235443	NF1	XP_014954017.1 PREDICTED: neurofibromin isoform X10 [Ovis aries]
TCONS_00023722	5.77	5.73	5.4	4.34	2.77	1.7	2.75	3.09	-1.04274	0.00557218	0.0149737	NF1	XP_014954017.1 PREDICTED: neurofibromin isoform X10 [Ovis aries]
TCONS_00023895	10.58	14.5	12.26	18.45	1.81	2.3	1.86	1.43	-2.91441	3.35e-11	3.53e-10	Crk	XP_005975863.1 PREDICTED: adapter molecule crk [Pantholops hodgsonii]
TCONS_00024334	2.37	2.18	2.96	1.02	7.5	4.4	5.31	4.73	1.36295	0.0105664	0.0260973	PIK3R5	XP_011977856.1 PREDICTED: phosphoinositide 3-kinase regulatory subunit 5 isoform X3 [Ovis aries musimon]
TCONS_00024558	2.79	3.69	3.51	3.06	0.31	0.31	0.21	0.52	-3.27302	0.000536464	0.00188384	ADORA2B	XP_006079556.1 PREDICTED: adenosine receptor A2b isoform X1 [Bubalus bubalis]
TCONS_00024942	6.3	5.29	4.54	4.68	0.67	0.69	0.62	0.52	-3.05728	7.06e-14	9.88e-13	Nfe2l1	ELR60327.1 Nuclear factor erythroid 2-related factor 1, partial [Bos mutus]
TCONS_00024943	41.36	36.13	35.02	38.44	17.23	18.46	20.51	19.25	-1.00048	0.000530276	0.0018649	Nfe2l1	ELR60327.1 Nuclear factor erythroid 2-related factor 1, partial [Bos mutus]
TCONS_00024973	5.17	3.44	5.25	3.72	1.75	1.27	1.37	1.36	-1.6123	0.00129723	0.00414767	Tbkbp1	XP_015314280.1 PREDICTED: TANK-binding kinase 1-binding protein 1 isoform X1 [Bos taurus]
TCONS_00025060	3.8	1.69	3.21	3.21	0	0.11	0.2	0.19	-4.5741	1.44e-06	8.31e-06	MED1	XP_004012889.1 PREDICTED: mediator of RNA polymerase II transcription subunit 1 isoform X1 [Ovis aries]
TCONS_00025084	9.77	13.4	17.08	15.4	0	0	2.26	0.02	-4.60928	0.00231735	0.00692412	IKZF3	XP_004012897.1 PREDICTED: zinc finger protein Aiolos isoform X1 [Ovis aries]
TCONS_00025101	4.26	2.2	1.62	1.95	7.83	12.8	11.52	5.73	1.91711	0.000816787	0.00275386	NR1D1	XP_017920509.1 PREDICTED: nuclear receptor subfamily 1 group D member 1 [Capra hircus]
TCONS_00025243	25.16	19.35	18.53	17.53	3.9	3.41	4.28	6.46	-2.15824	6e-09	4.87e-08	STAT5B	XP_004012973.1 PREDICTED: signal transducer and activator of transcription 5B isoform X1 [Ovis aries]
TCONS_00025252	37.75	31.55	35.45	37.51	5.89	6.92	7.9	7.86	-2.31596	6.49e-13	8.23e-12	STAT3	XP_014954273.1 PREDICTED: signal transducer and activator of transcription 3 isoform X1 [Ovis aries]
TCONS_00025254	7.27	6.38	7.22	4.39	0.87	1.28	1.87	1.5	-2.19411	1.27e-05	6.19e-05	STAT3	XP_014954274.1 PREDICTED: signal transducer and activator of transcription 3 isoform X2 [Ovis aries]
TCONS_00026020	27.27	22.62	23.55	23.61	11.81	12.43	10.69	12.6	-1.02989	0.000583805	0.00203465	TNRC6C	XP_017919196.1 PREDICTED: trinucleotide repeat-containing gene 6C protein isoform X3 [Capra hircus]
TCONS_00026346	3.75	2.92	3.39	2.86	41.47	37.59	33.88	43.46	3.59756	1.46e-17	2.79e-16	MAP2K6	XP_004013197.1 PREDICTED: dual specificity mitogen-activated protein kinase kinase 6 isoform X1 [Ovis aries]
TCONS_00026525	41.67	24.63	32.66	35.26	6.51	8.41	7.65	4.97	-2.285	9.13e-09	7.25e-08	ADORA1	XP_012042293.1 PREDICTED: adenosine receptor A1 isoform X1 [Ovis aries]
TCONS_00027287	2.39	4.15	3.29	3.68	0.24	0	0.21	0.49	-3.84522	0.000258819	0.000975177	EFCAB1	XP_012039034.1 PREDICTED: EF-hand calcium-binding domain-containing protein 1 isoform X1 [Ovis aries]
TCONS_00027336	36.92	31.99	33.63	30.01	10.89	9.89	7.91	10.02	-1.77576	4.23e-09	3.51e-08	AKT3	NP_005456.1 RAC-gamma serine/threonine-protein kinase isoform 1 [Homo sapiens]
TCONS_00027511	2.32	3.02	3.04	2.86	0	0.01	0	0.1	-6.67499	2.64e-07	1.7e-06	FASLG	XP_004013754.1 PREDICTED: tumor necrosis factor ligand superfamily member 6 [Ovis aries]
TCONS_00027877	100.66	97.79	106.7	97.67	43.43	50.56	56.4	48.92	-1.01512	0.00039895	0.00144152	Gnb1	EDL15010.1 guanine nucleotide binding protein, beta 1, isoform CRA_a, partial [Mus musculus]
TCONS_00027879	11.37	12.97	11.45	13.14	1.15	0.93	0.83	1.17	-3.58408	3.14e-16	5.37e-15	Gnb1	EDL15010.1 guanine nucleotide binding protein, beta 1, isoform CRA_a, partial [Mus musculus]
TCONS_00028095	4.46	3.91	3.74	3.24	0.43	0.39	0.29	0.31	-3.43428	1.02e-16	1.82e-15	RABGAP1L	XP_008144097.1 PREDICTED: rab GTPase-activating protein 1-like isoform X4 [Eptesicus fuscus]
TCONS_00028443	0.69	1.81	3.82	1.25	0	0.13	0.07	0	-5.24222	0.000324185	0.0011957	PLA2G4A	XP_004013929.1 PREDICTED: cytosolic phospholipase A2 isoform X1 [Ovis aries]
TCONS_00029238	4.02	5.12	4.9	6.26	19.5	19.5	27.43	20.67	2.10119	1.72e-07	1.14e-06	ELK4	XP_004013607.2 PREDICTED: ETS domain-containing protein Elk-4 isoform X2 [Ovis aries]
TCONS_00029334	14.18	23.78	0	17.2	0.95	0.24	0	0	-5.53459	0.002028	0.00615914	CFH	XP_012042386.1 PREDICTED: LOW QUALITY PROTEIN: complement factor H isoform X1 [Ovis aries]
TCONS_00029336	15.78	21.69	34.24	19.47	0	0.93	1.14	1.18	-4.81021	1.28e-07	8.67e-07	CFH	XP_012042386.1 PREDICTED: LOW QUALITY PROTEIN: complement factor H isoform X1 [Ovis aries]
TCONS_00029583	28.25	33.61	32.2	34.66	6.41	6.52	6.21	7.9	-2.25107	1.68e-12	2.05e-11	EPRS	XP_004013652.1 PREDICTED: bifunctional glutamate/proline--tRNA ligase isoform X2 [Ovis aries]
TCONS_00029748	0.1	0.06	17.92	0.09	0.02	0.06	0.05	0.02	-6.92045	8.07e-05	0.000338427	ITPKB	XP_011973866.1 PREDICTED: inositol-trisphosphate 3-kinase B [Ovis aries musimon]
TCONS_00030368	1.32	0.99	1.51	1.3	0.18	0.01	0	0.17	-3.83007	0.00218508	0.00657674	KCNAB2	NP_001014406.1 voltage-gated potassium channel subunit beta-2 isoform 2 [Bos taurus]
TCONS_00030541	0	0	0	0	58.36	53.82	62.24	54.35	15.8035	7.36e-78	2.06e-75	PRKCZ	XP_006044717.1 PREDICTED: protein kinase C zeta type isoform X1 [Bubalus bubalis]
TCONS_00030862	1.31	1.32	1.29	1.16	0	0	0	0	-10.3106	1.58e-29	6.65e-28	RC3H1	XP_004013862.1 PREDICTED: roquin-1 isoform X3 [Ovis aries]
TCONS_00031054	4.64	4.9	2.79	2.59	0.03	0.08	0.15	0.09	-5.41375	9.23e-16	1.52e-14	RNASEL	XP_004013899.1 PREDICTED: 2-5A-dependent ribonuclease isoform X1 [Ovis aries]
TCONS_00031098	7.66	13.6	5.24	18.44	0	0	2.17	1.88	-3.47201	0.00886483	0.0223945	ARPC5	EPY73534.1 actin-related protein 2/3 complex subunit 5 [Camelus ferus]
TCONS_00031388	0.21	0.39	0	0	2.66	1.78	3.11	2.61	4.08179	0.00581179	0.0155311	CD46	XP_014964962.1 PREDICTED: membrane cofactor protein-like [Ovis aries musimon]
TCONS_00031391	0.09	0.22	0.49	0.13	22.03	17.77	16.1	14.4	6.24015	1.27e-18	2.66e-17	Cd46	XP_014954885.1 PREDICTED: membrane cofactor protein-like isoform X1 [Ovis aries]
TCONS_00031781	10.48	8.01	7.54	7.7	0.45	0.22	0	0.08	-5.491	1.58e-09	1.38e-08	PLCB4	XP_004014196.2 PREDICTED: 1-phosphatidylinositol 4,5-bisphosphate phosphodiesterase beta-4 isoform X5 [Ovis aries]
TCONS_00032119	0.42	1.48	2.26	1.14	0	0	0	0	-10.3718	1.77e-08	1.35e-07	GATA3	XP_005214181.1 PREDICTED: trans-acting T-cell-specific transcription factor GATA-3 isoform X1 [Bos taurus]
TCONS_00032179	1.07	1.61	5.5	1.88	0.2	0.48	0.88	0.32	-2.41983	0.00133746	0.00426377	CAMK1D	XP_012010919.1 PREDICTED: calcium/calmodulin-dependent protein kinase type 1D isoform X2 [Ovis aries musimon]
TCONS_00032181	6.3	2.07	1.08	3.06	0	0	0.44	0	-4.82943	0.00293791	0.00853407	CAMK1D	XP_005972205.1 PREDICTED: calcium/calmodulin-dependent protein kinase type 1D [Pantholops hodgsonii]
TCONS_00032190	20.73	19.63	19.86	16.45	4.26	6.52	5.81	6.21	-1.74963	4.97e-05	0.000217007	Abi1	EDL08144.1 abl-interactor 1, isoform CRA_b, partial [Mus musculus]
TCONS_00032275	1.9	2.83	1.94	2.6	0	0	0.03	0.01	-7.85643	3.01e-15	4.76e-14	PARD3	XP_012006636.1 PREDICTED: partitioning defective 3 homolog isoform X1 [Ovis aries musimon]
TCONS_00032302	47.78	68.97	59.42	67.44	4.65	4.8	4.32	5.27	-3.67747	1.14e-27	4.38e-26	ITGB1	XP_005972136.1 PREDICTED: integrin beta-1 isoform X2 [Pantholops hodgsonii]
TCONS_00032725	2.96	2.1	1.66	2.29	8.67	9.32	7.73	6.73	1.84862	5.08e-06	2.66e-05	MRC1	XP_005982997.1 PREDICTED: macrophage mannose receptor 1 [Pantholops hodgsonii]
TCONS_00033369	6.99	7.09	8.95	9.94	2.23	2.9	2.65	1.8	-1.78306	4.78e-05	0.000209744	PRNP	ABA08027.1 prion protein [Ovis aries]
TCONS_00033371	3.78	6.78	5.08	6.8	0	0.14	0	0	-7.3245	5.31e-09	4.35e-08	PRNP	ABA08027.1 prion protein [Ovis aries]
TCONS_00033611	4.33	4.24	4.52	4.32	0.78	1.13	0.86	1.04	-2.19205	0.0021531	0.00649545	ZBTB46	XP_014954958.1 PREDICTED: LOW QUALITY PROTEIN: zinc finger and BTB domain-containing protein 46 isoform X1 [Ovis aries]
TCONS_00033809	0.56	0	0.44	0.29	14.25	12.1	13.29	12.2	5.32862	2.9e-09	2.46e-08	ZBP1	XP_004014817.1 PREDICTED: Z-DNA-binding protein 1 isoform X3 [Ovis aries]
TCONS_00033931	1.81	0.46	3.32	8.17	45.09	52.69	60.35	37.69	3.83098	4.65e-07	2.89e-06	DEFB123	XP_005688402.1 PREDICTED: beta-defensin 123 [Capra hircus]
TCONS_00033973	0.59	0.26	0.39	0.3	1.55	1.42	1.28	1.57	1.91809	0.0118123	0.028747	MYLK2	XP_012044834.1 PREDICTED: myosin light chain kinase 2, skeletal/cardiac muscle isoform X1 [Ovis aries]
TCONS_00034308	1.04	1.35	2.05	0.92	0.19	0.32	0.65	0.08	-2.11189	0.0146576	0.0346248	SRC	XP_005569021.2 PREDICTED: proto-oncogene tyrosine-protein kinase Src isoform X3 [Macaca fascicularis]
TCONS_00034331	17.85	27.33	21.73	31.72	4.41	0	6.73	8.2	-2.35044	0.0123785	0.0299351	CTNNBL1	XP_020028079.1 beta-catenin-like protein 1 isoform X1 [Castor canadensis]
TCONS_00034587	85.67	103.13	101.26	107.09	14.68	14.71	16.22	18.1	-2.64009	1.1e-17	2.14e-16	YWHAB	ELW66762.1 14-3-3 protein beta/alpha [Tupaia chinensis]
TCONS_00034676	0	0.34	1.73	0	53.67	58.32	63.07	44.92	6.7316	1.12e-07	7.59e-07	MMP9	XP_004014663.2 PREDICTED: LOW QUALITY PROTEIN: matrix metalloproteinase-9 [Ovis aries]
TCONS_00035226	0.08	0	0	0	0.58	0.74	1.84	0.88	5.65821	0.00193322	0.00590672	PAK7	XP_012018273.1 PREDICTED: serine/threonine-protein kinase PAK 7 isoform X2 [Ovis aries musimon]
TCONS_00035397	0	0	0	0	176.02	181.52	204.38	187.73	17.5159	2.54e-119	1.07e-115	PRKCQ	XP_004014222.1 PREDICTED: protein kinase C theta type isoform X1 [Ovis aries]
TCONS_00035750	6.83	0.99	7.22	0.84	0.67	0	0	0.48	-3.78751	0.00865734	0.0219411	PIP4K2A	NP_001179698.1 phosphatidylinositol 5-phosphate 4-kinase type-2 alpha [Bos taurus]
TCONS_00035753	0	9.13	0	0	0	0	0	0	-11.1564	0.00214526	0.00647346	PIP4K2A	NP_001179698.1 phosphatidylinositol 5-phosphate 4-kinase type-2 alpha [Bos taurus]
TCONS_00036639	8.43	7.27	14.26	19.31	1.11	0.59	0.88	1.27	-3.67778	1.47e-13	1.99e-12	RASSF2	XP_004014386.1 PREDICTED: ras association domain-containing protein 2 [Ovis aries]
TCONS_00037084	0.2	0	0	0	45.55	57.37	32.41	37.43	9.75455	2.08e-31	9.69e-30	GNAS	XP_008139445.1 PREDICTED: guanine nucleotide-binding protein G(s) subunit alpha isoforms short isoform X6 [Eptesicus fuscus]
TCONS_00037261	0	0	0	0	38.2	58.91	62.35	35.08	15.5697	2.29e-29	9.57e-28	DEFB119	XP_005960844.1 PREDICTED: beta-defensin 119 isoform X1 [Pantholops hodgsonii]
TCONS_00037263	0	0.71	0.17	1.91	31.1	34.61	34.61	19.92	5.42951	2.03e-06	1.14e-05	DEFB122	NP_001095809.1 beta-defensin 122a precursor [Bos taurus]
TCONS_00037264	1.15	0	0.45	0	19.03	22.12	32.18	19.23	5.85425	3.28e-06	1.77e-05	DEFB122	NP_001071575.1 beta-defensin 122 precursor [Bos taurus]
TCONS_00037896	15.37	14.61	19.58	16.51	6.07	5.37	8.72	6.09	-1.33168	5.75e-05	0.000248463	PREX1	XP_014954998.1 PREDICTED: LOW QUALITY PROTEIN: phosphatidylinositol 3,4,5-trisphosphate-dependent Rac exchanger 1 protein isoform X1 [Ovis aries]
TCONS_00037984	0	0	0	0	1.54	1.57	1.61	1.96	10.7056	1.67e-14	2.48e-13	PAOX	XP_011963819.1 PREDICTED: peroxisomal N(1)-acetyl-spermine/spermidine oxidase isoform X7 [Ovis aries musimon]
TCONS_00038810	14.05	13.74	17.59	14.18	5.22	4.32	5.81	7.63	-1.37396	0.00159511	0.00498428	IRF8	XP_010849137.1 PREDICTED: interferon regulatory factor 8 isoform X1 [Bison bison bison]
TCONS_00038958	0	0	0	0	18.07	24.16	14.88	18.86	14.2131	2.21e-25	7.44e-24	CDK10	XP_012045074.1 PREDICTED: spermatogenesis-associated protein 33 [Ovis aries]
TCONS_00039118	7.71	4.61	8.81	7.86	0	0.15	0.31	0	-5.97778	2.54e-07	1.64e-06	ADCY7	XP_014955918.1 PREDICTED: adenylate cyclase type 7 isoform X1 [Ovis aries]
TCONS_00039249	77.37	45.44	52.66	59.12	27.64	23.33	11.68	5.26	-1.78845	0.000293882	0.00109465	MMP2	XP_009194722.1 PREDICTED: 72 kDa type IV collagenase [Papio anubis]
TCONS_00039316	3.87	4.84	4.28	3.81	0.37	0.12	0	0.42	-4.20645	5.68e-06	2.95e-05	NLRC5	XP_014955935.1 PREDICTED: LOW QUALITY PROTEIN: protein NLRC5 isoform X1 [Ovis aries]
TCONS_00039463	6.48	6.31	10.01	8.66	1.27	1.98	1.53	2.11	-2.19094	2.93e-07	1.88e-06	CDH5	XP_004015095.1 PREDICTED: cadherin-5 isoform X1 [Ovis aries]
TCONS_00039475	0	0	0	0	5.77	7.29	5.52	5.24	12.5399	8.35e-17	1.51e-15	CKLF	XP_004015624.1 PREDICTED: CKLF-like MARVEL transmembrane domain-containing protein 1 isoform X1 [Ovis aries]
TCONS_00039502	4.03	4.73	6.34	5.11	0.73	0.58	0.81	0.48	-2.95849	1.41e-06	8.12e-06	CBFB	XP_007477182.1 PREDICTED: core-binding factor subunit beta isoform X5 [Monodelphis domestica]
TCONS_00040143	0.12	0.12	0.27	0.8	18.04	18.71	17.7	15.88	5.7465	2e-10	1.94e-09	ETV2	XP_014955681.1 PREDICTED: ETS translocation variant 2 isoform X1 [Ovis aries]
TCONS_00040526	0	0	0	0	7.73	10.4	8.71	7.41	13.0638	4.77e-27	1.78e-25	TGFB1	NP_001301071.1 transforming growth factor beta-1 precursor [Capra hircus]
TCONS_00040723	4.43	13.9	14.51	13.53	0.58	0	0.46	0	-5.47854	7.68e-06	3.89e-05	PVR	XP_014955718.1 PREDICTED: LOW QUALITY PROTEIN: poliovirus receptor isoform X1, partial [Ovis aries]
TCONS_00040740	27.31	16.83	22.42	21.52	0	0	0	0	-14.4265	4.68e-33	2.35e-31	Pvrl2	XP_004015785.2 PREDICTED: LOW QUALITY PROTEIN: nectin-2 isoform X1 [Ovis aries]
TCONS_00040754	19.26	9.24	22.17	23.4	72.04	64.86	74.61	69.41	1.9232	2.53e-07	1.63e-06	CLPTM1	XP_014955723.1 PREDICTED: LOW QUALITY PROTEIN: cleft lip and palate transmembrane protein 1 isoform X1 [Ovis aries]
TCONS_00040855	12.33	10.92	11.49	10.35	5.43	5.09	2.99	5.93	-1.21378	0.000450588	0.00160852	ARHGAP35	XP_004015381.1 PREDICTED: rho GTPase-activating protein 35 [Ovis aries]
TCONS_00040861	12.33	10.92	11.49	10.35	5.43	5.09	2.99	5.93	-1.21378	0.000450689	0.0016087	ARHGAP35	XP_004015381.1 PREDICTED: rho GTPase-activating protein 35 [Ovis aries]
TCONS_00041038	0.14	0.15	0.14	0.3	9.04	5.55	9.81	11.05	5.60175	1.82e-13	2.44e-12	CD37	XP_011983147.1 PREDICTED: leukocyte antigen CD37 isoform X2 [Ovis aries musimon]
TCONS_00041040	6.27	10.43	13.15	13.09	27.58	26.3	34.86	35.45	1.53215	0.000350928	0.00128371	CD37	XP_011983150.1 PREDICTED: leukocyte antigen CD37 isoform X5 [Ovis aries musimon]
TCONS_00041067	13.15	14.33	17.2	11.36	2.46	1.52	2.87	2.31	-2.61304	6.75e-05	0.000287432	FLT3LG	XP_017918273.1 PREDICTED: fms-related tyrosine kinase 3 ligand isoform X3 [Capra hircus]
TCONS_00041094	0	0	0.6	0.14	21.73	19.95	23.33	22.25	6.88165	1.37e-10	1.36e-09	PRMT1	NP_001527.3 protein arginine N-methyltransferase 1 isoform 1 [Homo sapiens]
TCONS_00041101	0.64	1.73	0.7	1.26	23.45	34.93	40.43	27.86	4.87056	3.37e-23	9.81e-22	AP2A1	EAW52536.1 adaptor-related protein complex 2, alpha 1 subunit, isoform CRA_b [Homo sapiens]
TCONS_00041102	0	1.51	3.3	2.72	17.5	23.9	30.68	28.14	3.73438	7.22e-05	0.000305923	AP2A1	EAW52536.1 adaptor-related protein complex 2, alpha 1 subunit, isoform CRA_b [Homo sapiens]
TCONS_00041368	2.48	2.21	1.97	1.04	3.73	8.25	8.02	3.53	1.61157	0.0223928	0.0497194	PRKCG	XP_010854313.1 PREDICTED: protein kinase C gamma type, partial [Bison bison bison]
TCONS_00041885	3.28	3.3	2.46	1.94	0.38	0.23	0.2	0.33	-3.26777	1.07e-13	1.46e-12	TM9SF2L	NP_001071363.1 transmembrane 9 superfamily member 2-like [Bos taurus]
TCONS_00044218	5.19	5.81	5.95	6.4	0.95	1.34	1.2	1.06	-2.35948	7.01e-06	3.58e-05	Arhgef1	XP_014955710.1 PREDICTED: LOW QUALITY PROTEIN: rho guanine nucleotide exchange factor 1 isoform X1 [Ovis aries]
TCONS_00044283	0	0	0	0.09	1.68	1.17	1.43	2.4	6.21378	9.02e-05	0.000374786	PLAUR	XP_012044906.1 PREDICTED: urokinase plasminogen activator surface receptor isoform X1 [Ovis aries]
TCONS_00044397	5.9	8.24	6.88	4.95	16.41	25.7	20.86	15.08	1.58755	0.00539028	0.0145408	ERCC1	XP_011983549.1 PREDICTED: DNA excision repair protein ERCC-1 isoform X2 [Ovis aries musimon]
TCONS_00044480	11.37	9.77	9.61	13.95	23.53	18.7	25.45	32.84	1.16914	0.021215	0.0475118	Ap2s1	XP_012785781.1 PREDICTED: AP-2 complex subunit sigma [Ochotona princeps]
TCONS_00045871	11.95	8.72	8.48	8.29	2.78	3.58	3.24	2.87	-1.58612	4.78e-06	2.52e-05	ZBTB16	XP_011998514.1 PREDICTED: zinc finger and BTB domain-containing protein 16 isoform X2 [Ovis aries musimon]
TCONS_00046027	9.76	14.74	16.26	12.01	0.02	0.59	0.17	0.32	-5.58414	7.89e-08	5.49e-07	CD3G	XP_005977124.1 PREDICTED: T-cell surface glycoprotein CD3 gamma chain [Pantholops hodgsonii]
TCONS_00046034	0	0	0	0	2.8	2.6	1.28	1.9	11.0668	1.87e-31	8.74e-30	KMT2A	XP_011973106.1 PREDICTED: histone-lysine N-methyltransferase 2A isoform X3 [Ovis aries musimon]
TCONS_00046070	0.01	0	0.12	0.05	2.11	0.88	1.21	0.97	4.8441	0.000459573	0.00163721	Cxcr5	XP_011950938.1 PREDICTED: C-X-C chemokine receptor type 5 [Ovis aries]
TCONS_00046107	3.59	2.34	2.1	2.17	0.31	0.58	0.82	0.61	-2.13637	0.00291322	0.00846945	Nlrx1	XP_004016149.1 PREDICTED: LOW QUALITY PROTEIN: NLR family member X1 isoform X1 [Ovis aries]
TCONS_00046109	2.48	3.2	3.08	2.87	0.4	0.13	0.09	0	-4.22944	7.8e-05	0.000327916	Nlrx1	XP_004016149.1 PREDICTED: LOW QUALITY PROTEIN: NLR family member X1 isoform X1 [Ovis aries]
TCONS_00046267	2.64	2.33	2.59	3.34	0	0.34	0	0	-5.00265	0.00219019	0.00658975	CRTAM	XP_011951022.1 PREDICTED: cytotoxic and regulatory T-cell molecule isoform X2 [Ovis aries]
TCONS_00047391	33.1	32.21	44.32	44.57	2.42	2.77	2.75	2.62	-3.86812	7.31e-23	2.08e-21	CD44	XP_011951620.1 PREDICTED: CD44 antigen isoform X11 [Ovis aries]
TCONS_00047535	8.41	17.66	16.96	16.56	72.38	84.16	86.55	61.66	2.35448	2.35e-10	2.26e-09	CD82	XP_011951671.1 PREDICTED: CD82 antigen isoform X1 [Ovis aries]
TCONS_00047570	2.3	2.4	2.12	2.88	0.04	0.13	0.04	0.06	-5.16695	6.01e-14	8.45e-13	ZNF862	XP_006046418.1 PREDICTED: zinc finger protein 862 isoform X1 [Bubalus bubalis]
TCONS_00047662	0	0.31	0.16	0.34	113.22	106.74	103.49	106.74	9.05284	2.49e-42	1.89e-40	F2	NP_001159667.1 prothrombin precursor [Ovis aries]
TCONS_00047682	8.49	2.32	10.81	8.16	0	0	0	1.9	-3.97027	0.0166973	0.0387193	NR1H3	XP_011951757.1 PREDICTED: oxysterols receptor LXR-alpha isoform X1 [Ovis aries]
TCONS_00047754	14.66	18.99	11.39	17.06	0.21	0	0	0	-8.20806	6.35e-09	5.15e-08	PTPRJ	XP_011951807.1 PREDICTED: receptor-type tyrosine-protein phosphatase eta [Ovis aries]
TCONS_00047896	121.08	132.79	203.42	132.63	15.73	21.54	17.9	11.96	-3.13549	6.16e-18	1.22e-16	SERPING1	XP_014956658.1 PREDICTED: plasma protease C1 inhibitor isoform X1 [Ovis aries]
TCONS_00047902	10.22	8.67	6.95	9.75	0.08	0.31	0.44	0.23	-5.06934	1.79e-16	3.13e-15	-	ELR59748.1 hypothetical protein M91_15431, partial [Bos mutus]
TCONS_00048176	6.44	3.02	4.96	4.45	1.57	2.15	0.63	1.55	-1.67731	0.00262115	0.00771071	BIRC2	XP_004016023.1 PREDICTED: baculoviral IAP repeat-containing protein 2 isoform X1 [Ovis aries]
TCONS_00048546	0	7.13	4.7	15.41	28.73	32.28	39.69	38.27	2.35097	0.0142186	0.0337314	Cadm1	EDL25695.1 immunoglobulin superfamily, member 4A, isoform CRA_c, partial [Mus musculus]
TCONS_00048763	0.58	0.29	2.15	0.43	4.37	2.59	6.08	2.93	2.2107	0.00987665	0.0246068	SLC37A4	XP_011950948.1 PREDICTED: glucose-6-phosphate translocase isoform X2 [Ovis aries]
TCONS_00048816	0	0	1.04	0.54	6.01	10.81	10.18	5.26	4.35175	0.00155147	0.00486682	PVRL1	XP_010332733.1 PREDICTED: nectin-1 isoform X2 [Saimiri boliviensis boliviensis]
TCONS_00048875	3.76	6.36	5.91	4.45	0.09	0.29	0.08	0	-5.47644	1.46e-08	1.12e-07	Vof16	BAC06858.1 ischemia related factor vof-16 [Rattus norvegicus]
TCONS_00048934	290.71	434.93	412.38	420.43	43.21	47.16	44.32	40.42	-3.15378	1.37e-23	4.1e-22	HSPA8	XP_011951023.1 PREDICTED: LOW QUALITY PROTEIN: heat shock cognate 71 kDa protein isoform X1 [Ovis aries]
TCONS_00049490	0	0.19	0	0	47.72	47.52	63.71	51.55	10.1136	3.94e-21	1.01e-19	STIM1	XP_004016319.1 PREDICTED: stromal interaction molecule 1 isoform X3 [Ovis aries]
TCONS_00049548	3.55	0.84	1.7	0	0	0	0	0	-10.5722	9.44e-06	4.71e-05	PDE2A	XP_012010606.1 PREDICTED: cGMP-dependent 3',5'-cyclic phosphodiesterase isoform X4 [Ovis aries musimon]
TCONS_00049549	2.82	0.42	0	3.7	0	0	0	0.24	-4.85383	0.0214884	0.0480234	PDE2A	XP_012010602.1 PREDICTED: cGMP-dependent 3',5'-cyclic phosphodiesterase isoform X2 [Ovis aries musimon]
TCONS_00049650	15.05	14.66	10.6	18.4	2.81	3.29	3.2	3.94	-2.1487	6.57e-10	6.01e-09	ARRB1	XP_012006414.1 PREDICTED: beta-arrestin-1 isoform X6 [Ovis aries musimon]
TCONS_00049768	7.07	8.88	7.3	8.23	1.23	1.68	1.46	1.65	-2.3866	5.39e-09	4.41e-08	LGR4	XP_011951513.1 PREDICTED: leucine-rich repeat-containing G-protein coupled receptor 4 isoform X1 [Ovis aries]
TCONS_00049914	6.72	5.6	7.59	7.96	1.33	1.04	0.7	1.85	-2.50198	0.000755322	0.00256754	LMO2	XP_013156979.1 PREDICTED: rhombotin-2 isoform X2 [Falco peregrinus]
TCONS_00049994	3.59	3.8	5.18	2.99	0.84	0.58	0.65	0.53	-2.58126	7.67e-05	0.000323022	TRAF6	XP_011989556.1 PREDICTED: TNF receptor-associated factor 6 [Ovis aries musimon]
TCONS_00050994	0	0.31	0.04	0	1.64	3.1	2.27	2.03	4.6909	0.0026952	0.00790208	skp1	XP_007194902.1 PREDICTED: S-phase kinase-associated protein 1-like isoform X1 [Balaenoptera acutorostrata scammoni]
TCONS_00051221	3.64	3.06	1.27	2.27	0.1	0.06	0	0.09	-5.35614	2.48e-08	1.86e-07	PDE4D	XP_011979767.1 PREDICTED: cAMP-specific 3',5'-cyclic phosphodiesterase 4D isoform X5 [Ovis aries musimon]
TCONS_00052416	2.07	4.08	3.25	3.38	0.07	0.05	0.02	0.08	-5.86024	2.17e-22	5.99e-21	LCP2	XP_004016908.1 PREDICTED: lymphocyte cytosolic protein 2 isoform X2 [Ovis aries]
TCONS_00052734	21.23	18.73	20.66	22.08	1.77	2.15	1.88	2.63	-3.29428	2.47e-21	6.38e-20	PIK3R1	XP_014956746.1 PREDICTED: phosphatidylinositol 3-kinase regulatory subunit alpha isoform X1 [Ovis aries]
TCONS_00052791	8.44	5.11	6.59	4.27	0.32	0.47	0.24	0.28	-4.21983	3.22e-16	5.49e-15	ERBB2IP	XP_011952213.1 PREDICTED: protein LAP2 isoform X8 [Ovis aries]
TCONS_00052793	15.78	18.2	16.64	16.41	0	0.85	0.28	0.52	-5.34427	5.75e-09	4.69e-08	ERBB2IP	XP_012009436.1 PREDICTED: protein LAP2 isoform X16 [Ovis aries musimon]
TCONS_00052950	49.23	57.47	60.22	60.49	4.53	6.22	4.89	4.96	-3.46458	3.43e-27	1.29e-25	MAP3K1	XP_011990468.1 PREDICTED: mitogen-activated protein kinase kinase kinase 1 isoform X2 [Ovis aries musimon]
TCONS_00053032	2.13	0.59	0.9	0.86	0.03	0	0.07	0.07	-4.71989	2.12e-05	9.93e-05	ITGA2	XP_014956787.1 PREDICTED: integrin alpha-2 [Ovis aries]
TCONS_00053144	8.51	10.08	11.29	9.27	0.77	0.98	0.83	0.94	-3.47536	9.29e-17	1.67e-15	C7	XP_004017067.1 PREDICTED: caspase recruitment domain-containing protein 6 isoform X1 [Ovis aries]
TCONS_00053173	1.43	1.48	0.86	0.8	0.03	0.02	0.07	0.04	-4.83605	3.56e-07	2.25e-06	NLRC5	XP_012022356.1 PREDICTED: protein NLRC5 isoform X7 [Ovis aries musimon]
TCONS_00055259	0	0	0.69	0	5.89	3.2	4.58	5.64	4.80661	0.00231281	0.0069116	SH2B3	XP_017916737.1 PREDICTED: SH2B adapter protein 3 isoform X1 [Capra hircus]
TCONS_00055378	4.87	5.18	3.56	1.87	14.19	17.21	17.6	14.81	2.04338	0.000765384	0.00259739	TESC	DAA20750.1 TPA: tescalcin-like [Bos taurus]
TCONS_00055380	0	0	0	0	9.44	12.44	7.9	8.89	13.2389	7.41e-14	1.03e-12	TESC	XP_014956892.1 PREDICTED: LOW QUALITY PROTEIN: calcineurin B homologous protein 3 isoform X1 [Ovis aries]
TCONS_00055522	8.47	7.23	3.04	10.15	0	1.81	1.36	0.62	-2.9303	0.0034703	0.00987937	DTX1	XP_014957151.1 PREDICTED: LOW QUALITY PROTEIN: E3 ubiquitin-protein ligase DTX1 isoform X1 [Ovis aries]
TCONS_00055756	7.26	4.65	5.62	4.65	13.6	11.12	13.44	14.96	1.26	0.000136581	0.00054649	ADRBK2	XP_004017674.2 PREDICTED: beta-adrenergic receptor kinase 2 isoform X1 [Ovis aries]
TCONS_00056189	8.33	5.69	4.51	4.84	15.15	22.54	17.36	11.15	1.50217	0.00581095	0.0155295	MAPK1	XP_011953491.1 PREDICTED: mitogen-activated protein kinase 1 isoform X1 [Ovis aries]
TCONS_00056191	44.83	51.98	54.59	51.44	216.94	192.06	210.02	220.16	2.04864	9.17e-12	1.03e-10	MAPK1	XP_014723523.1 PREDICTED: mitogen-activated protein kinase 1 [Equus asinus]
TCONS_00056355	1.79	1.43	3.97	0	0	0	0	0	-10.8118	0.00014206	0.000566523	FGB	XP_004017233.1 PREDICTED: fibrinogen beta chain [Ovis aries]
TCONS_00056710	2.32	3.93	4.14	1.04	0.14	0	0	0.2	-5.07115	0.000356757	0.001303	IL15	XP_011952663.1 PREDICTED: interleukin-15 isoform X1 [Ovis aries]
TCONS_00057280	6.79	8.41	9.2	8.14	0	0	0	0	-12.9899	3.17e-63	5.33e-61	GUCY1A1	XP_004017342.1 PREDICTED: guanylate cyclase soluble subunit alpha-3 isoform X1 [Ovis aries]
TCONS_00058310	20.07	12.64	14.17	9.35	31.24	28.88	27.89	44.75	1.23941	0.00110431	0.00359786	THOC5	XP_017355155.1 PREDICTED: THO complex subunit 5 homolog isoform X2 [Cebus capucinus imitator]
TCONS_00058415	9.3	11.9	10.83	16.01	0.74	1.15	1.9	1.42	-3.20488	1.57e-10	1.55e-09	PATZ1	XP_011968182.1 PREDICTED: POZ-, AT hook-, and zinc finger-containing protein 1 isoform X2 [Ovis aries musimon]
TCONS_00058712	4.56	4.44	3.71	3.92	0.31	0.19	0.55	0.34	-3.58063	2.22e-05	0.00010371	TXNRD2	XP_012019603.1 PREDICTED: thioredoxin reductase 2, mitochondrial isoform X2 [Ovis aries musimon]
TCONS_00058997	50.51	31.12	32.26	34.67	2.73	2.98	5.39	3.43	-3.35394	3.1e-19	6.84e-18	IGF1R	XP_011953757.2 PREDICTED: LOW QUALITY PROTEIN: insulin-like growth factor 1 receptor isoform X1 [Ovis aries]
TCONS_00059604	0.76	1.19	0.55	1.18	16.98	14.04	17.69	11	4.02019	4.49e-16	7.59e-15	IL16	XP_014957430.1 PREDICTED: pro-interleukin-16 isoform X1 [Ovis aries]
TCONS_00060100	5.56	13.39	0.78	2.7	2.54	1.17	0.8	1.32	-1.94386	0.00569303	0.015256	ARHGAP5	XP_011954178.1 PREDICTED: rho GTPase-activating protein 5 isoform X2 [Ovis aries]
TCONS_00060742	8.48	7.35	5.96	4.97	0.41	0.7	0.65	0.89	-3.33601	1.2e-07	8.12e-07	EML1	XP_014957305.1 PREDICTED: echinoderm microtubule-associated protein-like 1 isoform X1 [Ovis aries]
TCONS_00060913	15.65	14.21	15.14	11.5	6.12	4.89	6.49	6.81	-1.2167	0.000339041	0.00124464	RCOR1	XP_011968404.1 PREDICTED: REST corepressor 1 isoform X2 [Ovis aries musimon]
TCONS_00061691	8.05	9.28	14.67	11.67	1.1	4.92	1.9	3.5	-1.93508	0.000222499	0.000851652	ANPEP	XP_014957374.1 PREDICTED: LOW QUALITY PROTEIN: aminopeptidase N isoform X1 [Ovis aries]
TCONS_00062856	6.2	4.85	6.11	5.73	0.27	0.59	0.43	0.26	-3.88438	1.01e-09	8.99e-09	GPR68	XP_004017995.1 PREDICTED: ovarian cancer G-protein coupled receptor 1 [Ovis aries]
TCONS_00063169	3.36	2.92	5.56	2.44	0.43	0.24	0.31	0.5	-3.27033	0.00439248	0.0121675	BCL11B	XP_011968300.1 PREDICTED: B-cell lymphoma/leukemia 11B isoform X1 [Ovis aries musimon]
TCONS_00063327	2.48	1.32	1.43	0.89	0.03	0.04	0.03	0.16	-4.55695	0.00161389	0.00503575	LOC106991855	XP_014958889.1 PREDICTED: uncharacterized protein LOC106991855 [Ovis aries]
TCONS_00063501	0.11	0	0.05	0	1.26	1.88	1.61	0.97	5.15987	0.000387307	0.00140446	LOC100296139	DAA17382.1 TPA: hypothetical protein BOS_20585 [Bos taurus]
TCONS_00063603	0.13	0.04	0.44	0	23.79	18.13	25.46	19.01	7.14591	1.07e-12	1.33e-11	IGHA1	AAC64980.1 immunoglobulin alpha heavy chain, partial [Ovis aries]
TCONS_00063604	0	0	0	0	42.05	39.49	62.3	45.81	15.533	8.84e-53	9.97e-51	IGHA1	AAC64980.1 immunoglobulin alpha heavy chain, partial [Ovis aries]
TCONS_00063605	0	0	0	0	51.41	40.7	65.39	47.31	15.6439	3.03e-40	2.08e-38	IGHA1	AAC64980.1 immunoglobulin alpha heavy chain, partial [Ovis aries]
TCONS_00063753	68.58	52.08	51.91	53.86	5.86	6.92	6.68	7.75	-3.05686	2.37e-17	4.46e-16	TGFBR2	XP_012002508.1 PREDICTED: TGF-beta receptor type-2 isoform X3 [Ovis aries musimon]
TCONS_00063985	0	0	0	0	18.8	15.55	10.09	11.46	13.7706	4.78e-22	1.29e-20	ITGA9	XP_011995580.1 PREDICTED: integrin alpha-9 isoform X1 [Ovis aries musimon]
TCONS_00064105	2.15	1.07	1.86	2.05	0.2	0.4	0.17	0.17	-2.92317	0.00531494	0.014366	CCR8	XP_014957748.1 PREDICTED: C-C chemokine receptor type 8 [Ovis aries]
TCONS_00064206	0	0.01	0	0	1.79	5.2	11.76	9.26	11.4517	5.78e-19	1.25e-17	VIPR1	XP_012004511.1 PREDICTED: vasoactive intestinal polypeptide receptor 1 isoform X8 [Ovis aries musimon]
TCONS_00065293	0	0	0	0	4.33	3.89	5.37	2.38	11.9631	1.86e-24	5.91e-23	VPRBP	XP_011955380.1 PREDICTED: protein VPRBP isoform X2 [Ovis aries]
TCONS_00065321	0.95	1.39	1.11	0.55	6.33	5.25	9.79	8.55	2.90304	2.8e-05	0.000128434	Tusc2	XP_006196397.2 PREDICTED: hyaluronidase-3 [Vicugna pacos]
TCONS_00065666	2.5	3.06	2.93	0.7	0	0.16	0.26	0.14	-4.03657	0.000149695	0.000593389	CCR1	XP_004018563.1 PREDICTED: C-C chemokine receptor type 1 [Ovis aries]
TCONS_00065683	1.22	2.07	2.45	1.46	0.06	0.12	0.23	0.43	-3.09954	0.000236796	0.000901154	XCR1	XP_011969823.1 PREDICTED: chemokine XC receptor 1 [Ovis aries musimon]
TCONS_00066284	1.85	1.28	1.89	2.52	0.15	0.05	0.08	0	-4.75107	9.7e-05	0.00039969	EOMES	XP_012016950.1 PREDICTED: eomesodermin homolog isoform X1 [Ovis aries musimon]
TCONS_00066285	2.23	2.26	3.3	1.32	0.1	0.15	0.05	0.23	-4.10339	1.15e-05	5.66e-05	Eomes	XP_014957689.1 PREDICTED: LOW QUALITY PROTEIN: eomesodermin homolog isoform X1 [Ovis aries]
TCONS_00066670	12.39	9.1	6.96	11.21	0.91	0	0	0	-5.44567	0.000346561	0.00126923	VHL	XP_014957618.1 PREDICTED: von Hippel-Lindau disease tumor suppressor isoform X1 [Ovis aries]
TCONS_00067024	3.61	2.1	2.65	2.56	0.66	0.51	0.34	0.51	-2.43455	0.000218337	0.000837574	Mitf	XP_005222688.1 PREDICTED: microphthalmia-associated transcription factor isoform X8 [Bos taurus]
TCONS_00067368	0	0.57	1.4	0.2	2.73	2.02	6.41	7.58	3.11035	0.00524976	0.0142094	PRKCD	XP_011955306.1 PREDICTED: protein kinase C delta type isoform X2 [Ovis aries]
TCONS_00067543	77.4	69.67	78.41	81.65	36.33	40.48	30.57	27.45	-1.18771	0.000130372	0.000523715	GNAI2	XP_008574984.1 PREDICTED: guanine nucleotide-binding protein G(i) subunit alpha-2 isoform X2 [Galeopterus variegatus]
TCONS_00067769	0.57	1.37	1.36	1.37	0.06	0.11	0.19	0.11	-3.31269	0.000156674	0.000618965	Ccr2	XP_011955566.1 PREDICTED: C-C chemokine receptor type 2 isoform X1 [Ovis aries]
TCONS_00069076	0.2	0	0.06	0	7.37	7.69	6.64	8.4	6.85511	1.18e-10	1.17e-09	SYK	XP_004004113.1 PREDICTED: tyrosine-protein kinase SYK isoform X1 [Ovis aries]
TCONS_00069440	0.32	0.22	0.24	0.5	12.59	12.45	15.26	11.44	5.33706	2.35e-13	3.11e-12	Ccl27	ELR51110.1 C-C motif chemokine 27, partial [Bos mutus]
TCONS_00070488	0	0	0	0	3.88	2.56	2.89	1.76	11.437	3.92e-13	5.08e-12	JAK2	XP_004004406.1 PREDICTED: tyrosine-protein kinase JAK2 isoform X1 [Ovis aries]
TCONS_00071414	3.66	2.87	3.19	4.04	0.08	0.05	0.13	0.03	-5.56828	2.79e-11	2.97e-10	BIN1	XP_014948288.1 PREDICTED: myc box-dependent-interacting protein 1 isoform X1 [Ovis aries]
TCONS_00071415	7.53	4.19	5.03	5.47	0.5	0	0	0	-5.47379	0.000300211	0.0011156	Bin1	XP_014948288.1 PREDICTED: myc box-dependent-interacting protein 1 isoform X1 [Ovis aries]
TCONS_00071802	26.29	27.13	17.83	16.9	8.08	6.11	5.65	10.58	-1.53494	0.000438608	0.00157071	Atf2	ELW64144.1 Cyclic AMP-dependent transcription factor ATF-2 [Tupaia chinensis]
TCONS_00071804	11.11	9.49	10.32	6.56	4.02	3.18	2.23	4.46	-1.43207	0.000768578	0.00260672	ATF2	XP_005902607.1 PREDICTED: cyclic AMP-dependent transcription factor ATF-2 isoform X1 [Bos mutus]
TCONS_00072070	0	0	0	0	3.22	2.22	1.56	0.69	10.9088	7.63e-06	3.87e-05	GRB14	XP_017919381.1 PREDICTED: growth factor receptor-bound protein 14 isoform X1 [Capra hircus]
TCONS_00072650	20.07	15.67	31.26	23.22	12.85	10.6	6.89	12.59	-1.07146	0.00697301	0.0181844	ACTR3	NP_005712.1 actin-related protein 3 isoform 1 [Homo sapiens]
TCONS_00072652	4.93	17.69	6.83	7.57	0	0	1.33	0	-4.79881	0.00286326	0.00833989	ACTR3	XP_019309653.1 PREDICTED: actin-related protein 3 [Panthera pardus]
TCONS_00074028	8.04	6.1	4.69	7.07	16.78	18.8	22.03	20.96	1.60103	9.57e-06	4.77e-05	RNF19B	XP_012004440.2 PREDICTED: LOW QUALITY PROTEIN: E3 ubiquitin-protein ligase RNF19B isoform X1 [Ovis aries]
TCONS_00074030	0.4	0.24	0.34	0.26	7.55	8.33	8.14	10.21	4.78685	4.41e-20	1.04e-18	Rnf19b	XP_017913567.1 PREDICTED: E3 ubiquitin-protein ligase RNF19B isoform X3 [Capra hircus]
TCONS_00074058	329.23	340.38	317.85	332.59	114.85	148.07	152.91	122.31	-1.29454	7.65e-06	3.88e-05	MARCKSL1	XP_011981904.1 PREDICTED: MARCKS-related protein [Ovis aries musimon]
TCONS_00074276	1.14	3.79	1.38	1.66	0.11	0.1	0.25	0.21	-3.57235	0.000251386	0.000949912	FGR	XP_005960104.1 PREDICTED: tyrosine-protein kinase Fgr isoform X1 [Pantholops hodgsonii]
TCONS_00074278	3.59	4.44	3.4	5.59	0.11	0.16	0.11	0.18	-4.92566	9.87e-28	3.8e-26	SCN11A	ELR52497.1 Sodium channel protein type 11 subunit alpha, partial [Bos mutus]
TCONS_00074576	0.87	1.89	2.4	1.41	0.13	0.56	0.13	0.1	-2.83619	0.00425449	0.0118349	WNT4	XP_014948356.1 PREDICTED: protein Wnt-4 isoform X1 [Ovis aries]
TCONS_00074898	1.44	1.42	1.45	0.86	3.91	3.87	5.41	6.45	1.92556	0.00181376	0.00558497	Padi2	XP_014948370.1 PREDICTED: LOW QUALITY PROTEIN: protein-arginine deiminase type-2 isoform X1 [Ovis aries]
TCONS_00074936	9.58	9.97	8.95	6.68	0.97	0.8	0.98	0.91	-3.26484	2.73e-09	2.33e-08	EPHA2	XP_014948377.1 PREDICTED: LOW QUALITY PROTEIN: ephrin type-A receptor 2 isoform X1 [Ovis aries]
TCONS_00075127	82.01	49.06	62.54	47.09	20.44	20.92	22.61	19.3	-1.53137	5.6e-06	2.91e-05	GSN	NP_001232935.1 gelsolin [Ovis aries]
TCONS_00075128	171.15	111.08	44.47	62.1	9.82	27.44	18.06	16.72	-2.43216	4.65e-07	2.89e-06	GSN	NP_001232935.1 gelsolin [Ovis aries]
TCONS_00076250	10.13	11.2	12.64	9.56	0.83	2.2	1.42	2.04	-2.74572	3.92e-09	3.27e-08	PTK2B	XP_004004206.1 PREDICTED: protein-tyrosine kinase 2-beta isoform X1 [Ovis aries]
TCONS_00076525	3.12	3.57	2.04	4.9	0.03	0	0	0.03	-7.82761	4.42e-10	4.11e-09	PPP3CC	XP_012010392.1 PREDICTED: serine/threonine-protein phosphatase 2B catalytic subunit gamma isoform isoform X5 [Ovis aries musimon]
TCONS_00076526	2.04	2.19	2.22	2.67	0.04	0	0	0.04	-6.83289	3.67e-09	3.07e-08	PPP3CC	XP_012010392.1 PREDICTED: serine/threonine-protein phosphatase 2B catalytic subunit gamma isoform isoform X5 [Ovis aries musimon]
TCONS_00078817	8.61	12.23	12.14	8.81	1.58	1.07	0.82	0.9	-3.25745	1.43e-06	8.25e-06	ITGA4	XP_004004586.1 PREDICTED: integrin alpha-4 isoform X1 [Ovis aries]
TCONS_00079101	69.91	87.97	85.34	75.7	1.06	1.62	1.27	2.23	-5.68944	1.78e-45	1.49e-43	ITGA6	XP_014948845.1 PREDICTED: integrin alpha-6 isoform X2 [Ovis aries]
TCONS_00079105	15.53	23.68	21.28	26.31	0.41	0.44	0.32	0.35	-5.83555	5.56e-43	4.3e-41	ITGA6	XP_017920165.1 PREDICTED: integrin alpha-6 isoform X2 [Capra hircus]
TCONS_00080555	3.97	5.16	3.21	4.77	1	1.62	0.94	1.25	-1.83073	7.38e-05	0.000311889	FN1	XP_012001003.1 PREDICTED: fibronectin isoform X6 [Ovis aries]
TCONS_00080673	2.3	2.24	2.45	2.53	0.18	0.64	0.13	0.16	-3.1004	0.000871712	0.00291829	NHEJ1	XP_012001825.1 PREDICTED: non-homologous end-joining factor 1 [Ovis aries]
TCONS_00081448	19.13	12.78	28.45	12.35	5.1	9.27	3.03	2	-1.9061	0.0094428	0.0236714	CD52	NP_001185925.1 CAMPATH-1 antigen precursor [Bos taurus]
TCONS_00081702	103.43	104.94	137.59	130.93	35.08	40.15	36.17	41.13	-1.64456	5.68e-07	3.49e-06	Cdc42	EMC80147.1 Cell division control protein 42 like protein, partial [Columba livia]
TCONS_00082268	0.92	1.27	1.11	0.89	0.19	0.13	0.12	0.23	-2.64472	0.00547649	0.014747	ITPR3	XP_012900230.1 PREDICTED: inositol 1,4,5-trisphosphate receptor type 3 [Mustela putorius furo]
TCONS_00082706	5.1	4.25	4.53	5.13	12.25	11.34	13.19	12.97	1.38794	0.000301543	0.00111985	SRF	XP_004605987.1 PREDICTED: serum response factor, partial [Sorex araneus]
TCONS_00082764	12.13	11.05	11.17	11.82	0.52	0.87	0.63	1.18	-3.85081	4.44e-14	6.32e-13	VEGFA	NP_001303884.1 vascular endothelial growth factor A isoform VEGF-Ax precursor [Bos taurus]
TCONS_00082974	0.26	0.58	1.95	1.65	0	0	0	0.1	-5.47249	0.00447132	0.012368	LOC101114758	XP_012014944.2 PREDICTED: LOW QUALITY PROTEIN: DLA class II histocompatibility antigen, DR-1 beta chain isoform X2 [Ovis aries musimon]
TCONS_00083125	6.8	4.24	0.57	5.54	0.69	0.63	0.25	0.33	-3.17414	0.00608807	0.0161723	HLA-C	XP_014958022.1 PREDICTED: LOW QUALITY PROTEIN: BOLA class I histocompatibility antigen, alpha chain BL3-6 isoform X1 [Ovis aries]
TCONS_00083206	20.87	0	4.58	20.15	1.16	0.95	1.26	0	-3.75821	0.0113738	0.0278006	LOC101107908	XP_004019325.2 PREDICTED: BOLA class I histocompatibility antigen, alpha chain BL3-7-like isoform X3 [Ovis aries]
TCONS_00083305	31.34	21.02	32.12	23.5	4.36	4.36	5.96	5.05	-2.4523	3.39e-10	3.21e-09	TRIM27	NP_001069267.1 zinc finger protein RFP [Bos taurus]
TCONS_00083519	0.17	0	0.05	0.01	5.89	1.6	1.01	0.97	5.36366	5.67e-05	0.000244959	GPLD1	XP_014958297.1 PREDICTED: phosphatidylinositol-glycan-specific phospholipase D isoform X3 [Ovis aries]
TCONS_00084387	49.11	54.99	65.56	66.28	12.48	16.67	19.89	12.8	-1.93181	2.13e-07	1.39e-06	PSMB8	XP_017894390.1 PREDICTED: proteasome subunit beta type-8 [Capra hircus]
TCONS_00084389	5.5	11.83	7.91	8.11	0.13	0.13	0	0.78	-5.00303	1.93e-06	1.09e-05	TAP1	XP_011967522.1 PREDICTED: antigen peptide transporter 1 [Ovis aries musimon]
TCONS_00084408	18.09	18.14	23.74	19.84	1.18	1.32	1.62	2.88	-3.51114	3.67e-09	3.07e-08	HLA-DMA	XP_004019216.1 PREDICTED: LOW QUALITY PROTEIN: HLA class II histocompatibility antigen, DM alpha chain isoform X1 [Ovis aries]
TCONS_00084837	1.34	0	0.66	4.45	0	0	0	0	-10.6551	0.000155399	0.000614136	TFEB	ELR55897.1 Transcription factor EB, partial [Bos mutus]
TCONS_00084838	3.43	6.59	5.1	2.47	0.72	1.34	1.4	0.98	-1.98612	0.00737804	0.0190941	TFEB	ELR55897.1 Transcription factor EB, partial [Bos mutus]
TCONS_00085329	10.19	17.93	20.24	15.88	158.38	168.46	114.87	161.95	3.23219	1.83e-14	2.7e-13	AIF1	NP_776410.1 allograft inflammatory factor 1 [Bos taurus]
TCONS_00085351	4.3	2.48	3.45	4.66	0.3	0.15	0.18	0.35	-3.92542	7.31e-07	4.41e-06	MICB	XP_014946819.1 PREDICTED: MHC class I polypeptide-related sequence B-like isoform X1 [Ovis aries musimon]
TCONS_00085638	4.01	4.27	4.79	3.64	0.02	0.06	0.02	0.07	-6.61903	1.61e-20	3.93e-19	TRIM38	XP_004019137.1 PREDICTED: E3 ubiquitin-protein ligase TRIM38 [Ovis aries]
TCONS_00085962	8.91	4.86	8.31	4.34	2.92	1.24	0.24	1.79	-2.09362	0.00129581	0.00414404	JARID2	XP_011956896.1 PREDICTED: LOW QUALITY PROTEIN: protein Jumonji isoform X1 [Ovis aries]
TCONS_00086387	11.92	10.84	8.66	8.36	2.28	2.06	3.1	3.15	-1.90934	8.83e-06	4.43e-05	RIPK1	XP_012024817.1 PREDICTED: receptor-interacting serine/threonine-protein kinase 1 isoform X4 [Ovis aries musimon]
TCONS_00086755	20.51	21.22	18.24	21.86	3.29	3.48	3.62	2.37	-2.681	4.25e-13	5.5e-12	Picalm	XP_011998940.1 PREDICTED: phosphatidylinositol-binding clathrin assembly protein isoform X9 [Ovis aries musimon]
TCONS_00086931	62.86	59.16	59.26	47.24	8.83	10.04	13.02	8.67	-2.49419	3.16e-13	4.13e-12	GAB2	XP_011957094.1 PREDICTED: LOW QUALITY PROTEIN: GRB2-associated-binding protein 2 isoform X1 [Ovis aries]
TCONS_00086962	12.59	38.9	21.22	44.79	0.58	0	0	0	-7.66239	9.9e-08	6.79e-07	PAK1	XP_012361230.1 PREDICTED: serine/threonine-protein kinase PAK 1 isoform X1 [Nomascus leucogenys]
TCONS_00087250	5.98	3.83	6.98	6.47	0.53	0.63	0.52	0.82	-3.21785	1.03e-08	8.1e-08	TIRAP	XP_011957693.1 PREDICTED: toll/interleukin-1 receptor domain-containing adapter protein isoform X1 [Ovis aries]
TCONS_00087299	0	0	0	0	5.78	5.81	3.17	2.79	12.0992	8.14e-15	1.24e-13	FLI1	XP_004665535.1 PREDICTED: Friend leukemia integration 1 transcription factor isoform X1 [Jaculus jaculus]
TCONS_00087432	3.2	2.28	4.9	2.54	14.39	15.85	9.99	6.6	1.85783	0.000110311	0.000449395	CD6	XP_012010850.1 PREDICTED: T-cell differentiation antigen CD6 isoform X5 [Ovis aries musimon]
TCONS_00087654	3.15	3.83	6.65	4.75	0.6	0.32	0.22	0.4	-3.57713	1.1e-06	6.43e-06	FERMT3	XP_014958651.1 PREDICTED: LOW QUALITY PROTEIN: fermitin family homolog 3 isoform X1 [Ovis aries]
TCONS_00087905	0.39	0	0.11	0.37	8.86	9.76	11.27	10.35	5.53147	4.17e-10	3.89e-09	ADRBK1	XP_014958694.1 PREDICTED: LOW QUALITY PROTEIN: beta-adrenergic receptor kinase 1 isoform X1 [Ovis aries]
TCONS_00088178	76.93	81.63	102.33	92.38	5.51	11.59	11.3	8.5	-3.25908	1.14e-18	2.39e-17	IGF2	XP_011956934.1 PREDICTED: insulin-like growth factor II isoform X1 [Ovis aries]
TCONS_00088179	73.01	40.46	75.09	36.71	2.03	3.21	4.58	1.75	-4.28319	9.17e-20	2.11e-18	IGF2	XP_011956934.1 PREDICTED: insulin-like growth factor II isoform X1 [Ovis aries]
TCONS_00088322	6.02	4.55	6.74	6.27	0.94	1.36	1.76	1.06	-2.20335	0.00771657	0.0198426	IFITM1	XP_012028717.1 PREDICTED: interferon-induced transmembrane protein 1-like [Ovis aries musimon]
TCONS_00089639	5.51	8.2	5.08	8.43	0.98	0.08	2.52	0.9	-2.6031	0.0066443	0.0174363	MEN1	XP_017514682.1 PREDICTED: menin isoform X1 [Manis javanica]
TCONS_00089709	24.41	19.49	21.52	21.14	75.98	76.13	74.04	69.35	1.77139	3.52e-09	2.95e-08	Rela	XP_014958669.1 PREDICTED: LOW QUALITY PROTEIN: transcription factor p65 isoform X1 [Ovis aries]
TCONS_00090123	125.13	140.31	128.5	116.62	32.86	44.69	52.56	14.16	-1.82331	1.21e-05	5.94e-05	CD81	XP_006051518.1 PREDICTED: CD81 antigen isoform X1 [Bubalus bubalis]
TCONS_00090273	0	0	0.58	0.45	11.68	7.31	17.11	10.96	5.51379	3.06e-06	1.67e-05	PSMD13	XP_005967493.1 PREDICTED: 26S proteasome non-ATPase regulatory subunit 13 isoform X2 [Pantholops hodgsonii]
TCONS_00090406	15.85	15.75	18.63	18.67	9.48	7.83	6.1	6.88	-1.18566	0.000187371	0.000729211	PTEN	DAA64596.1 TPA_exp: mitochondrial PTENalpha [Pan paniscus]
TCONS_00090536	2.25	1.98	2.74	1.31	0.18	0.05	0.23	0.1	-3.88613	0.000736445	0.00250935	HHEX	XP_014958753.1 PREDICTED: LOW QUALITY PROTEIN: hematopoietically-expressed homeobox protein HHEX isoform X1, partial [Ovis aries]
TCONS_00090547	17.39	16.8	15.09	13.46	2.74	2.95	2.17	2.88	-2.54639	6.26e-08	4.43e-07	EXOC6	XP_011957947.1 PREDICTED: exocyst complex component 6 isoform X1 [Ovis aries]
TCONS_00090949	4.73	3.87	5.05	5.69	0.65	0.9	0.77	0.9	-2.58646	4.3e-06	2.28e-05	NFKB2	XP_004020192.1 PREDICTED: LOW QUALITY PROTEIN: nuclear factor NF-kappa-B p100 subunit isoform X1 [Ovis aries]
TCONS_00091332	6.18	6.36	6.59	6.8	0.55	0.5	0.5	0.42	-3.71835	3.14e-16	5.37e-15	GRK5	XP_004020278.1 PREDICTED: G protein-coupled receptor kinase 5 isoform X2 [Ovis aries]
TCONS_00091370	0.03	0	0	0	3.63	2.78	3	1.65	8.52617	1.59e-06	9.12e-06	Ppapdc1a	DAA14691.1 TPA: phosphatidic acid phosphatase type 2 domain containing 1A-like [Bos taurus]
TCONS_00091581	22.22	18.73	18.71	20.02	4.47	4.55	3.36	3.19	-2.35545	1.79e-12	2.17e-11	DOCK1	XP_011963951.1 PREDICTED: dedicator of cytokinesis protein 1 isoform X3 [Ovis aries musimon]
TCONS_00092250	65.64	72.82	57.44	84.95	13.34	14.2	21.62	16.89	-2.08817	4.98e-08	3.57e-07	RBP4	XP_014958814.1 PREDICTED: retinol-binding protein 4 isoform X1 [Ovis aries]
TCONS_00093926	1.12	2.83	3.3	3.34	0.11	0	0	0	-6.58906	7.07e-06	3.61e-05	CD226	XP_011958676.1 PREDICTED: CD226 antigen [Ovis aries]
TCONS_00094460	3.18	5.15	3.15	3.48	0.04	0.08	0.01	0.21	-5.45943	1.46e-12	1.78e-11	LOC102899787	XP_019670605.1 PREDICTED: uncharacterized protein LOC102899787 [Felis catus]
TCONS_00094464	1.63	1.92	1.2	1.92	0.19	0.26	0.16	0.18	-3.07776	9.88e-08	6.79e-07	LOC102899787	XP_019670605.1 PREDICTED: uncharacterized protein LOC102899787 [Felis catus]
TCONS_00096709	9.48	9.44	7.52	8.52	1.28	0.99	0.82	1.15	-3.04357	6.93e-13	8.77e-12	SMAD2	XP_004752252.1 PREDICTED: mothers against decapentaplegic homolog 2 isoform X1 [Mustela putorius furo]
TCONS_00097527	12.55	9.49	13.66	11.35	43.43	40.38	46	43.31	1.87951	2.55e-07	1.65e-06	MLST8	XP_014959350.1 PREDICTED: target of rapamycin complex subunit LST8 isoform X1 [Ovis aries]
TCONS_00097562	12.16	8.24	9.9	8.86	23.1	23.99	27.01	19.6	1.25867	9.31e-05	0.000385491	Pdpk1	XP_014959512.1 PREDICTED: 3-phosphoinositide-dependent protein kinase 1 isoform X1 [Ovis aries]
TCONS_00097946	1.71	3.6	4.63	3.52	0.22	0.21	0.18	0.47	-3.63958	8.2e-07	4.91e-06	Ciita	XP_014959562.1 PREDICTED: LOW QUALITY PROTEIN: MHC class II transactivator isoform X1 [Ovis aries]
TCONS_00097947	1.8	2.77	2.91	2.37	0	0.46	0.03	0.6	-3.1758	0.00667249	0.0175017	CIITA	XP_014959562.1 PREDICTED: LOW QUALITY PROTEIN: MHC class II transactivator isoform X1 [Ovis aries]
TCONS_00098266	8.04	8.98	10.71	8.9	2.01	2.28	2.48	2.42	-1.99489	8.02e-09	6.42e-08	PRKCB	XP_014959380.1 PREDICTED: protein kinase C beta type isoform X1 [Ovis aries]
TCONS_00098367	1.07	1.2	0.8	0.88	1.8	3.75	4.6	3.27	1.76446	0.00738227	0.0191025	Mapk3	XP_010835733.1 PREDICTED: mitogen-activated protein kinase 3 [Bison bison bison]
TCONS_00098368	0.46	0	0.5	0.04	3.12	2.54	3.05	0.37	3.18269	0.0120909	0.0293507	Mapk3	XP_010835733.1 PREDICTED: mitogen-activated protein kinase 3 [Bison bison bison]
TCONS_00098419	0.37	0	0	0.24	4.96	3.76	6.44	5.71	5.09648	0.000112511	0.000457788	MYLPF	XP_006148229.1 PREDICTED: myosin regulatory light chain 2, skeletal muscle isoform isoform X1 [Tupaia chinensis]
TCONS_00098429	18.67	22.03	29.15	26.01	0.99	1.52	0.82	1.38	-4.34713	2.12e-26	7.6e-25	ITGAL	ABI98022.1 integrin LFA1 [Ovis aries]
TCONS_00098515	0	0	0	0	0	1.38	3.64	5.08	11.3021	0.00188334	0.0057714	AHSP	XP_013830313.1 PREDICTED: alpha-hemoglobin-stabilizing protein isoform X1 [Capra hircus]
TCONS_00099012	93.21	91.86	85.71	78.05	15.82	18.96	27.3	18.66	-2.11117	1.8e-10	1.76e-09	Rac1	XP_008926264.2 PREDICTED: ras-related C3 botulinum toxin substrate 1 isoform X1 [Manacus vitellinus]
TCONS_00099043	14.73	10.82	11.1	7.2	3.51	3.97	4.98	3.09	-1.49566	5.79e-05	0.000249831	RNF216	XP_004021110.1 PREDICTED: E3 ubiquitin-protein ligase RNF216 isoform X1 [Ovis aries]
TCONS_00099780	8.11	8.69	4.69	6.89	0.32	0.86	0.44	0.17	-3.98684	7.59e-14	1.06e-12	ADCY9	XP_014959543.1 PREDICTED: LOW QUALITY PROTEIN: adenylate cyclase type 9 [Ovis aries]
TCONS_00099781	7.38	4.98	5.83	3.18	1.48	1.26	1.62	1.72	-1.81344	2.19e-06	1.23e-05	ADCY9	XP_014959543.1 PREDICTED: LOW QUALITY PROTEIN: adenylate cyclase type 9 [Ovis aries]
TCONS_00100457	0.27	0.33	0.15	0.14	0	0	0	0	-7.79766	0.00343666	0.00979544	CD19	XP_011959717.1 PREDICTED: B-lymphocyte antigen CD19 isoform X2 [Ovis aries]
TCONS_00100553	0.8	1.74	1.7	0.96	0.07	0.14	0	0.32	-3.29445	0.00976624	0.0243731	SPN	XP_004020947.1 PREDICTED: leukosialin [Ovis aries]
TCONS_00101187	0	0	0	0	1.53	1.78	0.72	1.08	10.3191	0.00194702	0.00594424	CCL26	XP_004021025.1 PREDICTED: C-C motif chemokine 26 [Ovis aries]
TCONS_00101245	0.03	0.31	0.05	0	5.31	7.41	4.58	4.12	5.77934	4.38e-06	2.32e-05	Sh2b2	XP_014959402.1 PREDICTED: LOW QUALITY PROTEIN: SH2B adapter protein 2 isoform X1 [Ovis aries]
TCONS_00102102	32.61	30.03	28.19	29.66	4.29	6.99	6.28	5.74	-2.37051	2.49e-12	2.98e-11	GALNT2	XP_012022200.1 PREDICTED: polypeptide N-acetylgalactosaminyltransferase 2 isoform X2 [Ovis aries musimon]
TCONS_00102126	4.64	6.39	10.51	7.39	0.74	0.25	1.24	0.36	-3.48154	9.4e-08	6.47e-07	GALNT2	XP_011960324.1 PREDICTED: polypeptide N-acetylgalactosaminyltransferase 2 isoform X1 [Ovis aries]
TCONS_00102371	0	0	0	0.09	1.19	3.02	1.55	2.66	6.54775	2.9e-06	1.58e-05	LGALS8	XP_011980496.1 PREDICTED: galectin-8 isoform X2 [Ovis aries musimon]
TCONS_00102382	2.32	1.51	1.39	1.01	0	0.15	0.16	0.17	-3.69813	0.000640002	0.00221174	ACTN2	XP_004021419.1 PREDICTED: alpha-actinin-2 [Ovis aries]
TCONS_00102772	24.1	20.99	18.35	17.58	9.01	8.66	5.89	6.3	-1.44006	1.91e-05	9.04e-05	SIRT1	XP_011981035.1 PREDICTED: NAD-dependent protein deacetylase sirtuin-1 isoform X1 [Ovis aries musimon]
TCONS_00103416	1.21	1.89	1.7	1.18	0	0.03	0	0.03	-6.63904	2.02e-08	1.53e-07	BMPR1A	NP_001267643.1 bone morphogenetic protein receptor type-1A precursor [Ovis aries]
TCONS_00103825	0.79	1.07	1.73	2.23	0.32	0.14	0.23	0.38	-2.44341	0.00462585	0.0127336	GNG4	KFO34249.1 Guanine nucleotide-binding protein G(I)/G(S)/G(O) subunit gamma-4 [Fukomys damarensis]
TCONS_00104361	1.59	0.78	1.02	1.1	0	0.23	0	0	-4.28701	0.0161627	0.0376549	Prf1	XP_004021485.1 PREDICTED: LOW QUALITY PROTEIN: perforin-1 [Ovis aries]
TCONS_00104683	0.7	6.8	1.99	4.77	9.11	12.11	14.44	15.98	1.85652	0.00173551	0.00536904	POLR3A	XP_004021555.1 PREDICTED: DNA-directed RNA polymerase III subunit RPC1 isoform X2 [Ovis aries]
TCONS_00105468	0	0	0	0.09	5.27	3.37	3.4	3.77	7.4567	4.35e-08	3.14e-07	F11	XP_004021769.1 PREDICTED: coagulation factor XI [Ovis aries]
TCONS_00105534	5.29	6.12	5.52	4.55	2.83	2.24	2.25	2.11	-1.18766	0.00309721	0.00894022	MTUS1	XP_004021776.1 PREDICTED: microtubule-associated tumor suppressor 1 isoform X1 [Ovis aries]
TCONS_00105768	0	0.16	0	1.49	11.49	10.82	8.82	11.39	4.6876	0.000370602	0.00134929	DCTN6	NP_001069106.1 dynactin subunit 6 [Bos taurus]
TCONS_00106190	0.34	5.53	6.58	5.01	0.13	0.22	0	0.39	-4.56038	0.000325273	0.00119919	IDO1	NP_001135425.1 indoleamine 2,3-dioxygenase 1 [Ovis aries]
TCONS_00106264	6.9	5.87	5.8	4.94	1.43	2.61	2.04	1.74	-1.58803	0.00283111	0.00825482	IKBKB	XP_014960016.1 PREDICTED: inhibitor of nuclear factor kappa-B kinase subunit beta isoform X1 [Ovis aries]
TCONS_00107641	36.54	34.27	20.81	21.99	1.37	1.36	1.66	1.47	-4.27705	1.7e-24	5.41e-23	FGFR1	XP_006070667.1 PREDICTED: fibroblast growth factor receptor 1 isoform X5 [Bubalus bubalis]
TCONS_00107755	15.86	13.95	11.37	14	3.51	3.88	3.76	2.76	-1.98802	2.1e-09	1.81e-08	KAT6A	XP_011981302.1 PREDICTED: histone acetyltransferase KAT6A isoform X2 [Ovis aries musimon]
TCONS_00107757	8.64	5.35	9.36	5	3.27	2	3.17	3.86	-1.20469	0.00215962	0.00651176	KAT6A	XP_011981302.1 PREDICTED: histone acetyltransferase KAT6A isoform X2 [Ovis aries musimon]
TCONS_00108019	1.05	1.23	1.06	1.41	0.1	0.08	0.03	0.08	-4.0338	7.53e-06	3.82e-05	-	ELR59748.1 hypothetical protein M91_15431, partial [Bos mutus]
TCONS_00108253	9.34	7.93	8.57	6.62	0.25	0.4	0.7	0.64	-4.02782	8.97e-15	1.36e-13	Vav2	XP_014949300.1 PREDICTED: guanine nucleotide exchange factor VAV2 isoform X1 [Ovis aries]
TCONS_00109103	4.38	2.94	6.32	4.48	1.69	1.55	1.35	2.18	-1.42036	0.00424986	0.0118241	ASAP2	XP_011975223.1 PREDICTED: arf-GAP with SH3 domain, ANK repeat and PH domain-containing protein 2 isoform X9 [Ovis aries musimon]
TCONS_00109825	59.36	51.35	51.39	51.48	2.39	5.37	4.46	6.74	-3.49375	1.45e-17	2.77e-16	Ppp3r1	KTF82553.1 hypothetical protein cypCar_00025180, partial [Cyprinus carpio]
TCONS_00109826	5.19	10.06	7.15	3.19	1.04	0	0	0	-4.62092	0.00397469	0.0111404	Ppp3r1	XP_014949364.1 PREDICTED: LOW QUALITY PROTEIN: WD repeat-containing protein 92 isoform X1 [Ovis aries]
TCONS_00110240	27.98	17.01	14.07	0	1.67	0	0	0	-5.14426	0.0141994	0.0336925	Nck2	XP_011966508.1 PREDICTED: cytoplasmic protein NCK2 [Ovis aries musimon]
TCONS_00110842	13.74	14.41	10.91	9.23	2.24	3.07	2.05	2.11	-2.35029	1.67e-10	1.63e-09	SOS1	XP_011988532.1 PREDICTED: son of sevenless homolog 1 isoform X6 [Ovis aries musimon]
TCONS_00110921	10.26	13.05	14.95	13.73	0.66	0.86	0.34	0.42	-4.51113	3.42e-17	6.37e-16	EIF2AK2	XP_004007349.1 PREDICTED: interferon-induced, double-stranded RNA-activated protein kinase isoform X1 [Ovis aries]
TCONS_00111825	1.09	0.74	1.69	0.61	0	0.02	0	0.05	-5.88264	3.17e-06	1.72e-05	-	XP_012770936.1 hypothetical protein, conserved [Babesia bigemina]
TCONS_00112356	7.06	10	7.34	9.78	1.22	1.51	1.8	0.96	-2.63827	5.3e-10	4.89e-09	ADCY6	XP_012017204.1 PREDICTED: adenylate cyclase type 6 isoform X2 [Ovis aries musimon]
TCONS_00112358	4.32	2.73	4.24	3.76	0	0.58	0.77	0.94	-2.71634	0.00490924	0.0134031	ADCY6	XP_012017204.1 PREDICTED: adenylate cyclase type 6 isoform X2 [Ovis aries musimon]
TCONS_00113244	34.8	20.08	22.42	22.94	3.1	4.44	3.83	3.4	-2.76272	8.4e-14	1.17e-12	STAT6	XP_004006604.1 PREDICTED: signal transducer and activator of transcription 6 isoform X1 [Ovis aries]
TCONS_00113594	48.3	46.83	121.61	73.66	302.7	241.82	150.98	151.52	1.54435	0.000149928	0.000594233	HSP90B1	XP_012030315.1 PREDICTED: endoplasmin isoform X1 [Ovis aries]
TCONS_00113818	0	0	0	0	26.52	28.45	16.79	17.57	14.4469	6.67e-22	1.79e-20	NCF4	XP_004006773.1 PREDICTED: neutrophil cytosol factor 4 isoform X1 [Ovis aries]
TCONS_00113819	0	0	0	0	29	23.36	23.98	28.58	14.6789	6.47e-25	2.12e-23	NCF4	XP_004006773.1 PREDICTED: neutrophil cytosol factor 4 isoform X1 [Ovis aries]
TCONS_00114096	7.03	6.79	7.83	7.51	1.77	1.06	0.92	1.27	-2.53823	5.96e-09	4.85e-08	KRAS	EPQ11217.1 GTPase KRas [Myotis brandtii]
TCONS_00114416	13.29	13.72	14.51	13.28	0.61	0.72	0.51	0.52	-4.53732	3.86e-35	2.13e-33	LRP6	XP_004006904.1 PREDICTED: low-density lipoprotein receptor-related protein 6 isoform X1 [Ovis aries]
TCONS_00114684	17.21	12.84	15.32	14.83	4.31	6.43	5.35	5.28	-1.49418	9.89e-06	4.91e-05	VWF	XP_012031524.1 PREDICTED: LOW QUALITY PROTEIN: von Willebrand factor isoform X1 [Ovis aries]
TCONS_00114960	32.34	52.56	44.39	51.85	3	7.48	4.28	3.05	-3.34635	1.79e-09	1.56e-08	LGALS1	AIR96006.1 galectin1 [Ostrinia furnacalis]
TCONS_00115033	12.78	10.94	13.27	20.08	3.47	3.31	6.13	4.79	-1.68898	0.00145569	0.00459827	APOBEC3B	ACH92049.1 APOBEC3F [Ovis aries]
TCONS_00115035	24.94	21.73	21.09	13.44	2.53	2.42	1.42	1.09	-3.44423	9.85e-08	6.76e-07	APOBEC3H	NP_001154853.1 apolipoprotein B mRNA editing enzyme, catalytic polypeptide-like [Ovis aries]
TCONS_00115548	1.35	2.26	1.82	2.06	0.1	0.12	0.17	0.26	-3.52645	6.71e-06	3.44e-05	Zbed4	XP_011965434.1 PREDICTED: zinc finger BED domain-containing protein 4-like [Ovis aries musimon]
TCONS_00115693	4.74	6.77	5.83	6	1.32	1.43	1.91	1.53	-1.91479	0.000918301	0.00305528	TRAF2	XP_017899982.1 PREDICTED: TNF receptor-associated factor 2 isoform X1 [Capra hircus]
TCONS_00115694	1.15	2.47	1.7	3.19	0.4	0.19	0.56	0.82	-2.11096	0.00547774	0.014749	TRAF2	XP_017899982.1 PREDICTED: TNF receptor-associated factor 2 isoform X1 [Capra hircus]
TCONS_00116778	4.45	4.3	0.48	2.96	0.82	0.07	0.25	0.46	-2.92955	0.000374785	0.00136317	ROCK2	XP_014949715.1 PREDICTED: rho-associated protein kinase 2 isoform X5 [Ovis aries]
TCONS_00117175	10.33	10.99	11.09	8.87	0.85	1.02	1	0.82	-3.48375	7.16e-15	1.1e-13	ADCY3	XP_012021267.1 PREDICTED: adenylate cyclase type 3 isoform X1 [Ovis aries]
TCONS_00117227	1.9	4.99	3.67	4.43	0	0.06	0	0.01	-7.74243	8.3e-14	1.15e-12	Asx	XP_004005780.1 PREDICTED: LOW QUALITY PROTEIN: putative Polycomb group protein ASXL2 isoform X1 [Ovis aries]
TCONS_00117228	3.17	1.15	2.66	1.78	0.58	0.18	0.68	0.74	-2.0066	0.000662431	0.00227987	Asx	XP_004005780.1 PREDICTED: LOW QUALITY PROTEIN: putative Polycomb group protein ASXL2 isoform X1 [Ovis aries]
TCONS_00117510	6.68	1.83	6.01	4	0	0.13	0.12	0.11	-5.68494	4.19e-09	3.48e-08	Meis1	EDL07815.1 myeloid ecotropic viral integration site 1, isoform CRA_a, partial [Mus musculus]
TCONS_00118381	0.62	0.21	0	0	8.79	13.14	17.2	8.91	5.85498	1.07e-06	6.31e-06	PRKCE	NP_001104590.1 protein kinase C epsilon type [Bos taurus]
TCONS_00118419	7.69	8.73	6.16	9.27	27.74	30.07	26.01	32.27	1.86588	9.74e-06	4.85e-05	PPM1B	XP_011970411.1 PREDICTED: protein phosphatase 1B isoform X7 [Ovis aries musimon]
TCONS_00119162	2.12	2.9	0.12	5.7	0	0	0.18	0.14	-5.08215	0.000561792	0.00196468	Zap70	XP_012005334.1 PREDICTED: tyrosine-protein kinase ZAP-70 isoform X2 [Ovis aries musimon]
TCONS_00120029	0	0	0.18	0	0.7	0.72	1.1	3.02	4.94382	0.00683421	0.0178732	TARBP2	XP_007518229.2 PREDICTED: RISC-loading complex subunit TARBP2 isoform X1 [Erinaceus europaeus]
TCONS_00120069	4.01	2.82	3.94	4.28	0.44	0.55	0.22	0.53	-3.1126	2.39e-06	1.33e-05	ABCB7	XP_019811633.1 PREDICTED: ATP-binding cassette sub-family B member 7, mitochondrial isoform X2 [Bos indicus]
TCONS_00120502	4.62	5.22	5.76	4.68	1.27	1.07	0.85	0	-2.66843	0.00942405	0.0236345	IRAK4	XP_005680122.1 PREDICTED: interleukin-1 receptor-associated kinase 4 [Capra hircus]
TCONS_00120793	6.97	5.15	5.82	5.25	0.15	0.27	0.13	0.25	-4.85736	1.57e-21	4.13e-20	IRAK3	XP_014950251.1 PREDICTED: interleukin-1 receptor-associated kinase 3 isoform X2 [Ovis aries]
TCONS_00121384	1.46	3.42	4.18	3.57	0.18	0.28	0.09	0.16	-4.15289	3.7e-11	3.88e-10	IGF1	AAA80533.1 insulin-like growth factor I [Ovis aries]
TCONS_00121572	2.59	2.4	2.24	2.61	0.02	0.04	0.03	0	-6.77259	6.52e-16	1.09e-14	PAOX	XP_019808420.1 PREDICTED: peroxisomal N(1)-acetyl-spermine/spermidine oxidase isoform X5 [Bos indicus]
TCONS_00121647	1.32	1.85	2.68	1.97	0	0	0	0.18	-5.4411	0.00174587	0.00539712	MB	NP_001273527.1 myoglobin [Pantholops hodgsonii]
TCONS_00121686	8.2	26.49	16.88	16.02	0	2.04	0	2.73	-3.82475	0.00664216	0.0174322	MYH9	XP_006057030.1 PREDICTED: myosin-9 isoform X3 [Bubalus bubalis]
TCONS_00121687	18.03	10.68	22.25	32.27	6.16	4.32	6.32	0.63	-2.25553	0.000137753	0.000550732	MYH9	XP_006057030.1 PREDICTED: myosin-9 isoform X3 [Bubalus bubalis]
TCONS_00121688	38.81	57.46	46.6	51.48	3.2	6.03	3.94	6.15	-3.33049	7.31e-20	1.7e-18	MYH9	BAE27768.1 unnamed protein product, partial [Mus musculus]
TCONS_00121751	18.79	22.35	34.27	25.67	3.01	2.82	1.51	2.92	-3.30039	2.71e-14	3.93e-13	RAC2	XP_012031493.1 PREDICTED: ras-related C3 botulinum toxin substrate 2 isoform X1 [Ovis aries]
TCONS_00122288	2.98	1.4	2.88	2.77	0.01	0	0	0	-9.97011	1.5e-07	1e-06	KLRC1	XP_014950418.1 PREDICTED: NKG2-A/NKG2-B type II integral membrane protein-like isoform X1 [Ovis aries]
TCONS_00122289	3.96	1	4.47	5.6	0.07	0.22	0	0.05	-5.46617	0.000263019	0.000989035	NKG2A	XP_014950418.1 PREDICTED: NKG2-A/NKG2-B type II integral membrane protein-like isoform X1 [Ovis aries]
TCONS_00122433	1.62	2.34	3.22	3.23	0.18	0	0.16	0	-4.93629	0.000159182	0.000628029	CD4	NP_001123374.1 T-cell surface glycoprotein CD4 precursor [Ovis aries]
TCONS_00122475	4.83	4.59	7.8	3.37	0.21	0.34	0.24	0.38	-4.13736	2.76e-08	2.05e-07	CD27	XP_004006990.1 PREDICTED: CD27 antigen isoform X2 [Ovis aries]
TCONS_00122481	8.65	12.95	9.62	11.99	2.19	3.2	2.91	2.13	-2.05063	1.09e-05	5.38e-05	LTBR	XP_012031521.1 PREDICTED: tumor necrosis factor receptor superfamily member 3 isoform X1 [Ovis aries]
TCONS_00122553	0	0	0	0	15.84	10.72	12.54	14.64	13.7137	1.1e-86	4.68e-84	TAS2R42	XP_005894445.1 PREDICTED: taste receptor type 2 member 42, partial [Bos mutus]
TCONS_00123755	8.93	7.74	9.09	5.35	0	0.65	3.14	2.03	-2.41829	0.0157055	0.0367471	DYNC1I1	XP_004007789.1 PREDICTED: cytoplasmic dynein 1 intermediate chain 1 isoform X4 [Ovis aries]
TCONS_00124031	1.39	1.2	0.81	0.66	0.04	0.03	0.08	0.07	-4.2059	0.000185777	0.00072358	HDAC9	XP_012636471.1 histone deacetylase 9 isoform X15 [Microcebus murinus]
TCONS_00124595	3.09	3.08	2.24	2.07	0.03	0.08	0.08	0	-5.7855	3.52e-10	3.32e-09	KMT2E	XP_004007884.1 PREDICTED: histone-lysine N-methyltransferase 2E isoform X1 [Ovis aries]
TCONS_00125024	5.65	5.85	8.7	6.36	1.04	1.08	0.88	0.94	-2.75299	1.36e-07	9.16e-07	SKAP2	XP_011967702.1 PREDICTED: src kinase-associated phosphoprotein 2 isoform X1 [Ovis aries musimon]
TCONS_00125272	13.84	13.92	18.59	14.3	0.69	0.87	0.84	1.02	-4.14844	2.75e-27	1.04e-25	GLI3	XP_011968451.1 PREDICTED: transcriptional activator GLI3 isoform X2 [Ovis aries musimon]
TCONS_00125326	0	0	0	0	4.8	7.58	9.84	1.75	12.5489	1.65e-17	3.14e-16	AMPH	XP_012032406.1 PREDICTED: amphiphysin isoform X3 [Ovis aries]
TCONS_00125329	0	0	0.96	0	22.56	19.69	12.82	15.35	6.19681	4.73e-05	0.000207653	AMPH	XP_012032406.1 PREDICTED: amphiphysin isoform X3 [Ovis aries]
TCONS_00125809	15.29	15.43	18.93	40.18	1.16	1.75	0	1.69	-4.28749	1.45e-05	6.99e-05	TRBC2	CAM06951.1 T-cell receptor beta C3, partial [Ovis aries]
TCONS_00125815	0	0	0	0	1.87	1.37	2.1	1.1	10.6528	8.49e-06	4.27e-05	TRBV12-3	ELR45625.1 T-cell receptor beta chain V region YT35, partial [Bos mutus]
TCONS_00125829	0.53	0	0	0.78	6.46	22.45	13.36	13.07	5.40068	7.95e-05	0.000333899	TCRVB12	AAD33800.1 T-cell receptor beta chain TCRVB12, partial [Capra hircus]
TCONS_00125830	2.22	0.48	0.93	0	8.47	22.3	10.1	6.68	3.7114	0.00219528	0.00660235	TCRVB12	AAD33800.1 T-cell receptor beta chain TCRVB12, partial [Capra hircus]
TCONS_00125837	10.33	9.52	15.97	9.62	2.58	1.57	2.85	0.83	-2.53688	0.00111728	0.00363359	TRBC2	CAM06951.1 T-cell receptor beta C3, partial [Ovis aries]
TCONS_00125838	10.33	9.52	15.97	9.62	2.58	1.57	2.85	0.83	-2.53688	0.0011152	0.00362824	TRBC2	CAM06951.1 T-cell receptor beta C3, partial [Ovis aries]
TCONS_00126408	4.31	6.28	8.68	5.46	0.33	0.06	0.15	0	-5.51716	3.2e-09	2.7e-08	IKZF1	XP_014950664.1 PREDICTED: LOW QUALITY PROTEIN: DNA-binding protein Ikaros isoform X1 [Ovis aries]
TCONS_00126543	2.98	3.86	4.91	4.64	0	0	0	0	-12.0005	2.84e-41	2.06e-39	SAMD9	XP_004007764.1 PREDICTED: sterile alpha motif domain-containing protein 9 isoform X1 [Ovis aries]
TCONS_00126544	1.55	1.27	0	3.11	0	0	0.01	0	-9.21189	6.19e-06	3.19e-05	SAMD9	XP_004007764.1 PREDICTED: sterile alpha motif domain-containing protein 9 isoform X1 [Ovis aries]
TCONS_00127037	1.47	1.54	2.4	2.53	0.1	0.18	0.2	0.05	-3.90507	0.000645778	0.00222974	CD36	XP_012031955.1 PREDICTED: platelet glycoprotein 4-like isoform X1 [Ovis aries]
TCONS_00127060	4.14	0	4.38	2.63	0.22	0.21	0	0.15	-4.26485	0.00576291	0.015418	CD36	XP_012031972.1 PREDICTED: platelet glycoprotein 4 [Ovis aries]
TCONS_00127067	6.89	9.86	5.3	8.43	0.64	0.21	0	0	-5.16426	2.83e-05	0.000129745	Gnai1	XP_008684516.1 PREDICTED: guanine nucleotide-binding protein G(i) subunit alpha-1 [Ursus maritimus]
TCONS_00127366	23.6	34.23	24.07	35.02	0.91	1.97	1.33	2.01	-4.23246	3.38e-20	8.02e-19	CAV1	ABI75290.1 caveolin 1 [Ovis aries]
TCONS_00127940	2.18	1.1	1.31	0.69	0.27	0.39	0.29	0.24	-2.14958	0.00228659	0.00684231	ADCY1	XP_014950838.1 PREDICTED: adenylate cyclase type 1 isoform X1 [Ovis aries]
TCONS_00128084	6.14	5.4	5.81	5.95	1.8	1.43	1.63	1.72	-1.82417	9.66e-07	5.71e-06	CDK13	XP_011968450.1 PREDICTED: cyclin-dependent kinase 13 isoform X3 [Ovis aries musimon]
TCONS_00128206	23.43	28.12	25.11	24.16	10.19	10.98	6.46	7.1	-1.53753	7.28e-06	3.7e-05	WASL	XP_012004849.1 PREDICTED: neural Wiskott-Aldrich syndrome protein [Ovis aries musimon]
TCONS_00128603	18.22	16.64	20.02	20.06	3.3	2.95	1.9	2.23	-2.85193	1.19e-14	1.79e-13	ZC3HAV1	XP_012032615.2 PREDICTED: zinc finger CCCH-type antiviral protein 1 isoform X1 [Ovis aries]
TCONS_00128604	5.75	6.63	6.28	6.44	0.74	0	0.96	0.26	-3.67876	5.06e-05	0.000220891	ZC3HAV1	XP_011994704.1 PREDICTED: zinc finger CCCH-type antiviral protein 1 isoform X2 [Ovis aries musimon]
TCONS_00128688	0	0.39	0.37	0	3.49	3.61	2.66	2.5	4.01182	0.00157627	0.00493567	BRAF	XP_013360448.1 PREDICTED: serine/threonine-protein kinase B-raf isoform X2 [Chinchilla lanigera]
TCONS_00128892	74.49	128.04	88.95	135.11	0	0	0	0	-16.7025	3.64e-39	2.39e-37	RARRES2	NP_001299622.1 retinoic acid receptor responder protein 2 precursor [Capra hircus]
TCONS_00129086	3.18	1.93	2.7	2.45	10	12.69	11.84	11.66	2.17055	1.19e-07	8.05e-07	PAXIP1	XP_014950950.1 PREDICTED: LOW QUALITY PROTEIN: PAX-interacting protein 1 isoform X1 [Ovis aries]
TCONS_00129446	1.68	1.47	1.12	1.85	0.01	0.04	0.06	0.07	-5.08746	3.78e-06	2.03e-05	MAPK9	XP_014945762.1 PREDICTED: mitogen-activated protein kinase 9 isoform X5 [Ovis aries musimon]
TCONS_00129722	10.01	5.24	11.13	10.36	0.13	0.3	0.71	0.95	-4.13578	1.74e-10	1.7e-09	Jak3	XP_014951063.1 PREDICTED: LOW QUALITY PROTEIN: tyrosine-protein kinase JAK3 isoform X1 [Ovis aries]
TCONS_00129723	7.56	7.62	8.6	9.13	0.59	0.76	0	0.09	-4.51439	4.16e-06	2.21e-05	JAK3	XP_014951063.1 PREDICTED: LOW QUALITY PROTEIN: tyrosine-protein kinase JAK3 isoform X1 [Ovis aries]
TCONS_00129986	0	0.26	0	0	31.18	31.22	31.96	23.92	8.82948	2.09e-15	3.34e-14	PRKACA	AAF76424.1 sperm cAMP-dependent protein kinase catalytic subunit Cs [Ovis aries]
TCONS_00130053	1.1	2.08	1.82	2.59	0.31	0.25	0.24	0.07	-3.12501	0.0042278	0.0117674	LYL1	XP_017906738.1 PREDICTED: protein lyl-1 isoform X1 [Capra hircus]
TCONS_00130158	21.36	20.5	27.35	26.59	3.94	4.57	6.59	6.45	-2.15234	3.48e-08	2.55e-07	ICAM1	NP_001009731.1 intercellular adhesion molecule 1 precursor [Ovis aries]
TCONS_00130218	6.26	7.45	4.12	6.66	18.05	26.1	20.41	28.3	1.92286	1.11e-07	7.56e-07	SMARCA4	NP_001099084.1 transcription activator BRG1 [Bos taurus]
TCONS_00130221	8.9	9.12	11.22	10.61	29.84	27.22	29.64	31.99	1.57455	2.36e-07	1.53e-06	SMARCA4	NP_001099084.1 transcription activator BRG1 [Bos taurus]
TCONS_00130399	72	33.5	48.16	31	13.26	24.49	14.39	22.06	-1.31538	0.00129752	0.00414831	C3	XP_014951135.1 PREDICTED: LOW QUALITY PROTEIN: complement C3 isoform X1 [Ovis aries]
TCONS_00130403	0	0	0	0	2.13	4.08	5.95	3.47	11.932	2.6e-17	4.89e-16	PPAP2B	XP_005956359.1 PREDICTED: lipid phosphate phosphohydrolase 3-like [Pantholops hodgsonii]
TCONS_00130404	0	0	0	0	10.32	10.49	6.68	6.97	13.0726	2.14e-32	1.04e-30	PPAP2B	XP_005956359.1 PREDICTED: lipid phosphate phosphohydrolase 3-like [Pantholops hodgsonii]
TCONS_00130407	0.14	0	0.02	0.05	2.68	2.49	1.71	3.2	5.58496	6.81e-08	4.79e-07	Ppap2b	XP_014963275.1 PREDICTED: lipid phosphate phosphohydrolase 3-like [Ovis aries musimon]
TCONS_00130606	7.66	10.18	9.53	8.79	28.93	32.06	33.62	30.1	1.78611	2.17e-06	1.21e-05	DAPK3	XP_014951375.1 PREDICTED: death-associated protein kinase 3 isoform X1 [Ovis aries]
TCONS_00130622	6.7	7.38	5.32	4.36	49.64	58.15	54.1	48.53	3.14667	9.04e-19	1.91e-17	Pip5k1c	XP_014963250.1 PREDICTED: phosphatidylinositol 4-phosphate 5-kinase type-1 gamma isoform X2 [Ovis aries musimon]
TCONS_00130626	1.94	1.76	2.54	2.86	0.26	0.28	0.32	0.25	-3.03531	6.25e-05	0.000267863	CACTIN	XP_004008659.1 PREDICTED: LOW QUALITY PROTEIN: cactin isoform X1 [Ovis aries]
TCONS_00130629	7.72	7.34	6.56	4	2.1	2.37	3	2.41	-1.37469	0.0123981	0.0299814	CACTIN	XP_004008659.1 PREDICTED: LOW QUALITY PROTEIN: cactin isoform X1 [Ovis aries]
TCONS_00130712	0	0.25	0	0	1.72	1.08	3.5	1.3	4.926	0.00198644	0.00604866	AP3D1	BAD92041.1 Adapter-related protein complex 3 delta 1 subunit variant, partial [Homo sapiens]
TCONS_00130715	0	0	0	0	1.59	0.81	4.58	2.15	11.1564	9.17e-13	1.15e-11	AP3D1	XP_019820100.1 PREDICTED: AP-3 complex subunit delta-1 isoform X1 [Bos indicus]
TCONS_00130717	7.14	4.03	13.8	12.57	68.1	79.76	62.9	76.75	2.93711	3.5e-12	4.13e-11	AP3D1	ELR61772.1 AP-3 complex subunit delta-1 [Bos mutus]
TCONS_00130836	8.46	8.4	11.48	7.66	2.95	4.22	2.7	3.33	-1.44746	0.000121111	0.000489693	FNIP1	XP_012018661.1 PREDICTED: folliculin-interacting protein 1 isoform X4 [Ovis aries musimon]
TCONS_00131276	4.25	3.52	4.26	4.3	0.48	0.55	0.89	0.58	-2.70752	7.46e-09	5.99e-08	GRK6	XP_014944199.1 PREDICTED: G protein-coupled receptor kinase 6 isoform X9 [Ovis aries musimon]
TCONS_00131351	0.37	0.21	0	0.24	1.78	1.27	1.49	1.75	2.93936	0.00341674	0.00974577	NLRP3	XP_004008789.1 PREDICTED: NACHT, LRR and PYD domains-containing protein 3 isoform X1 [Ovis aries]
TCONS_00131634	5.17	1.76	1.72	1.45	0	0.05	0.07	0.08	-5.65821	7.45e-08	5.21e-07	HSPA4	XP_004008844.1 PREDICTED: heat shock 70 kDa protein 4 isoform X1 [Ovis aries]
TCONS_00131652	11.99	9.46	8.83	9.13	4.62	2.18	3.71	3.1	-1.53389	0.00141838	0.00449249	TCF7	XP_005209403.1 PREDICTED: transcription factor 7 isoform X1 [Bos taurus]
TCONS_00131770	18.71	24.67	23.04	20.22	3.28	3.57	5.42	6.03	-2.24319	1.06e-07	7.22e-07	Smad5	XP_004008864.1 PREDICTED: mothers against decapentaplegic homolog 5 [Ovis aries]
TCONS_00132762	0	0	0	0	5.93	7.21	4.58	7.37	12.6148	5.29e-10	4.88e-09	XPC	XP_014957662.1 PREDICTED: LOW QUALITY PROTEIN: DNA repair protein complementing XP-C cells isoform X1 [Ovis aries]
TCONS_00132807	10.15	8.8	11.71	8.35	0.58	0.72	0.71	0.43	-3.99889	4.42e-21	1.12e-19	Cyfip2	XP_004009069.2 PREDICTED: cytoplasmic FMR1-interacting protein 2 isoform X2 [Ovis aries]
TCONS_00133276	5.1	6.88	5.06	7.57	0.78	0.62	0.79	0.6	-3.14091	1.24e-08	9.67e-08	MSH3	XP_012034303.1 PREDICTED: DNA mismatch repair protein Msh3 isoform X2 [Ovis aries]
TCONS_00134252	47.08	20.54	14.29	15.54	91.53	118.7	91.88	81.88	1.97833	4.37e-05	0.000193115	UBA52	ELR54587.1 Ubiquitin-60S ribosomal protein L40, partial [Bos mutus]
TCONS_00134417	29	25.47	27.88	28.79	179.44	175.17	187.14	178.33	2.69578	3.02e-19	6.67e-18	AP1M1	KFQ97932.1 AP-1 complex subunit mu-1, partial [Opisthocomus hoazin]
TCONS_00134424	2.17	1.84	3.07	0.97	6.59	7.54	7.13	8.38	1.88048	1.5e-05	7.22e-05	RAB8A	XP_012033121.1 PREDICTED: hematopoietic SH2 domain-containing protein isoform X1 [Ovis aries]
TCONS_00134539	10.56	13.54	14.03	11.94	1.32	1.27	0.84	2.4	-3.10238	3.73e-10	3.5e-09	CD97	XP_014951269.1 PREDICTED: CD97 antigen isoform X1 [Ovis aries]
TCONS_00134849	0.27	0.04	0	0.18	1.22	1.44	1.21	0.49	3.15347	0.0219755	0.0489241	EPOR	XP_014951328.1 PREDICTED: LOW QUALITY PROTEIN: erythropoietin receptor isoform X1 [Ovis aries]
TCONS_00135861	2.18	3.64	1.91	2.58	0.28	1.12	0.63	0.94	-1.79551	0.0210572	0.0471907	LOC102171703	XP_013820882.2 PREDICTED: H-2 class I histocompatibility antigen, Q10 alpha chain isoform X1 [Capra hircus]
TCONS_00136045	20.07	15.29	16.37	15.57	5.8	4.48	8.01	7.15	-1.40351	0.000122954	0.000496701	TCF3	XP_014951514.1 PREDICTED: LOW QUALITY PROTEIN: transcription factor E2-alpha isoform X1 [Ovis aries]
TCONS_00136362	4.21	4.83	3.66	3.45	0.97	0.16	1.62	1.01	-2.10273	0.00640331	0.0168952	Nrg2	XP_014964784.1 PREDICTED: pro-neuregulin-2, membrane-bound isoform isoform X2 [Ovis aries musimon]
TCONS_00136373	5.85	5.11	0	5.09	31.94	19.97	19.92	23.73	2.57383	0.00850203	0.0216024	PFDN1	XP_010386434.1 PREDICTED: prefoldin subunit 1 [Rhinopithecus roxellana]
TCONS_00136760	63.58	66.2	93.53	60.23	24.57	27.44	32.5	49.42	-1.08207	0.00291424	0.008472	CD74	XP_012034192.1 PREDICTED: HLA class II histocompatibility antigen gamma chain isoform X1 [Ovis aries]
TCONS_00136773	771.42	789.93	782.24	723.45	121.55	135.76	212.94	169.08	-2.26221	1.5e-12	1.84e-11	Rps14	XP_017731258.1 PREDICTED: 40S ribosomal protein S14 isoform X1 [Rhinopithecus bieti]
TCONS_00138342	8.58	7.28	7.95	12.76	1.19	1.6	1.25	1.41	-2.74633	3.39e-09	2.86e-08	PPP3CA	-
TCONS_00139112	11.34	15.32	12.49	18.36	0.77	0.9	0.97	0.91	-4.01792	5.46e-23	1.56e-21	KIT	-
TCONS_00139911	2.81	0.67	3.44	1.83	0.05	0.14	0.02	0.25	-4.24958	4.01e-05	0.000178533	CD38	-
TCONS_00140704	0	0	0	0	19.44	18.81	18.43	22.29	14.269	3.18e-53	3.68e-51	NFKB1	-
TCONS_00141452	2	0.98	1.29	0.95	0	0	0	0	-10.3498	3.23e-07	2.05e-06	TEC	-
TCONS_00141885	16.94	50.06	44.68	39.67	1.46	1.65	1.19	3.4	-4.29689	7.94e-17	1.44e-15	CXCL9	-
TCONS_00142161	0	0	0	0	1.38	1.46	1.11	1.02	10.279	1.93e-05	9.12e-05	MAPK10	-
TCONS_00142572	0	0	0.3	0	207.05	213.87	197.24	175.39	11.3691	7.65e-27	2.81e-25	GRK4	-
TCONS_00142577	2.16	3.72	2.68	3.66	90.95	107.25	83.35	127.08	5.06348	4.35e-39	2.83e-37	GRK4	-
TCONS_00143032	22.25	18.67	22.69	18.05	3.4	4.77	3.54	3.66	-2.40951	5.23e-11	5.41e-10	F2R	-
TCONS_00143405	5.19	4.3	4.88	3.56	0.07	0.21	0.2	0.12	-4.90127	1.06e-09	9.49e-09	CD276	XP_014952198.1 PREDICTED: CD276 antigen isoform X1 [Ovis aries]
TCONS_00143406	18.59	21.1	23.53	20.27	1.62	2.72	2.07	1.59	-3.38353	5.26e-15	8.18e-14	CD276	XP_014952198.1 PREDICTED: CD276 antigen isoform X1 [Ovis aries]
TCONS_00144278	2.89	3.65	3.01	2.79	0.06	0	0.61	0.1	-4.00234	0.000516583	0.00182132	GNG2	XP_010630860.1 PREDICTED: guanine nucleotide-binding protein G(I)/G(S)/G(O) subunit gamma-2 isoform X2 [Fukomys damarensis]
TCONS_00144281	2.78	3.1	2.89	4.25	0.31	0.61	0.06	0.31	-3.33529	5.7e-05	0.000246119	GNG2	XP_010630857.1 PREDICTED: guanine nucleotide-binding protein G(I)/G(S)/G(O) subunit gamma-2 isoform X1 [Fukomys damarensis]
TCONS_00144461	3.65	1.82	2.43	2.72	0.75	0.81	0.98	0.8	-1.66886	0.00805771	0.0206197	MYO1E	XP_012036834.1 PREDICTED: unconventional myosin-Ie isoform X1 [Ovis aries]
TCONS_00144600	4.52	4.55	4.82	3.89	0.51	0.63	0.38	0.5	-3.13783	3.53e-13	4.6e-12	PYGO1	XP_012037709.1 PREDICTED: pygopus homolog 1 [Ovis aries]
TCONS_00144717	4.16	4.81	4.14	3.76	0.32	0.62	0.5	0.67	-2.99915	1.04e-06	6.12e-06	GNB5	BAE87743.1 unnamed protein product [Macaca fascicularis]
TCONS_00144757	9.85	13.72	13.75	13.82	0.79	0.41	0.5	0.57	-4.49369	9.43e-24	2.86e-22	SPPL2A	XP_011974003.1 PREDICTED: signal peptide peptidase-like 2A isoform X3 [Ovis aries musimon]
TCONS_00144758	6.81	3.84	5.63	4.9	0.78	0.41	0.77	0.52	-3.09429	8e-09	6.41e-08	SPPL2A	XP_012036955.1 PREDICTED: signal peptide peptidase-like 2A isoform X1 [Ovis aries]
TCONS_00144810	0.5	0.5	0.32	0.65	3.7	3.46	1.99	2.78	2.59833	3.74e-05	0.000167246	SHC4	XP_004010680.1 PREDICTED: SHC-transforming protein 4 isoform X1 [Ovis aries]
TCONS_00145218	6.54	12.85	3.5	9.15	1.38	1.28	1.08	0.53	-2.90757	9.38e-07	5.56e-06	HIF1A	XP_012002642.1 PREDICTED: hypoxia-inducible factor 1-alpha isoform X2 [Ovis aries musimon]
TCONS_00147372	0.1	0	0.03	0	145.9	122.3	150.87	99.05	11.9606	2.88e-78	8.19e-76	PLA2G4F	XP_004010525.1 PREDICTED: cytosolic phospholipase A2 zeta isoform X1 [Ovis aries]
TCONS_00147411	0	0	0.04	0	1.73	0.55	1.58	0.49	6.76487	5.67e-05	0.000245188	EPB42	XP_004010541.1 PREDICTED: erythrocyte membrane protein band 4.2 isoform X1 [Ovis aries]
TCONS_00147699	0	1.02	0.7	0	5.5	3.71	3.57	1.94	3.0973	0.0193182	0.0438453	SOS2	XP_004010557.1 PREDICTED: son of sevenless homolog 2 isoform X1 [Ovis aries]
TCONS_00147910	0.55	2.51	2.2	2.13	0	0	0	0	-10.8514	1.05e-20	2.6e-19	TLN2	XP_004010597.1 PREDICTED: talin-2 isoform X2 [Ovis aries]
TCONS_00148118	3.41	2.04	1.78	1.83	0.05	0.02	0.06	0.12	-5.17951	8.34e-11	8.43e-10	TMOD3	XP_012036942.1 PREDICTED: tropomodulin-3 isoform X2 [Ovis aries]
TCONS_00148575	1.29	1.32	1.21	2.07	0.06	0	0.06	0	-5.61716	7.13e-06	3.64e-05	SIX4	XP_005978634.1 PREDICTED: homeobox protein SIX4 [Pantholops hodgsonii]
TCONS_00148649	1.01	2.37	1.22	2.36	4.28	8.11	5.57	5.35	1.74379	0.000201631	0.000779701	SPTB	XP_012037225.1 PREDICTED: LOW QUALITY PROTEIN: spectrin beta chain, erythrocytic isoform X1 [Ovis aries]
TCONS_00148898	0.99	1.9	2.54	1.6	0.07	0	0.04	0.03	-5.65003	0.00027808	0.00104061	LOC106991855	XP_014958889.1 PREDICTED: uncharacterized protein LOC106991855 [Ovis aries]
TCONS_00150069	21.8	14.16	18.52	17.07	3.91	5.36	4.16	4.94	-1.9616	7.12e-08	5e-07	FYN	EDL04922.1 Fyn proto-oncogene, isoform CRA_b [Mus musculus]
TCONS_00150148	4	2.2	3.61	2.68	0.4	0.1	0	0.26	-4.03863	8.23e-05	0.000344622	ZBTB24	XP_006075505.1 PREDICTED: zinc finger and BTB domain-containing protein 24 isoform X1 [Bubalus bubalis]
TCONS_00150435	6.55	7.61	8.15	6.67	2.85	2.46	1.89	2.81	-1.53362	0.00186029	0.00571149	MAP3K7	XP_017394362.1 PREDICTED: mitogen-activated protein kinase kinase kinase 7 isoform X2 [Cebus capucinus imitator]
TCONS_00150774	13.28	12.65	18.45	62.56	0.5	1.9	3.21	1.78	-3.85508	1.51e-06	8.67e-06	TCF21	NP_001014899.1 transcription factor 21 [Bos taurus]
TCONS_00151084	13.69	13.6	17.15	10.76	6.84	0.91	4.09	4.25	-1.7785	0.00082192	0.00276926	TAB2	XP_014952949.1 PREDICTED: TGF-beta-activated kinase 1 and MAP3K7-binding protein 2 [Ovis aries]
TCONS_00151608	1.51	0.68	2.31	1.55	0.19	0.05	0.01	0.1	-4.11151	0.000260375	0.000980535	CCR6	XP_015328423.1 PREDICTED: C-C chemokine receptor type 6 isoform X1 [Bos taurus]
TCONS_00151629	26.13	20.02	18.81	17.19	9.64	8.62	11.25	10.55	-1.0361	0.00107656	0.00351965	MLLT4	XP_015320394.1 PREDICTED: afadin isoform X26 [Bos taurus]
TCONS_00152392	51.63	41.62	38.44	44.24	2.41	3.33	2.51	3.88	-3.85835	3.12e-28	1.24e-26	FOXO3	XP_005266924.1 PREDICTED: forkhead box protein O3 isoform X2 [Homo sapiens]
TCONS_00152393	14.62	13.01	14.86	15.09	1.79	2.14	2.27	0.99	-3.0015	2.65e-14	3.86e-13	FOXO3	XP_010380801.1 PREDICTED: forkhead box protein O3 [Rhinopithecus roxellana]
TCONS_00152488	0.39	2.11	0.44	0.04	14.99	13.59	13.19	10.96	4.14524	1.79e-06	1.02e-05	PRDM1	XP_004011287.1 PREDICTED: PR domain zinc finger protein 1 isoform X2 [Ovis aries]
TCONS_00153658	54.02	39.07	63.03	45.6	6.51	6.21	4.98	6.98	-3.03094	4.62e-18	9.24e-17	SOD2	XP_014335156.1 PREDICTED: superoxide dismutase [Mn], mitochondrial isoform X2 [Bos mutus]
TCONS_00153675	2.87	0.85	0.26	0.06	18.55	19.34	18.93	19.85	4.24623	9.31e-06	4.65e-05	PLG	AAB25192.1 miniplasminogen, MOPG [sheep, Peptide, 343 aa] [sheep]
TCONS_00154366	14.09	14.89	12.51	13.57	2.46	1.69	1.99	2.56	-2.66192	7.68e-16	1.27e-14	AGO2	XP_014953201.1 PREDICTED: protein argonaute-2 isoform X1 [Ovis aries]
TCONS_00154516	2.27	0.58	2.5	1.73	0.05	0.76	0.47	0.07	-2.39079	0.0124177	0.0300232	ZFAT	XP_005977291.1 PREDICTED: zinc finger protein ZFAT [Pantholops hodgsonii]
TCONS_00154586	3.91	5.97	3.07	2.61	1.85	0.71	0.88	1.59	-1.62921	0.0028136	0.00820987	ASAP1	XP_014953210.1 PREDICTED: arf-GAP with SH3 domain, ANK repeat and PH domain-containing protein 1 isoform X2 [Ovis aries]
TCONS_00154587	6.82	2.36	5.17	4.73	0	0.98	1.37	0.22	-2.89222	0.00454305	0.0125356	ASAP1	XP_014953209.1 PREDICTED: arf-GAP with SH3 domain, ANK repeat and PH domain-containing protein 1 isoform X1 [Ovis aries]
TCONS_00155016	1.22	1.45	1.39	1.87	0.04	0.06	0.02	0.06	-5.04196	1.15e-19	2.62e-18	CHD7	XP_014953264.1 PREDICTED: LOW QUALITY PROTEIN: chromodomain-helicase-DNA-binding protein 7 isoform X1 [Ovis aries]
TCONS_00155024	1.71	1.37	1.9	1.93	0.03	0.03	0.04	0.07	-5.34508	2.41e-16	4.16e-15	CHD7	XP_014953264.1 PREDICTED: LOW QUALITY PROTEIN: chromodomain-helicase-DNA-binding protein 7 isoform X1 [Ovis aries]
TCONS_00155936	0	0	0	0	7.11	4.37	3.81	2.58	12.1253	1.19e-10	1.18e-09	-	ELR59748.1 hypothetical protein M91_15431, partial [Bos mutus]
TCONS_00156143	0	0	0	0	3.88	6.4	4.67	1.08	11.9685	2.38e-09	2.04e-08	NBN	XP_004011898.1 PREDICTED: nibrin isoform X1 [Ovis aries]
TCONS_00156144	0	0	0	0	26.54	21.69	12.5	16.54	14.2376	8.43e-23	2.39e-21	NBN	XP_004011898.1 PREDICTED: nibrin isoform X1 [Ovis aries]
TCONS_00156560	11.98	10.75	11.98	12.13	2.97	3.43	3.3	2	-2.00123	2.56e-05	0.00011856	ZNF16	XP_014953083.1 PREDICTED: zinc finger protein 16 isoform X1 [Ovis aries]
TCONS_00157803	14.36	21.59	17.78	17.39	0.91	0.92	0.93	0.64	-4.38665	5.1e-23	1.46e-21	TPD52	XP_004011807.1 PREDICTED: tumor protein D52 isoform X3 [Ovis aries]
TCONS_00158276	5.76	4.28	6.07	2.14	0.69	0.7	0.39	0.44	-3.03926	6.84e-05	0.000290964	POLR2K	XP_012311254.1 PREDICTED: DNA-directed RNA polymerases I, II, and III subunit RPABC4 isoform X1 [Aotus nancymaae]
TCONS_00158824	45.66	88.2	68.78	93.31	6.87	8.08	9.26	6.81	-3.25408	9.18e-19	1.94e-17	ENPP2	XP_004011914.1 PREDICTED: ectonucleotide pyrophosphatase/phosphodiesterase family member 2 isoform X9 [Ovis aries]
TCONS_00158914	2.52	2.32	2.02	1.23	0	0	0	0.16	-5.66	0.000253216	0.000955965	CSF2RA	XP_012012337.1 PREDICTED: granulocyte-macrophage colony-stimulating factor receptor subunit alpha isoform X6 [Ovis aries musimon]
TCONS_00159222	1.07	1.12	1.45	0.77	0	0.02	0.06	0.1	-4.61471	0.000126479	0.000509015	TLR7	XP_005701169.1 PREDICTED: toll-like receptor 7 [Capra hircus]
TCONS_00160147	0.76	37.29	19.84	17.01	1.3	0.8	0.35	2.15	-4.02526	3.64e-06	1.96e-05	MSN	XP_005700910.1 PREDICTED: moesin [Capra hircus]
TCONS_00160346	38.95	35.68	35.57	34.14	5.38	7.06	7.88	7.1	-2.39617	1.27e-12	1.56e-11	TFE3	XP_006043617.1 PREDICTED: transcription factor E3 isoform X3 [Bubalus bubalis]
TCONS_00160354	4.35	1.06	2.48	1.72	0.39	0.8	1.5	0.37	-1.651	0.0117423	0.0285883	Otud5	DAA12885.1 TPA: pim-2 oncogene [Bos taurus]
TCONS_00160528	1.83	2.92	3.79	2.32	0	0.4	0	0.14	-4.32992	0.00087377	0.00292384	EDA	XP_011963171.1 PREDICTED: ectodysplasin-A isoform X1 [Ovis aries]
TCONS_00160530	3.29	6.17	4.76	3.49	0.39	0.19	0.64	0.36	-3.48657	1.19e-07	8.07e-07	EDA	XP_005228089.1 PREDICTED: ectodysplasin-A isoform X1 [Bos taurus]
TCONS_00160940	6.02	7.74	8.03	8.01	3.92	2.93	4.38	3.38	-1.02836	0.0162946	0.037911	IRAK1	XP_014960207.1 PREDICTED: LOW QUALITY PROTEIN: interleukin-1 receptor-associated kinase 1 isoform X1 [Ovis aries]
TCONS_00161610	7.6	9.83	12.97	11.08	0.71	0.63	0.45	0.74	-4.03521	1.02e-13	1.4e-12	SASH3	XP_004022425.1 PREDICTED: SAM and SH3 domain-containing protein 3 isoform X1 [Ovis aries]
TCONS_00161665	3.49	2.29	3.96	3.48	0.14	0	0.13	0.1	-5.15905	5.09e-08	3.64e-07	NKAP	XP_005227490.1 PREDICTED: NF-kappa-B-activating protein isoform X1 [Bos taurus]
TCONS_00162032	0	0	0	0	67.55	73.2	81.78	73.64	16.1761	3.53e-69	7.72e-67	TSPAN6	XP_004022553.1 PREDICTED: tetraspanin-6 isoform X1 [Ovis aries]
TCONS_00162539	44.72	44.16	63.04	43.81	0.84	0.59	0.34	0.73	-6.29079	7.9e-39	5.07e-37	AP1S2	XP_009480707.1 PREDICTED: AP-1 complex subunit sigma-2 isoform X1 [Pelecanus crispus]
TCONS_00162654	0	0	0	0	2.78	5.42	3.79	2.89	11.8611	2.07e-07	1.36e-06	CD63	XP_005972970.1 PREDICTED: CD63 antigen-like [Pantholops hodgsonii]
TCONS_00162799	13.41	15.15	17.61	19.14	3	0.95	2.74	2.8	-2.78282	1.31e-10	1.3e-09	TAB3	XP_012018206.1 PREDICTED: TGF-beta-activated kinase 1 and MAP3K7-binding protein 3 isoform X1 [Ovis aries musimon]
TCONS_00163457	15.25	2.86	8.62	11.55	1.9	1.94	0	3.18	-2.44705	0.0156298	0.0366049	ARAF	XP_011961502.1 PREDICTED: serine/threonine-protein kinase A-Raf isoform X2 [Ovis aries]
TCONS_00163681	2.01	0.51	4.12	3.82	0.26	0.54	0.28	0.15	-3.08815	0.00503051	0.0136865	CXCR3	XP_004022228.2 PREDICTED: LOW QUALITY PROTEIN: C-X-C chemokine receptor type 3 [Ovis aries]
TCONS_00163759	5.48	5.67	6.38	5.35	0.28	0.3	0.41	0.24	-4.21736	9.12e-16	1.5e-14	ATP7A	XP_004022257.1 PREDICTED: copper-transporting ATPase 1 isoform X1 [Ovis aries]
TCONS_00163781	0	0	0	0	3.12	1.83	0	1.35	10.6211	0.000309633	0.00114714	Wasf1	XP_005700685.1 PREDICTED: wiskott-Aldrich syndrome protein family member 1-like [Capra hircus]
TCONS_00163782	0	0	0	0	0.95	1.4	1.88	0	10.0464	0.00110897	0.00361157	Wasf1	XP_005700685.1 PREDICTED: wiskott-Aldrich syndrome protein family member 1-like [Capra hircus]
TCONS_00164777	2.02	3.07	1.17	3.1	0.33	0.51	0.98	0.25	-2.17688	0.000649478	0.0022408	Pak3	XP_010601386.1 PREDICTED: serine/threonine-protein kinase PAK 3 isoform X4 [Fukomys damarensis]
XP_004002069.1	11.85	24.52	19.44	19.05	4.45	5.12	7.76	5.67	-1.70256	4.63e-05	0.00020372	JUN	PREDICTED: transcription factor AP-1 [Ovis aries]
XP_004002198.1	12.2	8.54	13.42	9.44	1.73	2.16	3.26	2.81	-2.13011	5.77e-05	0.00024908	BCL10	B-cell lymphoma/leukemia 10 [Bos taurus]
XP_004002216.1	5.4	5.79	5.35	2.64	0.24	0.64	0.1	0.38	-3.81792	4.04e-05	0.000179849	LMO4	LIM domain transcription factor LMO4 [Myotis brandtii]
XP_004002282.1	12.18	18.96	28.01	18.89	0	0	0	0.4	-7.60807	2.2e-08	1.66e-07	LOC101113636	PREDICTED: vascular cell adhesion protein 1-like isoform X1 [Ovis aries]
XP_004002329.1	34.36	39.15	40.47	43.9	17.1	18.69	16.17	19.64	-1.1408	0.00235968	0.00703631	PSMA5	proteasome subunit alpha type-5 [Mus musculus]
XP_004002408.1	46.69	51.97	50.84	47.92	8.69	8.71	7.82	11	-2.44641	3.28e-11	3.46e-10	NRAS	PREDICTED: GTPase NRas isoform X1 [Nomascus leucogenys]
XP_004002441.1	93.34	88.28	90.88	89.99	12.66	16.17	17.33	12.65	-2.62381	4.57e-18	9.15e-17	NOTCH2	PREDICTED: neurogenic locus notch homolog protein 2 [Ovis aries]
XP_004002460.1	7.45	10.03	9.77	8.26	22.19	19.33	15.88	20.42	1.13192	0.00189435	0.00580029	POLR3C	PREDICTED: DNA-directed RNA polymerase III subunit RPC3 [Ovis aries]
XP_004002512.1	22.16	29.53	36.14	32.68	0.94	1.32	0.61	3.09	-4.3377	1.42e-13	1.92e-12	CTSS	PREDICTED: cathepsin S [Ovis aries]
XP_004002514.1	11.25	11.17	14.7	13.83	0.05	0.27	0.39	0.08	-6.01109	7.07e-18	1.39e-16	CTSK	PREDICTED: cathepsin K [Ovis aries]
XP_004002726.1	29.78	33.42	27.51	24.5	3.76	4.13	5.86	4.92	-2.62547	2.64e-12	3.15e-11	F11R	PREDICTED: junctional adhesion molecule A isoform X1 [Ovis aries]
XP_004002896.1	61.94	101.86	74.03	99.55	4.84	5.87	6.15	6.79	-3.83446	5.22e-26	1.83e-24	PROS1	PREDICTED: vitamin K-dependent protein S [Ovis aries]
XP_004002950.1	1.01	0.9	1.57	1.07	0.03	0	0	0.03	-6.24476	3.71e-05	0.000166314	LOC101116441	PREDICTED: T-cell receptor-associated transmembrane adapter 1 isoform X1 [Ovis aries]
XP_004002963.1	2.29	2.58	3.19	2.3	0.07	0.11	0.18	0.44	-3.69488	0.0017264	0.00534313	GCSAM	PREDICTED: germinal center-associated signaling and motility protein [Ovis aries]
XP_004003010.1	10.53	11.02	16.26	13.22	1.35	1.28	1.4	1.53	-3.19819	4.56e-10	4.23e-09	HCLS1	PREDICTED: hematopoietic lineage cell-specific protein [Ovis aries]
XP_004003062.1	7.11	6.56	5.69	6.21	0.42	2.22	1.25	0	-2.71661	0.00601346	0.0159972	PAK2	PREDICTED: serine/threonine-protein kinase PAK 2 [Ovis aries]
XP_004003075.1	8.1	9.21	7.42	5.65	22.29	19.91	11.52	14.49	1.16686	0.00678146	0.0177521	APOD	PREDICTED: apolipoprotein D [Ovis aries]
XP_004003082.2	6.78	6.29	6.9	7.05	1.15	0.93	1.86	1.62	-2.28087	0.00423581	0.0117874	HES1	PREDICTED: LOW QUALITY PROTEIN: transcription factor HES-1 [Ovis aries]
XP_004003147.1	10.55	15	20.61	14.65	1.71	1.91	2.18	0.67	-3.23247	2.13e-08	1.61e-07	AP2M1	PREDICTED: AP-2 complex subunit mu isoform X2 [Ovis aries]
XP_004003156.1	1.15	1.28	1.79	1.83	0	0	0.06	0.05	-5.78136	4e-06	2.13e-05	KLHL6	PREDICTED: kelch-like protein 6 [Ovis aries]
XP_004003182.1	12.19	9.35	15.09	15.16	0.19	0.35	0.32	0.16	-5.66603	9.74e-30	4.13e-28	GNB4	PREDICTED: guanine nucleotide-binding protein subunit beta-4 [Ovis aries]
XP_004003269.1	1.67	0.51	1.72	2.37	0.33	0.18	0.43	0.22	-2.43434	0.02115	0.0473806	PTX3	PREDICTED: pentraxin-related protein PTX3 [Ovis aries]
XP_004003271.1	11.21	10.61	9.9	7.56	2.3	1.98	1.71	2.76	-2.16644	1.88e-08	1.43e-07	TIPARP	PREDICTED: TCDD-inducible poly [ADP-ribose] polymerase [Ovis aries]
XP_004003441.1	2.88	1.44	8.85	4.26	39.03	45.95	43.39	44.83	3.31279	1.47e-09	1.29e-08	S100B	PREDICTED: protein S100-B isoform X1 [Saimiri boliviensis boliviensis]
XP_004003875.3	8.01	6.2	8.95	8.95	0.88	1.27	0.82	0.73	-3.11743	9.84e-10	8.81e-09	EPHB3	PREDICTED: LOW QUALITY PROTEIN: ephrin type-B receptor 3 isoform X1 [Ovis aries]
XP_004003890.3	3.98	7.67	5.41	5	15.73	22.51	22.15	17.28	1.81592	1.98e-05	9.31e-05	CLDN11	PREDICTED: claudin-11 isoform X1 [Ovis aries]
XP_004004168.1	17.47	20.54	23.72	19.87	10.74	9.17	3.36	1.44	-1.72347	0.01075	0.0264863	CCL21	PREDICTED: C-C motif chemokine 21 [Ovis aries]
XP_004004169.1	1.49	2.64	3.72	4	0.33	0	0.23	0.37	-3.67151	0.00739758	0.0191379	CCL19	PREDICTED: C-C motif chemokine 19 [Ovis aries]
XP_004004337.1	21.35	26.77	27.96	26.03	6.66	8.38	9.06	7.92	-1.67308	4.61e-05	0.000202841	STOML2	PREDICTED: stomatin-like protein 2, mitochondrial [Ovis aries]
XP_004004354.1	18.13	26.21	25.49	31.62	10.77	8.11	9.93	6.59	-1.51895	0.000221162	0.00084703	ANXA1	PREDICTED: annexin A1 [Ovis aries]
XP_004004443.1	1981.16	2008.9	1747.75	1772.32	263.46	242.53	229.84	262.74	-2.9109	9.79e-23	2.77e-21	RPS6	40S ribosomal protein S6 [Bos taurus]
XP_004004457.2	0	0	0	0.07	1.17	0.61	1.3	0.88	5.822	0.00494848	0.0134952	CDKN2B	PREDICTED: LOW QUALITY PROTEIN: cyclin-dependent kinase 4 inhibitor B [Ovis aries]
XP_004004563.1	250.39	375.28	439.23	390.73	6.87	23.43	11.62	7.36	-4.8845	1.6e-23	4.77e-22	COL3A1	PREDICTED: collagen alpha-1(III) chain [Ovis aries]
XP_004004704.1	4.67	6.27	6.18	6.42	0.75	0.62	0.58	0.65	-3.17853	1.92e-08	1.46e-07	IFIH1	PREDICTED: interferon-induced helicase C domain-containing protein 1 [Ovis aries]
XP_004004841.1	29.74	42.15	34.65	44.24	9.12	9.56	9	8.54	-2.05759	3.66e-09	3.06e-08	HSPD1	PREDICTED: 60 kDa heat shock protein, mitochondrial [Ovis aries]
XP_004004895.1	0.52	1.29	1.83	1.09	0	0.06	0	0.17	-4.36213	0.00422071	0.0117515	ICOS	PREDICTED: inducible T-cell costimulator [Ovis aries]
XP_004004963.1	22.72	22.51	20.61	18.14	2.67	2.38	2.78	5.1	-2.69932	4.27e-10	3.98e-09	XRCC5	PREDICTED: X-ray repair cross-complementing protein 5 [Ovis aries]
XP_004005188.1	146.92	201.98	215.73	159.53	20.6	22.37	22.4	30.75	-2.9134	7.98e-18	1.56e-16	C1QB	PREDICTED: complement C1q subcomponent subunit B [Ovis aries]
XP_004005189.1	46.06	66	89.94	60.47	8.2	7.87	11.45	14.51	-2.64266	2.31e-10	2.22e-09	C1QC	PREDICTED: complement C1q subcomponent subunit C [Ovis aries]
XP_004005372.1	3.31	3.46	3.68	4.14	0.57	0.54	0.78	0.72	-2.48286	1.02e-07	6.96e-07	DDX58	PREDICTED: probable ATP-dependent RNA helicase DDX58 [Ovis aries]
XP_004005718.1	2.44	2.27	2.64	4.24	0.16	0.28	0.32	0.11	-3.73572	5.91e-06	3.06e-05	RSAD2	PREDICTED: radical S-adenosyl methionine domain-containing protein 2 [Ovis aries]
XP_004005720.1	32.75	30.78	30.8	28.36	1.89	1.84	1.6	2.63	-3.94611	2.94e-17	5.5e-16	ID2	PREDICTED: DNA-binding protein inhibitor ID-2 [Ovis aries musimon]
XP_004005725.1	17.63	17.39	17.65	14.95	4.07	4.48	4.06	5.46	-1.90385	6.73e-08	4.74e-07	ADAM17	PREDICTED: disintegrin and metalloproteinase domain-containing protein 17 [Ovis aries]
XP_004005838.1	81.05	102.29	108.42	110.72	9.02	8.41	7.7	10.19	-3.51036	2.23e-27	8.49e-26	PPP1CB	PREDICTED: serine/threonine-protein phosphatase PP1-beta catalytic subunit [Equus przewalskii]
XP_004005921.1	3.98	10.76	9.31	7.79	0.32	1.42	0.87	1.47	-2.9642	0.00161312	0.00503362	VAMP8	PREDICTED: vesicle-associated membrane protein 8 [Ovis aries]
XP_004005929.1	0	0	0	0	56.82	56.51	57.76	49.79	15.7529	3.29e-41	2.38e-39	LOC101104471	ubiquitin-conjugating enzyme E2 D3 isoform 1 [Homo sapiens]
XP_004006320.1	6.29	8.38	11.51	11.07	0.68	0.82	0.67	0.84	-3.62941	1.53e-15	2.48e-14	NCKAP1L	PREDICTED: nck-associated protein 1-like [Ovis aries]
XP_004006934.1	1.72	2.6	1.87	2.54	0.06	0.2	0.04	0.06	-4.59991	8.67e-05	0.000361164	CD69	PREDICTED: early activation antigen CD69 [Ovis aries]
XP_004006952.1	2.28	2.62	3.77	3.51	0.2	0.26	0.23	0.48	-3.37993	6.79e-06	3.48e-05	C3AR1	PREDICTED: C3a anaphylatoxin chemotactic receptor [Ovis aries]
XP_004007035.1	12.52	8.99	9.9	10.54	42.08	43.22	45.21	38.11	2.00703	1.9e-05	8.96e-05	POLR2F	DNA-directed RNA polymerases I, II, and III subunit RPABC2 isoform 1 [Homo sapiens]
XP_004007063.1	10.8	8.44	6.75	7.22	18.55	22.17	25.01	17.98	1.33378	0.00418354	0.0116606	POLR3H	PREDICTED: DNA-directed RNA polymerase III subunit RPC8 [Ovis aries]
XP_004007117.1	8.09	11.22	8.24	9.91	1.72	1.38	1.78	1.58	-2.53574	2.17e-05	0.000101542	LOC101103463	PREDICTED: TNF receptor-associated factor 2-like [Ovis aries]
XP_004007313.2	19.38	7.8	18.66	18.12	0.9	1	0.78	0.59	-4.28981	4.18e-11	4.36e-10	CD8B	PREDICTED: T-cell surface glycoprotein CD8 beta chain [Ovis aries]
XP_004007611.1	3.29	5.65	11.03	5.68	0.19	0.16	0.04	0.04	-5.89848	2.43e-07	1.57e-06	LOC101101976	PREDICTED: natural killer cells antigen CD94-like [Ovis aries]
XP_004007775.1	289.22	325.47	333.15	509.01	9.69	24.09	23.73	12.9	-4.37093	3.25e-24	1.01e-22	COL1A2	PREDICTED: collagen alpha-2(I) chain isoform X1 [Ovis aries]
XP_004007805.1	11.78	16.86	20.59	14.68	0.64	0.5	0.34	1.09	-4.6362	6.25e-18	1.24e-16	SCIN	PREDICTED: adseverin [Ovis aries]
XP_004007871.1	16.73	19.22	22.94	27.13	0.24	0.28	0.23	0.41	-6.21248	4.57e-28	1.79e-26	LRRC17	PREDICTED: leucine-rich repeat-containing protein 17 [Ovis aries]
XP_004008046.1	19.63	23.38	22.84	22.49	8.55	8.32	7.45	10.62	-1.33819	0.000847495	0.00284711	PSMA2	proteasome subunit alpha type-2 [Homo sapiens]
XP_004008330.1	2.68	2.48	3.49	4.06	0.45	0.29	0.56	0.54	-2.78819	0.00047508	0.00168755	IRF5	PREDICTED: interferon regulatory factor 5 isoform X1 [Ovis aries]
XP_004008479.1	2.47	3.6	4.07	4.62	0.17	0.45	0.41	0.43	-3.33765	8.12e-05	0.000340502	PLVAP	PREDICTED: LOW QUALITY PROTEIN: plasmalemma vesicle-associated protein [Ovis aries]
XP_004008525.1	21.56	27.3	28.36	27.96	2.08	3.06	2.02	1.95	-3.52927	6.16e-18	1.22e-16	IL27RA	PREDICTED: interleukin-27 receptor subunit alpha [Ovis aries]
XP_004008545.1	16.56	13.76	15.96	18.14	42.91	39.51	60.85	44.46	1.54308	1.93e-05	9.09e-05	DHPS	PREDICTED: deoxyhypusine synthase [Ovis aries]
XP_004008556.2	35.21	28.45	29.34	28.67	64.13	61.26	65.64	61.22	1.05188	0.00154118	0.00483764	PIN1	peptidyl-prolyl cis-trans isomerase NIMA-interacting 1 [Bos taurus]
XP_004008658.2	3.78	1.6	0.84	0.63	8.39	7.12	8.76	8.87	2.2744	7.75e-05	0.000326106	PIP5K1C	PREDICTED: LOW QUALITY PROTEIN: phosphatidylinositol 4-phosphate 5-kinase type-1 gamma isoform X1 [Ovis aries]
XP_004008770.1	20.79	17.33	17.48	13.34	49	51.17	55.63	38.69	1.49628	3.57e-06	1.92e-05	DDX41	PREDICTED: probable ATP-dependent RNA helicase DDX41 [Ovis aries]
XP_004008854.1	10.44	10.93	9.98	10.91	1.32	1.26	1.25	1.69	-2.93655	1.42e-13	1.92e-12	SAR1B	GTP-binding protein SAR1b [Bos taurus]
XP_004009068.1	9.88	7.31	11.71	10.25	0.34	0.27	0.05	0.3	-5.34983	2.16e-17	4.09e-16	ITK	PREDICTED: tyrosine-protein kinase ITK/TSK [Ovis aries]
XP_004009569.1	46.2	50.95	47.27	56.79	11.39	12.51	11.62	15.1	-1.99092	5.02e-09	4.12e-08	NDFIP1	PREDICTED: NEDD4 family-interacting protein 1 isoform X1 [Ovis aries]
XP_004010362.1	23.39	27.83	33.45	35.25	7.18	9.29	9	8.15	-1.83468	3.76e-06	2.02e-05	PSME2	PREDICTED: proteasome activator complex subunit 2 [Ovis aries]
XP_004010363.1	88.75	98.94	108.06	125.86	25.79	37.97	39.3	28.68	-1.67822	7.5e-07	4.52e-06	PSME1	PREDICTED: proteasome activator complex subunit 1 [Ovis aries]
XP_004010730.1	19.33	25.85	22.8	26.68	10.62	7.27	8.14	7.79	-1.48488	0.001651	0.0051379	PSMA3	PREDICTED: proteasome subunit alpha type-3 [Ovis aries]
XP_004010768.1	14.54	11.88	5.29	19.25	142.42	107.8	130.21	141.14	3.35542	1.71e-15	2.76e-14	HSPA2	PREDICTED: heat shock-related 70 kDa protein 2 [Ovis aries]
XP_004011260.1	5.61	5.12	3.15	3.72	0.57	0.4	0.64	0.83	-2.85062	4.75e-06	2.5e-05	ZBTB24	PREDICTED: zinc finger and BTB domain-containing protein 24 [Ovis aries]
XP_004011267.1	4.9	4.39	3.49	4.09	1.59	1.32	1.56	1.89	-1.40736	0.0165259	0.0383807	CD164	PREDICTED: sialomucin core protein 24 isoform X2 [Ovis aries]
XP_004011283.1	0.34	3.97	2.52	0.71	0.06	0.44	0.07	0.1	-3.49233	0.00673588	0.0176467	CD24	PREDICTED: signal transducer CD24 [Ovis aries]
XP_004011395.1	50.95	46.06	54.64	41.42	2.44	2.89	1.44	2.54	-4.3742	1.91e-22	5.28e-21	TCF21	transcription factor 21 [Bos taurus]
XP_004011413.1	66.43	63.42	72.46	68.21	29.97	38.1	28.41	37.74	-1.01114	0.00269604	0.00790413	LOC101111026	ubiquitin-conjugating enzyme E2 D3 isoform 1 [Homo sapiens]
XP_004011568.3	5.78	5.32	5.27	9.69	2.47	3.19	2.88	2.88	-1.19027	0.00498108	0.0135741	MAP3K5	PREDICTED: LOW QUALITY PROTEIN: mitogen-activated protein kinase kinase kinase 5 isoform X1 [Ovis aries]
XP_004011653.1	5.59	7.06	6.15	7.89	44.16	44.75	50.15	45.41	2.78902	3.4e-12	4.01e-11	EXOSC4	PREDICTED: exosome complex component RRP41 [Ovis aries]
XP_004011794.1	8.08	7.12	7.15	10.2	0.65	0.92	0.29	0.62	-3.71425	0.000119144	0.000482403	LY96	PREDICTED: lymphocyte antigen 96 [Ovis aries]
XP_004011836.1	0.7	2.49	2.65	2.1	0.11	0.23	0	0.1	-4.17356	0.000141317	0.000563751	ANGPT1	PREDICTED: angiopoietin-1 [Ovis aries]
XP_004012200.1	13.06	13.64	14.84	13.02	2.59	2.98	3.42	3.25	-2.15624	9.62e-05	0.00039696	LOC101114283	PREDICTED: DNA-directed RNA polymerases I and III subunit RPAC2 isoform X1 [Ovis aries]
XP_004012210.1	1.57	1.21	1.58	0.87	0.19	0.27	0.2	0.11	-2.76388	0.0180036	0.0412615	FGF9	fibroblast growth factor 9 [Bos taurus]
XP_004012246.1	14.52	13.27	12.95	14.45	3.21	2.41	2.4	3.47	-2.26403	0.000146874	0.000583385	LOC101105339	nuclear transcription factor Y subunit beta [Sus scrofa]
XP_004012501.1	21.38	17.09	29.41	24.77	2.57	3.19	2.23	1.83	-3.238	4.54e-08	3.27e-07	CCL5	PREDICTED: C-C motif chemokine 5 isoform X1 [Ovis aries]
XP_004012622.1	2.17	1.1	1.74	1.93	0.19	0.23	0.17	0.12	-3.28904	0.000664557	0.00228612	P2RX1	PREDICTED: P2X purinoceptor 1 [Ovis aries]
XP_004012638.1	38.2	39.67	42.85	47.68	9.47	11.56	10.03	11.21	-1.99419	1.14e-07	7.75e-07	C1QBP	PREDICTED: complement component 1 Q subcomponent-binding protein, mitochondrial [Ovis aries]
XP_004012675.2	0	0	0	0	21.52	3.13	3.2	11.81	13.2754	2.29e-09	1.97e-08	LOC101115136	PREDICTED: superoxide dismutase [Cu-Zn] isoform X1 [Ovis aries]
XP_004012715.1	10.37	6.94	9.34	8.45	1.15	1.02	1.36	2.05	-2.65313	2.3e-05	0.00010722	CD68	PREDICTED: macrosialin [Ovis aries]
XP_004012867.1	6.95	8.95	9.7	7.85	1.15	0.86	1.29	0.69	-3.06755	5.07e-07	3.14e-06	TBX21	PREDICTED: T-box transcription factor TBX21 [Ovis aries]
XP_004012967.1	10.24	8.18	8.55	10.1	1.52	2.01	2.79	1.9	-2.17304	1.33e-05	6.48e-05	DHX58	PREDICTED: probable ATP-dependent RNA helicase DHX58 [Ovis aries]
XP_004012998.1	0	0	0	0	47.73	54.41	43.93	62.44	15.6698	1.65e-78	4.74e-76	PSME3	PREDICTED: proteasome activator complex subunit 3 isoform X1 [Felis catus]
XP_004013072.1	5.83	2.9	2.14	0.74	41.59	27.86	25.15	40.64	3.54208	6.2e-09	5.03e-08	PSMC5	PREDICTED: 26S protease regulatory subunit 8 [Ovis aries]
XP_004013100.2	4.4	2.93	3.67	4.49	1.14	0.88	0.17	0.2	-2.69625	0.00823453	0.0210091	CD7	PREDICTED: T-cell antigen CD7 [Ovis aries]
XP_004013127.3	1644.35	1687.52	1706.54	1726.67	772.82	864.25	837.61	839.3	-1.02954	0.00017766	0.000694822	ACTG1	PREDICTED: actin, cytoplasmic 2 isoform X1 [Colobus angolensis palliatus]
XP_004013409.1	1.34	1.12	0.96	1.14	0.03	0.03	0.03	0.03	-5.24793	0.000353954	0.00129365	HOXB6	PREDICTED: homeobox protein Hox-B6 isoform X1 [Ovis aries]
XP_004013616.1	1.14	1.19	1.82	1.42	0	0.25	0	0.07	-4.12153	0.00216777	0.00653099	IKBKE	PREDICTED: inhibitor of nuclear factor kappa-B kinase subunit epsilon isoform X1 [Ovis aries]
XP_004013712.1	2.24	1.27	1.15	0.04	0.08	0.21	0	0	-4.01854	0.0146528	0.034619	EXO1	PREDICTED: exonuclease 1 [Ovis aries]
XP_004013808.1	44.64	40.89	35.46	38.57	11.03	12.06	6.29	9.78	-2.02665	9.09e-07	5.41e-06	RPL22	PREDICTED: 60S ribosomal protein L22 isoform X1 [Ovis aries]
XP_004013912.1	18.59	16.78	26.66	23.97	9.78	10.47	8.69	10.32	-1.13128	0.00343714	0.00979634	ARPC5	PREDICTED: actin-related protein 2/3 complex subunit 5 [Ovis aries]
XP_004015004.1	25.27	21.58	24.77	23.05	3.8	7.01	7.85	7.21	-1.87163	0.000420508	0.00151105	LOC101106452	PREDICTED: cytochrome b-245 light chain [Ovis aries]
XP_004015239.1	25.07	16.64	20.03	13.28	3.53	3.91	5.79	10.55	-1.65753	0.0161976	0.0377198	TYROBP	PREDICTED: TYRO protein tyrosine kinase-binding protein [Ovis aries]
XP_004015323.2	8.48	9.01	5.95	6.71	1.32	1.52	1.38	1.53	-2.39052	0.000698701	0.00239307	EXOSC5	PREDICTED: exosome complex component RRP46 [Ovis aries]
XP_004015343.1	625.01	637.82	634.75	620.97	172.35	176.78	206.47	176.34	-1.7828	4.54e-10	4.22e-09	RPS19	PREDICTED: 40S ribosomal protein S19 isoform X1 [Camelus ferus]
XP_004015385.1	3.17	4.29	5.46	3.49	0.51	0.38	0.87	0.84	-2.65799	0.000178959	0.000699435	C5AR1	PREDICTED: C5a anaphylatoxin chemotactic receptor 1 [Ovis aries]
XP_004015386.2	0.99	1.01	1	1.28	0	0.04	0.15	0	-4.49354	0.00201207	0.00611739	C5AR2	PREDICTED: LOW QUALITY PROTEIN: C5a anaphylatoxin chemotactic receptor 2 isoform X1 [Ovis aries]
XP_004015427.1	5.65	11.6	9.24	10.61	18.2	20.27	18.7	22.99	1.11146	0.00944317	0.0236714	IRF3	PREDICTED: LOW QUALITY PROTEIN: interferon regulatory factor 3 [Ovis aries]
XP_004015851.1	5.57	4.42	4.83	4.09	1.73	1.97	2.91	1.89	-1.15361	0.0206818	0.0464576	TRPM4	PREDICTED: LOW QUALITY PROTEIN: transient receptor potential cation channel subfamily M member 4 isoform X1 [Ovis aries]
XP_004015932.3	0.02	0.15	0.03	0	27.68	26.35	29.74	24.43	9.07948	4.66e-35	2.57e-33	TMEM190	PREDICTED: transmembrane protein 190 isoform X1 [Ovis aries]
XP_004016118.2	4.82	5.73	9.21	7.48	0.25	0.17	0	0.08	-5.76765	4.47e-08	3.22e-07	CD3G	PREDICTED: T-cell surface glycoprotein CD3 gamma chain [Ovis aries]
XP_004016181.1	29.43	34.62	33.83	36.12	15.98	15.46	13.37	19.92	-1.04973	0.00548646	0.0147691	PSMA1	proteasome subunit alpha type-1 [Bos taurus]
XP_004016212.1	12.13	10.74	9.1	9.97	1.08	1.01	1.19	0.99	-3.29602	1.9e-11	2.06e-10	SWAP70	PREDICTED: switch-associated protein 70 [Ovis aries]
XP_004016541.1	5.1	6.18	6.85	6.55	0.32	1.31	1.06	0.4	-2.99766	3.01e-05	0.000137484	LPXN	PREDICTED: leupaxin [Ovis aries]
XP_004017411.1	39.21	50.69	57.75	55.47	23.93	21	15.57	21.86	-1.30232	0.000638444	0.00220747	ARPC3	actin-related protein 2/3 complex subunit 3 [Bos taurus]
XP_004017508.2	73	106	93.43	93.51	21.78	22.96	20.22	25.1	-2.02265	2.3e-10	2.22e-09	XBP1	PREDICTED: LOW QUALITY PROTEIN: X-box-binding protein 1 isoform X1 [Ovis aries]
XP_004017545.1	7.72	3.33	4.44	2.97	1.42	1.89	1.74	1.46	-1.50367	0.0112679	0.0275806	PATZ1	PREDICTED: LOW QUALITY PROTEIN: POZ-, AT hook-, and zinc finger-containing protein 1 isoform X1 [Ovis aries]
XP_004017810.1	7.36	4.97	6.23	4.78	1.46	1.18	1.16	1.52	-2.13331	1.1e-05	5.45e-05	BLM	PREDICTED: Bloom syndrome protein [Ovis aries]
XP_004017866.1	17.37	20.46	20.66	18.96	1.55	2.71	1.63	1.83	-3.32659	2.62e-19	5.81e-18	IREB2	PREDICTED: iron-responsive element-binding protein 2 [Ovis aries]
XP_004017868.1	21.43	21.74	25.46	29.1	7.51	5.7	4.28	5.97	-2.0586	1.19e-05	5.81e-05	PSMA4	proteasome subunit alpha type-4 isoform 1 [Homo sapiens]
XP_004018008.2	228.49	143.55	196.3	208.56	49.92	93.05	79.72	44.94	-1.53749	1.3e-05	6.34e-05	CHGA	PREDICTED: LOW QUALITY PROTEIN: chromogranin-A isoform X1 [Ovis aries]
XP_004018025.1	939.83	1537.96	1206.44	1310.24	246.38	416.28	346.65	252.42	-1.98493	1.83e-09	1.59e-08	SERPINA5	PREDICTED: plasma serine protease inhibitor [Ovis aries]
XP_004018284.1	0.48	1.27	1.75	0.9	0.16	0.25	0.06	0.16	-2.80408	0.00604254	0.016063	CX3CR1	PREDICTED: CX3C chemokine receptor 1 [Ovis aries]
XP_004018561.1	4.46	8.11	10.6	7.13	0	0	0.12	0	-7.98014	4.88e-12	5.65e-11	CCR5	PREDICTED: C-C chemokine receptor type 5 [Ovis aries]
XP_004018565.1	11.66	8.87	15.71	13.1	0.31	0.34	0.12	0.54	-5.23512	5.41e-14	7.64e-13	CXCR6	PREDICTED: C-X-C chemokine receptor type 6 [Ovis aries]
XP_004018679.1	17.47	20.11	20.82	16.45	1.14	1.09	1.07	0.96	-4.13508	1.52e-20	3.71e-19	WNT5A	PREDICTED: protein Wnt-5a isoform X1 [Ovis aries]
XP_004018782.1	49.42	31.76	37.49	35.84	9.03	3.44	8.6	10.14	-2.30762	7.11e-07	4.31e-06	LOC101107906	PREDICTED: AP-2 complex subunit mu-like [Ovis aries]
XP_004018788.1	26.31	28.72	31.87	32.33	3.63	4.68	5.36	4.66	-2.70147	8.12e-14	1.13e-12	TAP2	PREDICTED: antigen peptide transporter 2 [Ovis aries]
XP_004018791.1	7.98	8	13.42	9.84	0.55	1.05	0.55	1.25	-3.52872	3.13e-11	3.31e-10	LOC101110545	PREDICTED: HLA class II histocompatibility antigen, DO alpha chain [Ovis aries]
XP_004018801.1	43.9	46.4	42.6	49.57	91.47	89.76	87.35	101.92	1.02181	0.000361897	0.00132005	DAXX	PREDICTED: LOW QUALITY PROTEIN: death domain-associated protein 6 isoform X1 [Ovis aries]
XP_004018844.1	29.93	33.52	34.74	33.22	7.94	8.1	8.37	9.16	-1.96883	1.89e-08	1.43e-07	GLO1	PREDICTED: lactoylglutathione lyase [Ovis aries]
XP_004018903.1	653.11	735.44	705.07	643.59	92.24	96.22	96.12	116.72	-2.76995	1.4e-20	3.43e-19	HSP90AB1	PREDICTED: heat shock protein HSP 90-beta isoform X3 [Cricetulus griseus]
XP_004018978.2	5.38	3.95	4.57	3.7	0.22	2.37	0.44	0.78	-2.20771	0.00830187	0.0211524	CFB	PREDICTED: complement factor B [Ovis aries]
XP_004018985.1	63.15	106.36	88.45	114.42	12.95	10.35	17.88	15.11	-2.72583	2.99e-14	4.33e-13	LOC494436	PREDICTED: heat shock 70 kDa protein 1B [Ovis aries]
XP_004019010.1	2.48	2.51	2.79	2.89	0.08	0.02	0.02	0.2	-5.05934	1.83e-05	8.65e-05	LTB	PREDICTED: lymphotoxin-beta isoform X1 [Ovis aries musimon]
XP_004019033.1	315	445.35	478.28	475.07	75.85	150.01	134.07	99.19	-1.90017	2.18e-08	1.64e-07	TUBB	tubulin, beta 5, partial [Mus musculus]
XP_004019080.2	2.27	3.55	6.33	12.02	15.89	24.01	37.52	20.58	2.01956	0.00690134	0.0180303	LOC101119941	PREDICTED: histone H2B type 1 isoform X1 [Ovis aries]
XP_004019108.1	102.09	84.74	147.22	158.35	623.33	642.71	913.58	626.26	2.51055	6.44e-13	8.18e-12	LOC101106041	histone H2B type 1-K [Homo sapiens]
XP_004019193.1	2.78	1.04	0.88	1.17	3.59	5.01	6.23	5.55	1.79572	0.0022644	0.0067849	F13A1	PREDICTED: coagulation factor XIII A chain [Ovis aries]
XP_004019214.3	26.75	35.04	46.29	43.47	6.43	8.44	9.86	6.94	-2.25861	5.16e-10	4.77e-09	TAP1	PREDICTED: LOW QUALITY PROTEIN: antigen peptide transporter 1 [Ovis aries]
XP_004019591.2	60.66	72.77	61.44	57.68	26.61	29.47	31.54	32.34	-1.07402	0.000243902	0.000924782	JAM3	PREDICTED: junctional adhesion molecule C [Ovis aries]
XP_004019786.1	2.9	3.17	3.11	1.98	57.51	55.22	61.6	50.55	4.33275	6.92e-27	2.55e-25	IRF7	PREDICTED: LOW QUALITY PROTEIN: interferon regulatory factor 7 isoform X1 [Ovis aries]
XP_004019818.1	44.43	56.04	55.23	69.25	22.79	25.46	22.58	28.3	-1.18221	0.00103256	0.00339185	LOC101114987	PREDICTED: heat shock cognate 71 kDa protein-like, partial [Ovis aries]
XP_004020135.1	15.94	15.85	16.56	16.49	6.04	7.28	8.28	6.78	-1.19201	0.000494274	0.00174928	PI4K2A	PREDICTED: phosphatidylinositol 4-kinase type 2-alpha [Ovis aries]
XP_004020192.1	4.54	5.56	4.21	2.97	0.6	0.99	1.21	0.75	-2.28321	0.000182793	0.000713047	NFKB2	PREDICTED: LOW QUALITY PROTEIN: nuclear factor NF-kappa-B p100 subunit isoform X1 [Ovis aries]
XP_004020196.1	0	0	0	0.89	12.95	20.4	17.47	14.64	6.20066	1.6e-05	7.64e-05	ACTR1A	Alpha-centractin [Pteropus alecto]
XP_004020332.1	5.27	7.1	7.05	7.85	0.67	0.64	0.34	0.48	-3.67839	3.27e-09	2.76e-08	LOC101102194	PREDICTED: interferon-induced protein with tetratricopeptide repeats 1 [Ovis aries]
XP_004020537.1	13.07	11.45	10.17	9.35	1.87	1.54	1.04	1.03	-3.00657	2.22e-13	2.95e-12	ROCK1	PREDICTED: rho-associated protein kinase 1 isoform X1 [Ovis aries]
XP_004020539.2	31.25	15.7	24.92	23.21	2.27	2.04	1.53	2	-3.60022	1.68e-18	3.49e-17	COLEC12	PREDICTED: LOW QUALITY PROTEIN: collectin-12 [Ovis aries]
XP_004020620.1	3.36	2.07	3.47	2.19	0.14	0.17	0.08	0.14	-4.38712	1.33e-05	6.48e-05	PMAIP1	PREDICTED: phorbol-12-myristate-13-acetate-induced protein 1 [Ovis aries]
XP_004020815.1	32.18	29.9	38.42	37.31	1.15	1.42	0.48	0.01	-5.49301	1.99e-10	1.93e-09	EMP2	PREDICTED: epithelial membrane protein 2 [Ovis aries]
XP_004020973.1	8.85	13.81	15.07	11.57	0.54	0.99	1.45	1.67	-3.40629	3.4e-05	0.000153419	LOC101105208	PREDICTED: apoptosis-associated speck-like protein containing a CARD [Ovis aries]
XP_004020982.1	0	0	0	0	4.93	3.28	1.79	0	11.2877	0.00178592	0.00550935	AHSP	PREDICTED: alpha-hemoglobin-stabilizing protein [Ovis aries]
XP_004021485.1	4.85	6.4	10.11	8.22	0.75	0.54	0.09	1.02	-3.62352	3.79e-06	2.03e-05	PRF1	PREDICTED: LOW QUALITY PROTEIN: perforin-1 [Ovis aries]
XP_004021502.1	33.51	35.24	34	26.69	9.57	14.11	11.73	11.78	-1.45573	5.89e-05	0.000253904	DDIT4	PREDICTED: DNA damage-inducible transcript 4 protein [Ovis aries]
XP_004021842.1	2.15	3.52	2.31	3.06	0.18	0.13	0.18	0.77	-3.13124	0.00438723	0.0121553	C26H8orf4	PREDICTED: protein C8orf4 homolog [Ovis aries]
XP_004021885.2	18.78	10.5	13.52	8.78	3.21	3.25	2.73	3.15	-2.06347	0.000125609	0.000506071	VEGFC	PREDICTED: LOW QUALITY PROTEIN: vascular endothelial growth factor C isoform X1 [Ovis aries]
XP_004022045.1	4.17	5.82	7.7	7.22	0.34	0.33	0.4	0.8	-3.73561	1.25e-10	1.24e-09	CYBB	PREDICTED: cytochrome b-245 heavy chain [Ovis aries]
XP_004022228.2	1.2	1.09	1.18	1.22	0.19	0.17	0.06	0.16	-3.01546	0.00288927	0.00840606	CXCR3	PREDICTED: LOW QUALITY PROTEIN: C-X-C chemokine receptor type 3 [Ovis aries]
XP_004022415.1	0.99	2.39	3.59	2.95	0	0	0	0	-11.2761	1.18e-05	5.79e-05	SH2D1A	PREDICTED: SH2 domain-containing protein 1A [Ovis aries]
XP_004022434.1	3.06	4.72	2.56	2.37	0.5	0.75	0.44	0.26	-2.70442	3.5e-05	0.000157768	NKAP	PREDICTED: LOW QUALITY PROTEIN: NF-kappa-B-activating protein [Ovis aries]
XP_004022439.1	113.06	104.53	102.57	102.8	11.94	21.08	17.69	17.75	-2.62719	2.43e-10	2.33e-09	RPL39	PREDICTED: 60S ribosomal protein L39 [Heterocephalus glaber]
XP_004022488.1	6.34	3.93	5.57	4.07	0.79	1.04	0.67	0.82	-2.58424	0.000447085	0.00159767	TSC22D3	PREDICTED: TSC22 domain family protein 3 isoform X5 [Ovis aries musimon]
XP_004023371.1	0.76	1.35	0.74	1.61	0.05	0	0.06	0.13	-4.21594	0.000325496	0.00119986	JMJD6	PREDICTED: LOW QUALITY PROTEIN: bifunctional arginine demethylase and lysyl-hydroxylase JMJD6 isoform X1 [Ovis aries]
XP_004023546.2	1.62	1.41	1.44	2.22	0.33	0.55	0.52	0.32	-1.9596	0.0126326	0.0304807	TICAM1	PREDICTED: LOW QUALITY PROTEIN: TIR domain-containing adapter molecule 1 [Ovis aries]
XP_004023621.1	3.6	3.9	3.17	3.36	1.47	1	1.3	1.18	-1.50301	0.0155515	0.0364534	OSTM1	PREDICTED: LOW QUALITY PROTEIN: osteopetrosis-associated transmembrane protein 1 isoform X1 [Ovis aries]
XP_011950653.1	0.77	0.98	1.5	1.45	0	0.02	0	0.03	-6.55459	1.09e-05	5.37e-05	IL18	PREDICTED: interleukin-18 isoform X1 [Ovis aries]
XP_011950709.1	1.51	1.89	1.69	1	0	0.13	0.24	0.21	-3.39232	0.00191875	0.00586982	BIRC2	PREDICTED: baculoviral IAP repeat-containing protein 2 isoform X2 [Ovis aries]
XP_011950913.1	5.43	7.05	11.95	7.18	1.22	1.35	1.14	2.05	-2.45624	4.47e-05	0.000197233	JAML	PREDICTED: junctional adhesion molecule-like [Ovis aries]
XP_011951004.1	3.11	5.27	7.9	0.83	0.69	0.35	0.9	0.93	-2.57572	7.04e-05	0.000298821	ARHGEF12	PREDICTED: rho guanine nucleotide exchange factor 12 isoform X1 [Ovis aries]
XP_011951023.1	210.71	341.12	336.26	340.35	50.4	64.68	56.09	72.06	-2.33643	5e-13	6.41e-12	HSPA8	PREDICTED: LOW QUALITY PROTEIN: heat shock cognate 71 kDa protein isoform X1 [Ovis aries]
XP_011951279.1	14.38	20.74	27.46	20.98	0.62	0.21	0.72	0.78	-5.16441	8.86e-23	2.51e-21	MYLK	PREDICTED: myosin light chain kinase, smooth muscle isoform X5 [Ovis aries musimon]
XP_011951765.1	32.66	13.37	24.04	10.75	50.43	47.32	55.24	53.74	1.35496	0.00370448	0.0104654	PSMB2	PREDICTED: proteasome subunit beta type-2 isoform X1 [Bos taurus]
XP_011951807.1	22.04	18.31	23.66	16.76	0.82	1.12	1	1.33	-4.24151	2.4e-29	1e-27	PTPRJ	PREDICTED: receptor-type tyrosine-protein phosphatase eta [Ovis aries]
XP_011951837.1	2.52	3.73	4.73	4.3	0.28	0.17	0.16	0.25	-4.15116	5e-08	3.58e-07	NRROS	PREDICTED: negative regulator of reactive oxygen species [Ovis aries]
XP_011952082.2	8.76	13.24	17.23	19.85	0.38	2.43	0.39	0.96	-3.82801	1.48e-09	1.3e-08	DOCK2	PREDICTED: dedicator of cytokinesis protein 2 isoform X2 [Ovis aries musimon]
XP_011952299.1	36.07	38.14	33.75	38.44	3.37	3.77	3	3.27	-3.44853	3.88e-27	1.46e-25	IL6ST	PREDICTED: interleukin-6 receptor subunit beta [Ovis aries]
XP_011952567.1	14.43	10.82	15.09	10.84	1.58	2.09	2.2	1.95	-2.71034	3.35e-11	3.53e-10	ADCY2	PREDICTED: adenylate cyclase type 2 isoform X1 [Ovis aries]
XP_011952753.1	1.8	2.19	2.18	1.31	16.48	18.34	20.18	16.09	3.24854	1.35e-15	2.19e-14	BCL6	PREDICTED: B-cell lymphoma 6 protein [Ovis aries]
XP_011952775.1	1.87	1.17	0.95	3.08	0.11	0.29	0.32	0.13	-3.05618	3.65e-05	0.000163764	AGO1	PREDICTED: protein argonaute-1 isoform X1 [Bos taurus]
XP_011952987.1	0.92	1.06	1.3	1.2	0	0.02	0.04	0	-6.22239	5.17e-06	2.7e-05	GUCY1A3	PREDICTED: guanylate cyclase soluble subunit alpha-3 isoform X2 [Ovis aries]
XP_011953270.1	2.28	3.03	2.87	3.33	0.63	0.42	0.87	0.78	-2.09186	0.0080732	0.020653	LOC101110181	PREDICTED: 2'-5'-oligoadenylate synthase 1 [Ovis aries]
XP_011953664.1	0.95	0	0	0	182.08	174.93	162.28	231.58	9.62642	4.84e-15	7.55e-14	PSMA6	PREDICTED: proteasome subunit alpha type-6 isoform X1 [Ovis aries]
XP_011953757.2	63.64	43.05	44.99	39.01	9.22	10.14	13.01	10.48	-2.15386	8.81e-11	8.87e-10	IGF1R	PREDICTED: LOW QUALITY PROTEIN: insulin-like growth factor 1 receptor isoform X1 [Ovis aries]
XP_011954646.1	3.7	5.6	4.82	6.41	0.16	0.1	0	0	-6.30308	3.69e-08	2.69e-07	CCR9	C-C chemokine receptor type 9 [Ovis aries]
XP_011954699.1	1.77	3.92	3.86	3.68	0	0	0	0.07	-7.56224	1.63e-07	1.08e-06	TGFBR2	PREDICTED: TGF-beta receptor type-2 isoform X2 [Ovis aries]
XP_011954704.1	2.07	2.06	1	3.43	0	0.48	0	0	-4.1565	0.011349	0.0277516	PLD1	PREDICTED: phospholipase D1 isoform X1 [Ovis aries]
XP_011954807.1	0	2.7	2.39	0	0	0	0	0	-10.3134	0.000502213	0.00177524	PRKCI	PREDICTED: protein kinase C iota type isoform X1 [Ovis aries]
XP_011955566.1	0.23	0.09	0.39	0.43	2.2	1.7	0.81	1.75	2.5025	0.000784246	0.00265512	LOC101117706	PREDICTED: C-C chemokine receptor type 2 isoform X1 [Ovis aries]
XP_011955636.1	48.27	52.75	37.67	38.86	13.04	15.57	18.83	13.89	-1.53356	2.31e-06	1.28e-05	RAF1	PREDICTED: RAF proto-oncogene serine/threonine-protein kinase [Ovis aries]
XP_011955817.1	48.27	50.59	84.28	77.71	12.07	16	16.98	12.37	-2.1836	9.7e-10	8.69e-09	HSPA1A	PREDICTED: heat shock 70 kDa protein 1B [Ovis aries]
XP_011955819.1	387.46	411.36	596.11	538.92	33.65	51.55	39.14	81.74	-3.2302	1.16e-16	2.06e-15	LOC101109747	PREDICTED: mamu class II histocompatibility antigen, DR alpha chain-like isoform X1 [Ovis aries]
XP_011956306.1	45.78	22.77	43.1	28.43	2.88	3.75	3.14	5.77	-3.17219	1.82e-12	2.2e-11	LOC101123419	PREDICTED: complement C4 isoform X5 [Ovis aries]
XP_011956446.1	6.37	8.43	5.56	7.61	0.49	0.64	1.4	0.69	-3.11875	4.53e-07	2.82e-06	TRIM27	PREDICTED: zinc finger protein RFP isoform X2 [Ovis aries]
XP_011956694.1	28.47	23.29	21.74	20.21	4.05	4.6	5.11	9.19	-2.02971	0.000109317	0.000445809	LOC101106042	PREDICTED: transmembrane protein 14C [Ovis aries]
XP_011956845.1	125.86	173.02	224.61	207.49	8.1	15.38	18.03	11.44	-3.78713	3.44e-22	9.41e-21	LOC101123159	PREDICTED: complement C4-A-like [Ovis aries]
XP_011956856.1	10.41	7.75	4.06	3.6	0.47	0.85	0.62	0.8	-3.23624	0.000137327	0.000549235	LOC101108171	PREDICTED: BOLA class I histocompatibility antigen, alpha chain BL3-7-like isoform X1 [Ovis aries]
XP_011956896.1	5.31	4.85	5.4	4.6	1.6	2.63	3.26	2.33	-1.0377	0.0120203	0.0291915	JARID2	PREDICTED: LOW QUALITY PROTEIN: protein Jumonji isoform X1 [Ovis aries]
XP_011957090.1	5.79	4.76	5.72	4.09	2.53	2.1	1.66	2.08	-1.28244	0.00404385	0.0113149	DDIAS	PREDICTED: DNA damage-induced apoptosis suppressor protein [Ovis aries]
XP_011957331.1	1.2	1.36	3.28	2.82	0.04	0	0.25	0.52	-3.41837	0.0107345	0.0264582	CD5	PREDICTED: T-cell surface glycoprotein CD5 [Ovis aries]
XP_011957370.1	2.26	2.1	2.32	3.25	33.3	36.56	56.42	57.2	4.20769	1.5e-23	4.47e-22	TKFC	PREDICTED: LOW QUALITY PROTEIN: triokinase/FMN cyclase isoform X1 [Ovis aries]
XP_011957823.1	1.73	1.32	1.46	1.39	0.07	0.06	0.14	0.15	-3.81225	0.000256353	0.000966628	FAS	PREDICTED: tumor necrosis factor receptor superfamily member 6 isoform X1 [Ovis aries]
XP_011958221.1	12.43	16.18	16.54	10.62	3.64	5.25	4.44	5.5	-1.56646	0.0011156	0.00362913	LDB1	LIM domain-binding protein 1 isoform 3 [Mus musculus]
XP_011958620.1	35.7	33.03	33.18	16.13	3.97	4.73	3.64	3.14	-2.9308	1.28e-10	1.27e-09	MRCL3	PREDICTED: myosin regulatory light polypeptide 9 isoform X1 [Canis lupus familiaris]
XP_011958902.1	0.56	0.37	0.38	0.5	5.65	3.93	2.66	3.62	3.13133	4.65e-05	0.000204579	THOC1	PREDICTED: THO complex subunit 1 isoform X2 [Ovis aries]
XP_011959458.1	0	0	0.24	0.05	3.41	4.41	4.41	4.34	5.83638	5.59e-06	2.91e-05	ROGDI	PREDICTED: protein rogdi homolog isoform X2 [Ovis aries]
XP_011959575.1	14.16	11.1	10.63	11.57	3.51	2.58	4.74	2.72	-1.80842	0.000204236	0.000788888	GPRC5B	PREDICTED: G-protein coupled receptor family C group 5 member B [Ovis aries musimon]
XP_011959733.1	7.95	8.53	13.78	11.33	1.06	1.78	1.42	1.91	-2.75289	1.46e-06	8.39e-06	ICOSLG	PREDICTED: ICOS ligand [Ovis aries]
XP_011959815.1	5.09	6.56	5.87	4.85	0	0	0	0	-12.4493	3.79e-22	1.03e-20	RABGEF1	PREDICTED: rab5 GDP/GTP exchange factor isoform X2 [Ovis aries]
XP_011959908.1	0	0	0	0	10.34	4.99	25.4	8.17	13.5775	1.88e-13	2.53e-12	MYL10	PREDICTED: myosin regulatory light chain 10 isoform X2 [Rattus norvegicus]
XP_011960008.1	40.33	37.67	37.72	30.54	16.89	16.67	16.41	21.85	-1.02608	0.00323826	0.0092985	ARPC1A	actin-related protein 2/3 complex subunit 1A [Bos taurus]
XP_011960898.1	0.98	1.1	0.94	1.35	0.11	0.19	0.14	0.17	-2.84075	0.000448563	0.00160227	MAPK8	PREDICTED: mitogen-activated protein kinase 8 isoform X2 [Ovis aries]
XP_011961352.1	4.61	3.8	4.83	3.08	0.23	0.12	0.03	0.08	-5.14886	9.85e-11	9.88e-10	ADAM9	PREDICTED: disintegrin and metalloproteinase domain-containing protein 9 isoform X2 [Ovis aries]
XP_011961401.1	58.44	53.43	36.68	82.69	0.69	1.79	1.06	1.58	-5.4971	1.49e-29	6.28e-28	PLAT	PREDICTED: tissue-type plasminogen activator [Ovis aries]
XP_011961534.1	0.71	1.39	1.4	1.81	0.11	0.04	0.4	0.29	-2.66025	0.0103583	0.0256491	LOC101115509	PREDICTED: granulocyte-macrophage colony-stimulating factor receptor subunit alpha isoform X5 [Ovis aries]
XP_011961907.1	1.97	1.73	3.39	1.46	0.22	0.41	0.05	0.54	-2.80904	0.00118169	0.00381771	DDX3X	PREDICTED: ATP-dependent RNA helicase DDX3X isoform X3 [Ovis aries]
XP_011961981.1	100.41	71.48	96.7	101.25	8.46	12.11	12.45	10.82	-3.07658	6.35e-21	1.6e-19	MSN	PREDICTED: moesin [Capra hircus]
XP_011962128.1	6.24	5.53	5.51	4.94	1.25	1.81	1.59	1.39	-1.87924	1.2e-06	7.01e-06	OTUD5	PREDICTED: OTU domain-containing protein 5 isoform X1 [Ovis aries]
XP_011962156.1	3.83	5.18	5.28	1.34	0.35	0	0.71	0	-3.88218	0.00673412	0.0176436	EBP	PREDICTED: 3-beta-hydroxysteroid-Delta(8),Delta(7)-isomerase [Ovis aries]
XP_011962251.1	4.77	6.82	6.89	4.02	0.27	0.13	0.06	0.16	-5.18151	5.78e-09	4.71e-08	F3	PREDICTED: tissue factor isoform X1 [Ovis aries]
XP_011962284.1	7.87	9.41	8.74	10.4	0.82	0.28	0.71	0.74	-3.83616	7.03e-11	7.16e-10	OGT	PREDICTED: UDP-N-acetylglucosamine--peptide N-acetylglucosaminyltransferase 110 kDa subunit [Ochotona princeps]
XP_011962345.2	30.69	33.9	33.17	29.64	7.11	7.16	5.39	6.19	-2.30113	1.27e-12	1.57e-11	GNAI3	PREDICTED: guanine nucleotide-binding protein G(k) subunit alpha [Ovis aries]
XP_011963124.2	5.5	5.31	5.24	4.25	0.62	0.14	0.54	0.4	-3.57787	8.92e-06	4.47e-05	HSPA6	PREDICTED: heat shock 70 kDa protein 6 isoform X1 [Ovis aries]
XP_011963229.1	0	0	0	0	3.96	4.24	4.08	3.67	11.9613	1.91e-24	6.06e-23	NFYC	PREDICTED: nuclear transcription factor Y subunit gamma isoform X1 [Ovis aries]
XP_011966012.1	55.47	77.25	74.68	74.2	5.11	4.99	4.65	6.1	-3.75553	5.98e-29	2.44e-27	STAT1	signal transducer and activator of transcription 1-alpha/beta [Ovis aries]
XP_011966604.1	1.2	0.86	0.99	1.4	0.21	0.12	0.16	0.26	-2.56884	0.00718036	0.0186539	TLR4	toll-like receptor 4 precursor [Ovis aries]
XP_011970233.1	0	0.02	0.04	0	114.29	96.58	79.9	112.29	12.7137	3.04e-80	9.36e-78	PPP3R2	PREDICTED: calcineurin subunit B type 2 [Ovis aries]
XP_011972218.1	4.09	7.99	6.58	8.79	1.24	1.68	0.88	1.6	-2.34577	1.71e-06	9.73e-06	DAPK1	PREDICTED: death-associated protein kinase 1 isoform X4 [Ovis aries]
XP_011975701.2	21.46	27.68	31.92	29.35	8.07	9.69	11.23	14.15	-1.35577	0.00778331	0.019995	SEC61B	PREDICTED: protein transport protein Sec61 subunit beta isoform X1 [Ovis aries]
XP_011975744.1	2.88	7.04	5.57	3.8	0.1	0.5	0.31	0.19	-4.13228	1.41e-09	1.24e-08	TGFBR1	PREDICTED: TGF-beta receptor type-1 isoform X1 [Ovis aries]
XP_011976757.1	3.1	2.53	5.04	5	0.36	0.38	1.07	1.01	-2.47424	0.00484013	0.0132356	CREB3	PREDICTED: cyclic AMP-responsive element-binding protein 3 isoform X1 [Ovis aries]
XP_011980212.1	3.53	4.29	4.07	3.4	0.26	0.13	0.15	0.18	-4.40845	9.81e-08	6.74e-07	RIC1	PREDICTED: RAB6A-GEF complex partner protein 1 isoform X12 [Ovis aries]
XP_011982042.1	31.45	4.25	10.62	3.71	1.01	1.46	1.09	1.9	-3.19582	0.000290591	0.00108398	PRDX1	PREDICTED: peroxiredoxin-1 isoform X1 [Ovis aries]
XP_011983218.1	3.69	1.72	4.09	2.28	0	0.17	0.15	0.19	-4.5297	8.43e-07	5.04e-06	TEK	PREDICTED: angiopoietin-1 receptor isoform X2 [Ovis aries]
XP_011985310.1	4.37	5.56	3.48	4.19	0.16	0.08	0.23	0.21	-4.6939	3.96e-12	4.64e-11	CYFIP1	PREDICTED: LOW QUALITY PROTEIN: cytoplasmic FMR1-interacting protein 1 [Ovis aries]
XP_011986707.1	28.63	39.95	46.68	38.73	0	1.74	1.77	1.19	-5.03403	4e-08	2.9e-07	SLC40A1	PREDICTED: solute carrier family 40 member 1 [Ovis aries]
XP_011988711.1	1.44	1.78	1.85	2.14	0.04	0.06	0.1	0.06	-4.79342	2.52e-09	2.16e-08	WIPF1	PREDICTED: WAS/WASL-interacting protein family member 1 isoform X2 [Ovis aries]
XP_011998851.1	4.04	1.03	2.26	3.6	0	0.12	0.47	0.48	-3.35261	0.0013822	0.00438879	NRP2	PREDICTED: neuropilin-2 isoform X3 [Ovis aries]
XP_012004440.2	5.08	5.46	5.79	3.68	61.85	59.58	59.62	69.77	3.64786	1.12e-26	4.08e-25	RNF19B	PREDICTED: LOW QUALITY PROTEIN: E3 ubiquitin-protein ligase RNF19B isoform X1 [Ovis aries]
XP_012008019.1	63.35	85.33	102.66	85.32	9.69	7.46	12.5	13.95	-2.94889	7.37e-14	1.03e-12	C1QA	PREDICTED: complement C1q subcomponent subunit A [Ovis aries]
XP_012010075.1	1.1	3.24	1.16	1.26	0.04	0.05	0.2	0.04	-4.35649	0.000164558	0.000647719	PLPP3	PREDICTED: lipid phosphate phosphohydrolase 3 isoform X2 [Ovis aries]
XP_012015135.1	0.61	1.92	1.66	1.55	0.07	0.61	0	0.16	-2.77259	0.0194655	0.0441285	KITLG	PREDICTED: kit ligand isoform X4 [Ovis aries]
XP_012018478.1	48.24	42.85	57.46	62.27	180.35	210.52	250.25	219.49	2.02935	2.68e-09	2.29e-08	RPL35	PREDICTED: 60S ribosomal protein L35 isoform X1 [Ovis aries]
XP_012023552.1	2.97	3.38	2.67	3.76	0.08	0	0.1	0.1	-5.51232	6.29e-08	4.45e-07	MEIS1	PREDICTED: homeobox protein Meis1 isoform X3 [Pan troglodytes]
XP_012023818.1	3.15	2.84	1.9	2.48	0.05	0.07	0.08	0.06	-5.31776	4.84e-16	8.16e-15	PELI1	E3 ubiquitin-protein ligase pellino homolog 1 [Homo sapiens]
XP_012024415.1	0.55	0.42	0.11	0.86	2.33	2.45	2.17	2.94	2.34991	0.00339144	0.00968076	CTNNA2	PREDICTED: catenin alpha-2 isoform X3 [Ovis aries]
XP_012026312.1	1.89	1.23	1.49	1.21	0	0	0.09	0.05	-5.37752	0.00014213	0.000566728	BCL11A	PREDICTED: LOW QUALITY PROTEIN: B-cell lymphoma/leukemia 11A isoform X1 [Ovis aries]
XP_012027333.1	35.64	35.54	37.12	42.91	15.46	13.77	12.44	16.62	-1.37523	7.66e-06	3.88e-05	MSH6	PREDICTED: LOW QUALITY PROTEIN: DNA mismatch repair protein Msh6 [Ovis aries]
XP_012029203.1	7.18	9.23	12.07	10.91	0.57	0.85	0.13	0.51	-4.25711	9.66e-12	1.08e-10	LOC101112639	PREDICTED: tyrosine-protein kinase ZAP-70 isoform X2 [Ovis aries musimon]
XP_012029373.1	2.53	2.37	0.54	1.44	0	0	0	0.24	-4.8413	0.00281768	0.00821951	PPP1R12A	PREDICTED: protein phosphatase 1 regulatory subunit 12A isoform X4 [Ovis aries]
XP_012030328.1	2	5.6	2.91	4.35	0	0.13	0.14	0	-5.78233	3.12e-06	1.69e-05	NFYB	nuclear transcription factor Y subunit beta [Sus scrofa]
XP_012030340.1	1.92	1.42	1.26	1.63	0	0.07	0.06	0	-5.58265	1.09e-05	5.4e-05	POLR3B	PREDICTED: DNA-directed RNA polymerase III subunit RPC2 isoform X2 [Ovis aries]
XP_012030539.1	9.53	9.8	8.73	11.69	0.36	0.36	0.28	0.42	-4.80699	1.06e-35	6.02e-34	ITPR2	PREDICTED: inositol 1,4,5-trisphosphate receptor type 2 isoform X1 [Ovis aries]
XP_012030733.1	15.8	10.04	5.7	11.89	1.23	1.65	0.83	1.78	-2.98381	1.15e-09	1.02e-08	LRP6	PREDICTED: low-density lipoprotein receptor-related protein 6 isoform X1 [Ovis aries]
XP_012030789.1	2.66	3.09	1.91	2.6	0.06	0	0	0	-7.41785	5.3e-06	2.77e-05	LOC101102227	PREDICTED: natural killer cells antigen CD94-like [Ovis aries]
XP_012030790.1	7.04	7.51	10.96	10.66	0.12	0.31	0.04	0.04	-6.14815	7.71e-12	8.73e-11	LOC105613002	PREDICTED: natural killer cells antigen CD94-like [Ovis aries]
XP_012030883.1	134.73	109.41	133.62	116.27	17.39	12.32	14.98	25.26	-2.8202	8.9e-16	1.47e-14	LOC101107430	PREDICTED: complement C1r subcomponent isoform X1 [Ovis aries]
XP_012030884.1	79.33	81.43	77.58	60.18	6.36	5.12	5.34	8.94	-3.53462	1.13e-22	3.18e-21	C1S	PREDICTED: complement C1s subcomponent [Ovis aries]
XP_012030889.1	6.87	8.41	15.23	13.47	1.61	1.86	1.2	1.75	-2.7762	8.26e-07	4.94e-06	PTPN6	PREDICTED: tyrosine-protein phosphatase non-receptor type 6 isoform X1 [Ovis aries]
XP_012030894.1	4.01	3.28	3.05	4.2	0.02	0	0.05	0.07	-6.69846	7.65e-08	5.34e-07	GNB3	PREDICTED: guanine nucleotide-binding protein G(I)/G(S)/G(T) subunit beta-3 [Ovis aries]
XP_012031009.1	12.57	10.36	10.96	12.01	2.2	2.34	3.61	3.26	-2.0082	1.87e-06	1.06e-05	BID	PREDICTED: BH3-interacting domain death agonist isoform X1 [Ovis aries]
XP_012031066.1	0.18	0	0	0	11.44	11.22	10.52	6.67	7.79044	3.63e-11	3.81e-10	GRAP2	PREDICTED: GRB2-related adapter protein 2 isoform X1 [Ovis aries]
XP_012031521.1	7.4	4.61	7.57	8.68	0.62	1.52	1.93	1.91	-2.24054	0.00123957	0.00398324	LTBR	PREDICTED: tumor necrosis factor receptor superfamily member 3 isoform X1 [Ovis aries]
XP_012031524.1	12.18	13.42	15.35	16.88	3.04	4.56	4.14	5.11	-1.77907	1.71e-07	1.13e-06	VWF	PREDICTED: LOW QUALITY PROTEIN: von Willebrand factor isoform X1 [Ovis aries]
XP_012031550.2	28.84	29.24	28.85	26.63	4.64	6.88	6.56	5.42	-2.27272	3.29e-11	3.47e-10	TAB1	PREDICTED: LOW QUALITY PROTEIN: TGF-beta-activated kinase 1 and MAP3K7-binding protein 1 isoform X1 [Ovis aries]
XP_012031720.1	2.74	2.99	3.29	4.1	0.09	0.05	0.05	0.02	-5.96523	2.47e-14	3.6e-13	LOC101112306	PREDICTED: sterile alpha motif domain-containing protein 9 isoform X1 [Ovis aries]
XP_012032211.1	7.65	7.56	6.62	12.48	4.25	2.9	1.23	2.5	-1.65695	0.000531589	0.00186885	ANLN	PREDICTED: actin-binding protein anillin isoform X5 [Ovis aries]
XP_012032353.1	2.87	2.73	5.72	4.24	0.32	0.44	0.48	0.46	-3.19424	5.02e-06	2.63e-05	MYO1G	PREDICTED: LOW QUALITY PROTEIN: unconventional myosin-Ig isoform X1 [Ovis aries]
XP_012032543.1	8.25	6.01	11.74	6.87	0.16	0.14	0	0.85	-4.83707	5.78e-06	3e-05	LOC101114226	PREDICTED: vascular cell adhesion protein 1-like isoform X2 [Ovis aries]
XP_012032803.2	20.06	28.99	25.15	22.89	3.01	2.4	1.8	2.62	-3.30406	6.08e-22	1.63e-20	CDK6	PREDICTED: LOW QUALITY PROTEIN: cyclin-dependent kinase 6 [Ovis aries]
XP_012032971.1	56.68	39.97	43.94	61.92	302.72	418.21	438.91	310.26	2.85985	7.61e-17	1.38e-15	UBA52	Ubiquitin-60S ribosomal protein L40 [Tupaia chinensis]
XP_012032982.1	6.99	6.6	10.87	10.52	1.05	0.89	0.5	0.66	-3.49619	1.3e-07	8.75e-07	STXBP3	PREDICTED: syntaxin-binding protein 3 isoform X2 [Ovis aries]
XP_012032988.1	25.53	49.2	22.46	27.36	14.61	4.89	16.29	12.01	-1.38164	0.00724279	0.0187962	CCL25	PREDICTED: C-C motif chemokine 25 isoform X2 [Ovis aries]
XP_012033378.1	2.81	1.57	2.33	3.43	0.13	0.46	0.34	0.29	-3.0551	0.00112609	0.00365738	PRAM1	PREDICTED: PML-RARA-regulated adapter molecule 1 isoform X3 [Ovis aries]
XP_012033467.1	689.92	682.52	633.43	687.08	273.71	285.76	300.24	303.17	-1.21149	1.21e-05	5.92e-05	EEF2	elongation factor 2 [Bos taurus]
XP_012033532.1	1.09	1.74	1.36	1.69	0.02	0.03	0.05	0.02	-5.61471	2.59e-08	1.93e-07	AHCYL1	PREDICTED: adenosylhomocysteinase 2 isoform X2 [Ailuropoda melanoleuca]
XP_012033587.1	1.25	1.37	0.91	1.86	0.27	0.28	0.3	0.39	-2.11995	0.000469003	0.00166747	RBM15	TPA: OTT-MAL-like [Bos taurus]
XP_012033825.1	45.43	37	48.02	48.09	7.73	11.75	10.95	15.78	-1.94997	9.32e-07	5.53e-06	CFD	PREDICTED: complement factor D [Ovis aries]
XP_012033835.1	3.07	0.9	2.55	2.73	42.26	45.77	47.59	40.59	4.2517	1.45e-19	3.29e-18	STK11	PREDICTED: serine/threonine-protein kinase STK11 isoform X2 [Ovis aries]
XP_012033870.1	4.08	3.81	3.42	3.83	0.11	0.28	0.1	0.16	-4.54178	1.27e-11	1.4e-10	HSPA4	PREDICTED: heat shock 70 kDa protein 4 isoform X1 [Ovis aries]
XP_012034281.1	3.43	3.76	4.94	5.21	0.09	0.03	0.04	0.08	-6.17493	5.96e-18	1.18e-16	PTPN22	PREDICTED: tyrosine-protein phosphatase non-receptor type 22 [Ovis aries]
XP_012034303.1	4.4	5.67	5.34	4.07	0.32	0.58	0.11	0.25	-3.9505	1.67e-08	1.28e-07	MSH3	PREDICTED: DNA mismatch repair protein Msh3 isoform X2 [Ovis aries]
XP_012034581.1	3	3.51	4.92	4.01	0.44	0.22	0.17	0.24	-3.85099	8.9e-07	5.29e-06	VAV1	PREDICTED: proto-oncogene vav isoform X1 [Ovis aries]
XP_012034745.1	7.18	9.35	9.59	8.95	0.39	0.63	0.71	1.04	-3.66228	6.07e-15	9.39e-14	KDR	PREDICTED: vascular endothelial growth factor receptor 2 isoform X1 [Ovis aries]
XP_012034803.1	18.82	18.53	16.98	18.18	3.74	2.98	2.88	3.44	-2.47524	3.35e-10	3.16e-09	PDE5A	PREDICTED: cGMP-specific 3',5'-cyclic phosphodiesterase isoform X3 [Ovis aries]
XP_012035164.1	2	2.39	2.5	2.85	0.16	0.04	0.03	0.1	-4.88338	8.32e-11	8.41e-10	RBPJ	PREDICTED: recombining binding protein suppressor of hairless isoform X3 [Orcinus orca]
XP_012035362.1	7.05	2.91	4.24	3.46	0.83	0.8	0.13	0.16	-3.20131	8.98e-06	4.49e-05	PDGFRA	PREDICTED: platelet-derived growth factor receptor alpha [Ovis aries]
XP_012035448.1	4.56	1.05	2.01	1.19	0.71	0.33	0.16	0.33	-2.52561	0.0129399	0.0311288	POLR3GL	PREDICTED: DNA-directed RNA polymerase III subunit RPC7-like isoform X1 [Ovis aries]
XP_012035838.1	10.81	7.45	7.24	7.31	1.43	2.28	1.18	1.36	-2.39221	0.000263535	0.000990857	MAEA	PREDICTED: macrophage erythroblast attacher isoform X1 [Ovis aries]
XP_012036073.1	0.89	0.91	1.6	1.53	0	0.12	0	0.17	-4.08746	0.00335122	0.00958027	AP3B1	PREDICTED: AP-3 complex subunit beta-1 isoform X2 [Ovis aries]
XP_012036497.1	1.53	3.94	3.14	0.56	11.67	7.48	8.08	11.14	2.06499	0.000291186	0.00108599	RFX5	PREDICTED: DNA-binding protein RFX5 isoform X2 [Ovis aries]
XP_012036677.1	8.27	9.96	11.11	8.66	1.87	1.6	1.14	1.48	-2.64149	1.16e-06	6.78e-06	SNAP23	PREDICTED: synaptosomal-associated protein 23 isoform X1 [Ovis aries]
XP_012036817.1	0.35	0	0	0	5.8	3.78	4.95	6.37	5.9	5.07e-05	0.000220954	GCNT3	PREDICTED: beta-1,3-galactosyl-O-glycosyl-glycoprotein beta-1,6-N-acetylglucosaminyltransferase 3 [Ovis aries]
XP_012036880.1	4.92	4.31	5.22	3.87	0.29	0.22	0.19	0	-4.70992	1.06e-07	7.21e-07	NEDD4	PREDICTED: E3 ubiquitin-protein ligase NEDD4 isoform X5 [Ovis aries musimon]
XP_012036938.1	2.65	2.15	2.43	2.75	0.1	0.26	0.2	0.23	-3.65912	5.96e-08	4.23e-07	GNB5	guanine nucleotide binding protein (G protein), beta 5a isoform A [Alligator mississippiensis]
XP_012037070.1	7.81	13.89	12.9	12.75	0.69	1.13	0.33	0.35	-4.24336	9.05e-15	1.38e-13	CNIH1	PREDICTED: protein cornichon homolog 1 isoform X1 [Chlorocebus sabaeus]
XP_012037225.1	2.66	5.16	2	5.41	10.77	11.58	11.76	10.86	1.56205	0.000159871	0.000630579	SPTB	PREDICTED: LOW QUALITY PROTEIN: spectrin beta chain, erythrocytic isoform X1 [Ovis aries]
XP_012037709.1	11.04	11.38	10.63	11.8	1.77	2.89	1.62	2.08	-2.42353	2.19e-07	1.43e-06	PYGO1	PREDICTED: pygopus homolog 1 [Ovis aries]
XP_012037909.1	17.96	21.81	17.16	24.13	5.41	9.45	8.39	9.05	-1.32746	9.5e-05	0.000392273	ADAR	PREDICTED: double-stranded RNA-specific adenosine deaminase isoform X1 [Ovis aries]
XP_012038761.1	1.35	1.06	2.28	1.63	0	0	0	0	-10.6257	1.71e-06	9.78e-06	IL7	PREDICTED: interleukin-7 isoform X1 [Ovis aries]
XP_012038967.1	8.84	9.4	13.9	0	127.56	113.05	84.53	109.53	3.75748	4.76e-05	0.000208821	LOC101104157	ubiquitin-conjugating enzyme E2 D3 isoform 1 [Homo sapiens]
XP_012039554.1	4.2	4.74	5.76	5.85	0.18	0.5	0.57	0.34	-3.69204	1.31e-07	8.84e-07	RIPK2	PREDICTED: receptor-interacting serine/threonine-protein kinase 2 [Ovis aries]
XP_012040390.2	2.79	2.8	1.47	4.19	0.61	0.61	0.56	0.86	-2.09132	0.0112936	0.0276322	RFXAP	PREDICTED: LOW QUALITY PROTEIN: regulatory factor X-associated protein isoform X1, partial [Ovis aries]
XP_012040515.1	2.66	2.25	2.95	4.54	0.03	0.27	0.08	0.04	-4.88381	4.53e-07	2.82e-06	SH2D1B	PREDICTED: SH2 domain-containing protein 1B isoform X2 [Ovis aries]
XP_012040523.1	95.45	80.37	82.37	68.29	9.18	11.07	10.13	8.78	-3.05954	3.12e-20	7.44e-19	LOC105606925	PREDICTED: LOW QUALITY PROTEIN: zinc finger protein 36, C3H1 type-like 2 [Ovis aries]
XP_012040695.1	3.87	2.97	2.81	3.42	0.38	0.91	0.77	0.62	-2.28595	0.0139563	0.033199	LOC101114790	PREDICTED: C-C motif chemokine 15 isoform X2 [Ovis aries]
XP_012040770.2	34.85	34.44	28.56	30.78	2.56	3.58	2.52	2.2	-3.56613	9.62e-24	2.91e-22	PBX1	PREDICTED: LOW QUALITY PROTEIN: pre-B-cell leukemia transcription factor 1 isoform X1 [Ovis aries]
XP_012041040.1	0.1	0.06	0.05	0.01	200.66	215.01	211.18	163.72	11.8112	4.52e-101	4.02e-98	LOC105607823	PREDICTED: spermatid maturation protein 1 isoform X1 [Ovis aries]
XP_012041209.1	2.65	2.95	2.39	2.36	0.89	0.7	0.55	1.01	-1.71621	0.00716442	0.01862	FLCN	PREDICTED: LOW QUALITY PROTEIN: folliculin isoform X1 [Ovis aries]
XP_012041360.2	1.11	0.98	0.35	1.44	6.7	5.86	6.27	6.81	2.72427	0.00155534	0.00487767	HOXB3	PREDICTED: LOW QUALITY PROTEIN: homeobox protein Hox-B3 isoform X1 [Ovis aries]
XP_012041454.1	36.95	22.96	30.84	47.54	8.14	1.8	5.33	3.68	-2.86743	2.46e-08	1.84e-07	RARA	PREDICTED: retinoic acid receptor alpha isoform X3 [Ovis aries]
XP_012042214.1	3.79	3.08	3.2	3.49	13.9	15.28	15.7	12.4	2.07867	3.83e-09	3.19e-08	UNC13D	PREDICTED: LOW QUALITY PROTEIN: protein unc-13 homolog D isoform X1 [Ovis aries]
XP_012042237.1	1.82	3.81	4.52	3.02	0.58	1.31	0.38	0.92	-2.04563	0.0020447	0.0062025	INPP5D	PREDICTED: phosphatidylinositol 3,4,5-trisphosphate 5-phosphatase 1 isoform X1 [Ovis aries]
XP_012042475.1	18.89	13.96	12.9	10.07	71.2	64.46	46.98	44.72	2.02612	2.09e-08	1.58e-07	MIA3	PREDICTED: melanoma inhibitory activity protein 3 isoform X1 [Ovis aries]
XP_012042959.1	1.57	1.84	0.99	0.89	0.39	0.4	0.3	0.29	-1.9386	0.000845601	0.00284172	RC3H1	PREDICTED: roquin-1 isoform X2 [Ovis aries]
XP_012043071.1	5.46	7.35	0	2.22	0	0.24	0.03	0.19	-5.03007	0.0018761	0.00575281	RNASEL	PREDICTED: 2-5A-dependent ribonuclease isoform X2 [Ovis aries]
XP_012043266.1	1.28	1.12	1.08	1.79	0.14	0	0.22	0	-3.87173	0.00473773	0.0129995	PTPRC	PREDICTED: receptor-type tyrosine-protein phosphatase C isoform X4 [Ovis aries]
XP_012043296.1	8.21	9.49	10.07	7.55	22.12	19.06	20.27	19.3	1.19298	0.00132573	0.00423095	PM20D1	PREDICTED: probable carboxypeptidase PM20D1 isoform X2 [Ovis aries musimon]
XP_012043480.1	20.22	17.69	13.31	17.69	3.83	4.92	5.09	4.88	-1.88013	5.18e-05	0.000225524	PRNP	PREDICTED: major prion protein isoform X1 [Ovis aries]
XP_012043489.1	0.69	2.46	1.24	0.4	0.1	0.3	0.16	0.2	-2.65595	0.0095448	0.0238956	PLCB1	PREDICTED: 1-phosphatidylinositol 4,5-bisphosphate phosphodiesterase beta-1 isoform X2 [Ovis aries]
XP_012043609.2	5.87	6.21	7.99	7.48	0.2	0.23	0.59	0.3	-4.38344	1.05e-12	1.3e-11	APBB1IP	PREDICTED: amyloid beta A4 precursor protein-binding family B member 1-interacting protein isoform X1 [Ovis aries]
XP_012043964.1	9.49	7.35	9.8	5.14	0	0.37	0.56	0.36	-4.62268	1.53e-06	8.81e-06	FCGR3A	PREDICTED: low affinity immunoglobulin gamma Fc region receptor III-A isoform X3 [Ovis aries]
XP_012043971.1	1.86	1.38	1.77	0.64	0.21	0	0.07	0.09	-3.93265	0.00730253	0.0189273	CST7	PREDICTED: cystatin-F isoform X1 [Ovis aries]
XP_012044095.1	17.68	17.96	20.9	21.68	47.1	38.67	37.93	46.27	1.11967	0.00145507	0.00459657	LOC101117953	PREDICTED: LOW QUALITY PROTEIN: serine/threonine-protein phosphatase PP1-gamma catalytic subunit-like isoform X1 [Ovis aries]
XP_012044259.1	43.74	46.43	49.71	56.95	7.23	7.5	6.86	9.15	-2.67876	3.15e-10	2.99e-09	PSMA7	PREDICTED: proteasome subunit alpha type-7 isoform X1 [Ovis aries]
XP_012044415.1	2.01	2.72	3.19	2.99	0.28	0.17	0.28	0.2	-3.55228	6.72e-06	3.45e-05	HCK	PREDICTED: tyrosine-protein kinase HCK [Ovis aries]
XP_012044551.1	1.55	2.15	2.06	1.66	0	0.05	0.11	0.14	-4.62838	1.68e-05	8.01e-05	SAMHD1	PREDICTED: deoxynucleoside triphosphate triphosphohydrolase SAMHD1 isoform X3 [Ovis aries]
XP_012044842.1	19.28	21.34	21.31	23.75	4.84	4.65	4.2	4.94	-2.20133	6.4e-12	7.31e-11	ITCH	PREDICTED: E3 ubiquitin-protein ligase Itchy homolog isoform X1 [Ovis aries]
XP_012045215.1	0	0.24	0	0	2.74	7.05	1.02	4.9	6.0325	0.000125996	0.00050735	CIAPIN1	PREDICTED: anamorsin isoform X1 [Ovis aries musimon]
XP_012045406.1	3.61	5.64	4.85	4.78	0.37	0.44	0.52	0.75	-3.1822	2.77e-10	2.65e-09	SMPD3	PREDICTED: LOW QUALITY PROTEIN: sphingomyelin phosphodiesterase 3 [Ovis aries]
XP_012045463.1	3.21	4.43	5.49	2.93	0.52	0.25	0.49	0.63	-3.08701	8.48e-06	4.26e-05	AP1G1	PREDICTED: AP-1 complex subunit gamma-1 isoform X3 [Ovis aries]
XP_012045941.1	2.75	1.5	2.2	1.12	0.05	0.56	0.5	0.33	-2.39422	0.0209291	0.0469359	VASP	PREDICTED: vasodilator-stimulated phosphoprotein isoform X3 [Ovis aries]
XP_012046068.1	1.06	0.63	0.74	0.93	3.7	3.63	4.14	3.45	2.15071	0.0027256	0.00797846	CD37	PREDICTED: leukocyte antigen CD37 isoform X1 [Ovis aries]
XP_012046088.1	1688.26	1666.76	1656.45	1824.78	482.7	520.01	529.73	575.09	-1.69765	1.9e-09	1.64e-08	RPL13A	PREDICTED: 60S ribosomal protein L13a isoform X1 [Ovis aries]
XP_014947100.1	1.44	2.55	2.02	2.16	0.32	0.39	0.18	0.33	-2.74345	0.000321465	0.00118686	MX2	PREDICTED: interferon-induced GTP-binding protein Mx2 isoform X2 [Ovis aries]
XP_014947154.1	38.1	30.34	30.45	28.7	13.45	15.64	15.27	13.77	-1.13416	0.000408224	0.00147141	SSBP3	PREDICTED: single-stranded DNA-binding protein 3 isoform X1, partial [Ovis aries]
XP_014947195.1	1.06	1.11	0.37	3.43	0.14	0.08	0.29	0.16	-3.1555	0.00494689	0.0134928	NTRK1	PREDICTED: LOW QUALITY PROTEIN: high affinity nerve growth factor receptor isoform X1 [Ovis aries]
XP_014947213.1	15.36	13.54	10.99	10.61	4.73	5.03	5.89	4.76	-1.30701	0.00334928	0.00957566	JAM2	PREDICTED: junctional adhesion molecule B isoform X1 [Ovis aries]
XP_014947381.1	4.93	5.97	4.87	4.06	1.06	1.58	2.05	1.16	-1.76118	0.00367154	0.0103823	CTPS1	PREDICTED: CTP synthase 1 isoform X2 [Ovis aries musimon]
XP_014947416.1	0.09	0.06	0.24	0.22	0.86	1.35	1.53	0.86	2.91475	0.0223877	0.0497101	ARTN	PREDICTED: LOW QUALITY PROTEIN: artemin [Ovis aries]
XP_014947501.1	19.51	19.6	21.68	23.86	3.92	3.69	3.47	3.72	-2.51591	3.64e-15	5.71e-14	DOCK7	PREDICTED: dedicator of cytokinesis protein 7 isoform X6 [Ovis aries]
XP_014947600.1	15.69	4.83	1.57	16.7	0.1	0.16	0.55	0	-5.58162	4.75e-07	2.95e-06	TGFBR3	PREDICTED: transforming growth factor beta receptor type 3 isoform X3 [Ovis aries]
XP_014947648.1	10.54	9.21	12.22	9.75	0.93	1.81	1.55	1.69	-2.80252	1.38e-10	1.36e-09	CSF1	PREDICTED: LOW QUALITY PROTEIN: macrophage colony-stimulating factor 1 isoform X1 [Ovis aries]
XP_014947733.1	2.62	4.14	3.39	3.04	0.53	0.85	0.76	1.03	-2.05689	0.0045998	0.0126731	THEM4	PREDICTED: acyl-coenzyme A thioesterase THEM4 isoform X1 [Ovis aries]
XP_014947856.1	39.34	38.32	47.5	34.81	2.66	2.06	3.28	3.96	-3.74151	8.98e-20	2.07e-18	IFNGR2	PREDICTED: interferon gamma receptor 2 isoform X2 [Ovis aries]
XP_014947906.1	6.37	0	2.28	7.74	0.77	0.24	0.36	0.31	-3.28628	0.00543158	0.0146402	CBLB	PREDICTED: E3 ubiquitin-protein ligase CBL-B isoform X1 [Ovis aries]
XP_014947958.1	11.89	9.87	10.6	10.92	1.4	1.79	2.4	1.67	-2.57566	1.86e-07	1.23e-06	ADCY5	PREDICTED: adenylate cyclase type 5 isoform X1 [Ovis aries]
XP_014948027.1	4.32	5.28	4.29	3.43	0	0.31	0	0.06	-5.54877	7.36e-06	3.74e-05	PIK3CA	PREDICTED: phosphatidylinositol 4,5-bisphosphate 3-kinase catalytic subunit alpha isoform [Ovis aries musimon]
XP_014948071.1	5.71	9.66	6.75	12.74	0	0.2	0.09	0.89	-4.88471	5.24e-06	2.74e-05	MME	PREDICTED: neprilysin isoform X2 [Ovis aries]
XP_014948233.1	38.18	31.16	28.01	22.58	0	0	0	0	-14.8718	2.85e-47	2.57e-45	CTSB	PREDICTED: cathepsin B isoform X2 [Ovis aries]
XP_014948288.1	1.97	2.41	2.24	2.32	0	0.51	0.05	0	-3.99678	0.00690936	0.018046	BIN1	PREDICTED: myc box-dependent-interacting protein 1 isoform X1 [Ovis aries]
XP_014948343.1	6.31	4.93	7.13	6.93	0.56	0.49	0.48	0.73	-3.48474	6.48e-10	5.93e-09	THEMIS2	PREDICTED: protein THEMIS2 isoform X1 [Ovis aries]
XP_014948377.1	16.23	14.89	15.52	14.72	1.2	1.69	2.09	1.94	-3.14845	1.68e-13	2.26e-12	EPHA2	PREDICTED: LOW QUALITY PROTEIN: ephrin type-A receptor 2 isoform X1 [Ovis aries]
XP_014948545.1	1.8	0.65	3.27	2.91	0.3	0.22	0.35	0.19	-3.0253	0.00257507	0.00758924	IL11RA	PREDICTED: interleukin-11 receptor subunit alpha isoform X1 [Ovis aries]
XP_014948663.1	18.25	20.47	16.43	18.9	2.4	2.8	2.19	1.85	-3.00253	9.36e-18	1.83e-16	GNAQ	PREDICTED: LOW QUALITY PROTEIN: guanine nucleotide-binding protein G(q) subunit alpha isoform X1 [Ovis aries]
XP_014948748.1	60.4	0	0	0	0	0	0	0	-13.8823	0.000410135	0.00147775	LOC101113728	PREDICTED: clusterin isoform X2 [Ovis aries musimon]
XP_014948816.1	56.48	53.01	51.9	49.79	8.58	8.49	6.8	9.39	-2.66661	6.66e-17	1.21e-15	NCKAP1	PREDICTED: LOW QUALITY PROTEIN: nck-associated protein 1 isoform X1 [Ovis aries]
XP_014948974.1	10.43	8.6	7.61	7.49	0.57	0.49	0.32	0.63	-4.08577	1.57e-11	1.72e-10	FZD7	PREDICTED: LOW QUALITY PROTEIN: frizzled-7 [Ovis aries]
XP_014949106.1	34.35	104	76.02	98.54	3.55	5.48	4.84	5.77	-3.99388	5.46e-18	1.09e-16	TINAGL1	PREDICTED: tubulointerstitial nephritis antigen-like isoform X1 [Ovis aries]
XP_014949111.1	22.18	21.45	21.28	21.56	6.73	6.31	6.2	8.82	-1.62368	1.01e-05	5.03e-05	SRSF4	PREDICTED: LOW QUALITY PROTEIN: serine/arginine-rich splicing factor 4 isoform X1 [Ovis aries]
XP_014949174.1	8.94	4.87	7.17	5.51	0.83	0.98	1.79	1.15	-2.47945	3.24e-06	1.76e-05	ASAP3	PREDICTED: LOW QUALITY PROTEIN: arf-GAP with SH3 domain, ANK repeat and PH domain-containing protein 3 [Ovis aries]
XP_014949268.1	104.02	151.09	199.86	184.44	21.99	41.83	45.52	32.17	-2.17584	5.3e-08	3.79e-07	LGALS1	PREDICTED: galectin-1 isoform X1 [Ovis aries]
XP_014949273.1	4.73	4.24	5.38	4.7	0.5	1.15	0.47	1.28	-2.48618	0.000172662	0.000676491	PDGFB	PREDICTED: platelet-derived growth factor subunit B isoform X1 [Ovis aries]
XP_014949297.1	77.78	92.32	113.2	114.54	831.12	833.81	902.01	907.57	3.12655	1.99e-23	5.9e-22	LOC101109608	PREDICTED: tubulin beta-4B chain isoform X1 [Ovis aries]
XP_014949300.1	5.11	4.83	3.74	3.41	0.34	0.03	0.46	0	-4.3639	9.21e-05	0.000381684	VAV2	PREDICTED: guanine nucleotide exchange factor VAV2 isoform X1 [Ovis aries]
XP_014949349.1	1.68	2.36	2.16	1.41	0.15	0.71	0.38	0.72	-1.95704	0.0111306	0.027297	DAB2IP	PREDICTED: LOW QUALITY PROTEIN: disabled homolog 2-interacting protein isoform X1 [Ovis aries]
XP_014949403.1	4.8	6.74	7.92	7.06	0.64	0.71	0.58	0.95	-3.20294	3.29e-10	3.11e-09	ITGB7	PREDICTED: LOW QUALITY PROTEIN: integrin beta-7 isoform X1 [Ovis aries]
XP_014949680.1	8.4	7.5	6.73	8.38	18.06	18.69	15.43	19.05	1.19975	0.013084	0.0314124	ARPC5L	PREDICTED: actin-related protein 2/3 complex subunit 5-like protein [Panthera tigris altaica]
XP_014949689.1	11.61	11.29	11.51	10.58	5.76	4.83	4.31	6.71	-1.05791	0.00448933	0.0124089	RC3H2	PREDICTED: roquin-2 isoform X3 [Ovis aries musimon]
XP_014949715.1	1.59	1.36	5.57	1.44	0.3	0.59	0.1	0.18	-3.08964	9.17e-05	0.000380134	ROCK2	PREDICTED: rho-associated protein kinase 2 isoform X5 [Ovis aries]
XP_014949790.1	42.55	45.6	49.02	47.96	7.47	8.44	8.6	8.83	-2.47321	1.56e-14	2.32e-13	ACTR2	actin-related protein 2 isoform b [Homo sapiens]
XP_014949840.1	6.46	5.67	9.01	9.05	0.41	0.35	0.3	0.24	-4.53749	2.8e-10	2.67e-09	CD8A	PREDICTED: LOW QUALITY PROTEIN: T-cell surface glycoprotein CD8 alpha chain isoform X1 [Ovis aries]
XP_014949930.1	44.33	48.8	48.52	53.3	24.2	21.79	24.46	22.26	-1.07231	0.000964865	0.00319214	LOC101106246	PREDICTED: transforming protein RhoA isoform X1 [Ovis aries]
XP_014950019.1	24.92	34.31	27.61	28.57	4.53	4.91	5.39	4.24	-2.59739	3.92e-14	5.6e-13	MERTK	PREDICTED: tyrosine-protein kinase Mer isoform X1 [Ovis aries]
XP_014950037.1	15.76	19.81	17.93	14.41	2.67	2.65	2.37	2.18	-2.7825	5.05e-17	9.27e-16	PAWR	PREDICTED: LOW QUALITY PROTEIN: PRKC apoptosis WT1 regulator protein isoform X1 [Ovis aries]
XP_014950094.1	5.82	5.45	5.41	7.7	0.69	1.02	1.23	1.24	-2.54412	8.57e-07	5.12e-06	ITGA5	PREDICTED: LOW QUALITY PROTEIN: integrin alpha-5 isoform X1 [Ovis aries]
XP_014950256.1	5.48	2.46	6.98	4.74	1.04	0.63	0.7	0.9	-2.5879	0.000332234	0.00122225	TBK1	PREDICTED: serine/threonine-protein kinase TBK1 isoform X3 [Ovis aries]
XP_014950341.1	11.64	8.74	6.9	8.84	0.59	0.84	0.78	1.36	-3.3388	4.9e-14	6.95e-13	MYH9	PREDICTED: LOW QUALITY PROTEIN: myosin-9 isoform X1 [Ovis aries]
XP_014950814.1	1.34	1.38	1.35	1.28	0.26	0.21	0.25	0.27	-2.43404	2.25e-05	0.000105138	TRIL	PREDICTED: TLR4 interactor with leucine rich repeats [Ovis aries]
XP_014951011.1	0	0.06	0	0	1.35	2.92	3.32	2.73	7.42626	1.27e-05	6.21e-05	WNT3A	PREDICTED: LOW QUALITY PROTEIN: protein Wnt-3a isoform X1 [Ovis aries]
XP_014951063.1	3.14	4.72	3.89	2.67	0	0	0	0	-11.8158	1.61e-20	3.93e-19	JAK3	PREDICTED: LOW QUALITY PROTEIN: tyrosine-protein kinase JAK3 isoform X1 [Ovis aries]
XP_014951127.1	9.92	7.53	10.79	11	49.58	53.53	76.89	51.68	2.56174	1.71e-12	2.09e-11	STXBP2	PREDICTED: syntaxin-binding protein 2 isoform X1 [Ovis aries]
XP_014951187.1	15.17	12.5	22.28	18.15	5.16	6.21	7.58	9.92	-1.23808	0.0012501	0.00401339	CSF1R	PREDICTED: macrophage colony-stimulating factor 1 receptor isoform X1 [Ovis aries]
XP_014951198.1	0.19	0	0	0.03	4.25	2.45	2.99	2.49	5.79087	4.13e-05	0.000183437	CAMK4	PREDICTED: calcium/calmodulin-dependent protein kinase type IV isoform X1 [Ovis aries]
XP_014951216.1	111.36	169.4	165.65	161.2	27.95	28.87	26.52	29.01	-2.43515	2.38e-15	3.79e-14	CANX	PREDICTED: calnexin [Capra hircus]
XP_014951340.1	3.72	4.57	4.94	4.16	1.64	1.7	1.41	1.34	-1.51374	0.00342579	0.00976873	MYO1F	PREDICTED: LOW QUALITY PROTEIN: unconventional myosin-If isoform X1 [Ovis aries]
XP_014951373.1	6.88	7.2	7.94	9.06	0.68	0.71	0.67	0.81	-3.43686	3.53e-14	5.07e-13	MAP2K2	PREDICTED: dual specificity mitogen-activated protein kinase kinase 2 isoform X3 [Ovis aries]
XP_014951375.1	4.42	3.86	3.14	5.19	14.41	14.37	15.59	17.51	1.89742	0.000100133	0.000411878	DAPK3	PREDICTED: death-associated protein kinase 3 isoform X1 [Ovis aries]
XP_014951406.1	35.49	39.77	31.03	32.19	75.69	89.48	104.29	94.84	1.39545	2.06e-06	1.16e-05	AP3D1	PREDICTED: LOW QUALITY PROTEIN: AP-3 complex subunit delta-1 isoform X1 [Ovis aries]
XP_014951480.1	1.6	4.86	1.33	1.47	0.26	0.59	0	0.12	-3.25496	0.00743221	0.0192123	LOC101112480	PREDICTED: class I histocompatibility antigen, Gogo-C*0202 alpha chain-like [Ovis aries]
XP_014951547.1	50.9	64.58	57.3	64.45	13.21	15.27	12.8	17.34	-2.01682	9.1e-11	9.16e-10	CTNNA1	PREDICTED: catenin alpha-1 [Ovis aries]
XP_014951809.1	2.46	3.01	5.58	8.2	40.49	38.36	37.44	43.9	3.05685	3.85e-11	4.03e-10	LOC106990166	PREDICTED: LOW QUALITY PROTEIN: transforming acidic coiled-coil-containing protein 3-like [Ovis aries]
XP_014951881.1	7.32	7.2	4.65	10.07	1.38	1.66	1.22	1.82	-2.2658	0.000545925	0.00191432	PPP3CA	PREDICTED: serine/threonine-protein phosphatase 2B catalytic subunit alpha isoform isoform X2 [Ovis aries]
XP_014952061.1	9.81	12.45	17.74	10.02	0.89	1.33	1.33	1.08	-3.43342	4.15e-08	3e-07	ANXA3	PREDICTED: annexin A3 [Ovis aries musimon]
XP_014952159.1	1.39	1.42	1.36	1.75	12.54	10.05	11.57	12.41	2.97573	0.000237731	0.000904595	LOC101104153	PREDICTED: transforming acidic coiled-coil-containing protein 3 isoform X1 [Ovis aries]
XP_014952177.1	7.47	9.73	7.63	10.82	1.24	1.42	1.28	1.17	-2.80251	2.32e-10	2.24e-09	RORA	PREDICTED: nuclear receptor ROR-alpha isoform X3 [Ovis aries musimon]
XP_014952189.1	1.35	0.92	1.13	0.66	0.11	0	0	0	-5.2059	0.00203356	0.00617252	THBS4	PREDICTED: LOW QUALITY PROTEIN: thrombospondin-4 isoform X1 [Ovis aries]
XP_014952198.1	3.21	3.13	3.92	3.77	0.34	0.26	0.39	0.28	-3.46561	2.03e-06	1.14e-05	CD276	PREDICTED: CD276 antigen isoform X1 [Ovis aries]
XP_014952213.1	0	0	0	0	19.28	16.54	23.45	12.96	14.1403	2.52e-54	3.08e-52	PAK6	PREDICTED: serine/threonine-protein kinase PAK 6 isoform X1 [Ovis aries]
XP_014952259.1	0.31	1.78	1.22	1.89	0	0.03	0.04	0.07	-5.21501	1.14e-06	6.65e-06	APC	PREDICTED: adenomatous polyposis coli protein isoform X4 [Ovis aries]
XP_014952418.1	2.04	2.09	2.53	1.84	0.03	0.29	0.49	0.41	-2.80058	0.000736529	0.00250947	THBS1	PREDICTED: thrombospondin-1 isoform X4 [Ovis aries musimon]
XP_014952591.1	74.19	78.06	85.11	67.2	5.43	7.15	5.49	6.49	-3.63234	1.2e-28	4.81e-27	HIF1A	PREDICTED: hypoxia-inducible factor 1-alpha isoform X1 [Ovis aries musimon]
XP_014952623.1	0	0	0	0	5.43	4.12	3.14	2.06	11.8484	1.19e-08	9.27e-08	ZFP36L1	PREDICTED: LOW QUALITY PROTEIN: zinc finger protein 36, C3H1 type-like 1 [Ovis aries]
XP_014952624.1	3.87	2.31	4.01	2.97	8.8	11	7.44	8.41	1.43774	0.00112443	0.0036528	ACTN1	PREDICTED: LOW QUALITY PROTEIN: alpha-actinin-1 isoform X1 [Ovis aries]
XP_014952824.1	45.6	43.83	44.24	37.55	5.01	6.86	5.71	5.54	-2.88864	5.53e-19	1.19e-17	MARCKS	PREDICTED: LOW QUALITY PROTEIN: myristoylated alanine-rich C-kinase substrate [Ovis aries]
XP_014952882.1	4.76	4.1	3.49	2.32	0.39	0.17	0	0.13	-4.41013	2.94e-06	1.6e-05	SYNCRIP	heterogeneous nuclear ribonucleoprotein Q isoform 5 [Homo sapiens]
XP_014952992.1	56.33	52.53	51.5	55.53	10.48	14.24	13.58	12.23	-2.09508	1.1e-10	1.1e-09	EZR	PREDICTED: ezrin isoform X1 [Ovis aries]
XP_014953040.1	1.82	2	2.4	2.13	0.78	0.58	0.94	0.37	-1.64494	0.0133745	0.0320041	LYN	tyrosine-protein kinase Lyn [Ovis aries]
XP_014953393.1	6.12	0.05	6.95	3.51	0.22	0	0.7	0.17	-3.93139	0.00388566	0.0109169	STK3	PREDICTED: serine/threonine-protein kinase 3 isoform X3 [Ovis aries musimon]
XP_014953511.1	0.87	1.19	1.19	2.23	0	0	0.05	0.05	-5.7761	2.59e-05	0.000119727	F10	PREDICTED: LOW QUALITY PROTEIN: coagulation factor X isoform X1 [Ovis aries]
XP_014953513.1	21.2	12.98	11.94	13.37	31.9	28	33.55	31.66	1.07248	0.00200916	0.00611006	LAMP1	PREDICTED: lysosome-associated membrane glycoprotein 1 isoform X1 [Ovis aries]
XP_014953658.1	14.67	12.62	11.84	15.11	4.02	3.97	4.43	4.11	-1.71427	1.2e-06	7.01e-06	WASF3	PREDICTED: LOW QUALITY PROTEIN: wiskott-Aldrich syndrome protein family member 3 isoform X1 [Ovis aries]
XP_014953714.1	1.47	1.29	1.09	1.61	0.03	0.01	0.07	0.07	-4.92283	4.52e-06	2.39e-05	EDNRB	PREDICTED: LOW QUALITY PROTEIN: endothelin B receptor [Ovis aries]
XP_014953825.1	6.85	8.32	9.06	7.75	0.8	1.15	1.2	1.22	-2.87146	6.47e-09	5.24e-08	ITGA3	PREDICTED: integrin alpha-3 isoform X1 [Ovis aries]
XP_014953928.1	3.86	4.54	3.36	3.28	1.33	1.87	1.68	1.36	-1.26919	0.00357707	0.0101479	TRIM25	PREDICTED: LOW QUALITY PROTEIN: E3 ubiquitin/ISG15 ligase TRIM25 [Ovis aries]
XP_014953992.1	42.27	37.15	39.86	36.06	15.74	19.36	16.88	20.9	-1.09183	0.000465655	0.00165687	PSMD11	26S proteasome non-ATPase regulatory subunit 11 [Homo sapiens]
XP_014954049.1	11.08	14.11	13.48	12.75	2.1	2.47	2.06	2.31	-2.52398	2.07e-10	2e-09	CRK	PREDICTED: LOW QUALITY PROTEIN: adapter molecule crk isoform X1 [Ovis aries]
XP_014954080.1	3.06	0.78	2.91	0.71	0.01	0.01	0.04	0.05	-6.0836	2.32e-07	1.51e-06	LOC101116587	PREDICTED: LOW QUALITY PROTEIN: arachidonate 15-lipoxygenase isoform X1 [Ovis aries]
XP_014954086.1	33.72	36.11	55.46	46.58	4.08	4.99	4.48	6.19	-3.12212	5.97e-13	7.6e-12	CXCL16	PREDICTED: C-X-C motif chemokine 16 [Ovis aries musimon]
XP_014954201.1	262.18	265.33	278.9	438.15	5.18	12.04	13.62	8.35	-4.98901	1.92e-30	8.49e-29	COL1A1	PREDICTED: LOW QUALITY PROTEIN: collagen alpha-1(I) chain isoform X1 [Ovis aries]
XP_014954229.1	11	10.9	8.03	7.08	3.1	2.77	3.27	3.15	-1.59043	6.87e-05	0.000292031	TBKBP1	PREDICTED: LOW QUALITY PROTEIN: TANK-binding kinase 1-binding protein 1 isoform X1 [Ovis aries]
XP_014954244.1	17.57	21.89	17.79	20.41	0.86	1.39	1.16	0.86	-4.18486	3.13e-26	1.11e-24	ERBB2	PREDICTED: LOW QUALITY PROTEIN: receptor tyrosine-protein kinase erbB-2 isoform X1 [Ovis aries]
XP_014954360.1	11.39	13.5	14.96	15.02	1.57	1.81	1.5	2.38	-2.91798	4.87e-06	2.56e-05	ICAM2	PREDICTED: intercellular adhesion molecule 2 isoform X2 [Ovis aries]
XP_014954476.1	0.32	0.47	0.24	0	6.39	3.5	3.34	3.62	4.03203	1.8e-05	8.54e-05	GNA13	PREDICTED: guanine nucleotide-binding protein subunit alpha-13 isoform X2 [Ovis aries]
XP_014954516.1	2.77	2.54	2.46	2.38	0.11	0.08	0.14	0.17	-4.34341	0.000204918	0.000791159	LAX1	PREDICTED: lymphocyte transmembrane adapter 1 [Ovis aries]
XP_014954627.1	0	1.36	0	0	12.74	12.3	11.18	15.62	5.25239	0.000582246	0.00203017	DYRK3	PREDICTED: dual specificity tyrosine-phosphorylation-regulated kinase 3 isoform X2 [Ovis aries musimon]
XP_014954665.1	21.15	19.08	19.66	19.77	3.47	3.7	5.06	4.81	-2.22493	2.87e-10	2.73e-09	ITPKB	PREDICTED: LOW QUALITY PROTEIN: inositol-trisphosphate 3-kinase B [Ovis aries]
XP_014954718.1	0.39	1.23	1.86	1.57	0.05	0.06	0.26	0.19	-3.17278	0.000847702	0.00284748	PIK3CD	PREDICTED: LOW QUALITY PROTEIN: phosphatidylinositol 4,5-bisphosphate 3-kinase catalytic subunit delta isoform isoform X1 [Ovis aries]
XP_014954772.1	0.9	2.03	2.56	1.87	0.25	0.21	0.31	0.19	-2.9386	0.00739589	0.0191344	TNFRSF4	PREDICTED: LOW QUALITY PROTEIN: tumor necrosis factor receptor superfamily member 4 isoform X1 [Ovis aries]
XP_014954881.1	40.56	58.84	60.32	58.32	5.15	10.41	5.77	7.33	-2.92748	2.79e-13	3.67e-12	CD34	PREDICTED: hematopoietic progenitor cell antigen CD34 isoform X2 [Ovis aries]
XP_014954932.1	3.86	3.96	2.76	2.74	0.08	0.23	0.3	0	-4.44864	0.000758177	0.00257591	FZD8	PREDICTED: LOW QUALITY PROTEIN: frizzled-8 [Ovis aries]
XP_014954983.1	27.33	24.75	24.44	26.02	5.13	7.33	8.7	6.67	-1.88147	1.04e-08	8.18e-08	PLCG1	PREDICTED: LOW QUALITY PROTEIN: 1-phosphatidylinositol 4,5-bisphosphate phosphodiesterase gamma-1 isoform X1 [Ovis aries]
XP_014955017.1	27.87	24.59	26.32	26.28	2.04	2.2	2.81	2.89	-3.40182	8.3e-23	2.35e-21	JAG1	PREDICTED: LOW QUALITY PROTEIN: protein jagged-1 isoform X1 [Ovis aries]
XP_014955051.1	4.67	5.77	3.49	3.52	0.56	0.29	0.37	0.43	-3.40269	4.88e-11	5.06e-10	PARD3	PREDICTED: partitioning defective 3 homolog isoform X20 [Ovis aries]
XP_014955059.1	26.26	25.5	22.09	17.5	7.97	6.09	4.12	5.13	-1.97046	3.74e-07	2.36e-06	BMI1	PREDICTED: polycomb complex protein BMI-1 isoform X1 [Otolemur garnettii]
XP_014955113.1	3.26	2.81	5.08	3.08	0.54	0.06	0.13	0.38	-3.6803	2.78e-06	1.52e-05	ZEB1	PREDICTED: zinc finger E-box-binding homeobox 1 isoform X1 [Ovis aries]
XP_014955160.1	61.3	54.76	56.27	69.8	6.76	7.17	6.74	4.87	-3.24495	1.29e-22	3.62e-21	THBD	PREDICTED: thrombomodulin [Ovis aries]
XP_014955421.1	0.73	0.21	0.43	0.58	1.98	1.1	2.05	2.45	1.95872	0.0218629	0.0487232	NFATC2	PREDICTED: LOW QUALITY PROTEIN: nuclear factor of activated T-cells, cytoplasmic 2 isoform X1 [Ovis aries]
XP_014955447.1	0	0	0	0.03	34.36	37.74	50.57	43.93	12.4391	1.62e-33	8.34e-32	ZBTB32	PREDICTED: zinc finger and BTB domain-containing protein 32 isoform X3 [Ovis aries musimon]
XP_014955625.1	1.81	2.21	2.12	3.65	0.31	0.21	0.42	0.34	-2.93517	4.25e-05	0.000188272	BCAR1	PREDICTED: LOW QUALITY PROTEIN: breast cancer anti-estrogen resistance protein 1 isoform X1 [Ovis aries]
XP_014955671.1	2.28	2.52	2.01	2.16	10.95	3.17	9.81	11.31	1.97403	6.32e-05	0.0002706	RLTPR	PREDICTED: LOW QUALITY PROTEIN: leucine-rich repeat-containing protein 16C [Ovis aries]
XP_014955689.1	136.23	141.13	148.15	153.91	22.44	25.13	24	25.18	-2.58228	3.09e-18	6.27e-17	ACTN4	PREDICTED: alpha-actinin-4 isoform X1 [Ovis aries]
XP_014955690.1	4.99	6.72	8.4	5.41	28.67	34.89	32.38	24.5	2.23861	6.28e-08	4.44e-07	NFKBIB	PREDICTED: NF-kappa-B inhibitor beta isoform X1 [Ovis aries]
XP_014955694.1	1.63	1.09	0.86	0.97	0.28	0.05	0.12	0.41	-2.40346	0.0224565	0.0498403	PAK4	PREDICTED: serine/threonine-protein kinase PAK 4 isoform X1 [Ovis aries]
XP_014955710.1	2.5	2.41	3.53	4.07	0.32	0.19	0.24	0.28	-3.60237	1.48e-08	1.14e-07	ARHGEF1	PREDICTED: LOW QUALITY PROTEIN: rho guanine nucleotide exchange factor 1 isoform X1 [Ovis aries]
XP_014955749.1	17.8	18.28	17.44	19.58	55.54	65.7	69.31	61.53	1.78594	2.9e-09	2.46e-08	SPHK2	PREDICTED: LOW QUALITY PROTEIN: sphingosine kinase 2 isoform X1 [Ovis aries]
XP_014955812.1	6.19	5.17	0	5.32	0.32	0.34	0.37	0.49	-3.45598	0.00609423	0.016185	LOC101103260	PREDICTED: killer cell immunoglobulin-like receptor 3DL1 isoform X1 [Ovis aries]
XP_014955872.1	2.45	4.15	6.42	4.63	1.43	0.64	0.26	1.19	-2.32602	0.00068576	0.002353	PLCG2	PREDICTED: 1-phosphatidylinositol 4,5-bisphosphate phosphodiesterase gamma-2 isoform X1 [Ovis aries]
XP_014955894.1	75.49	60.1	47.22	62.84	16.92	20.73	28.67	17.48	-1.55158	1.05e-05	5.21e-05	SLC7A5	PREDICTED: LOW QUALITY PROTEIN: large neutral amino acids transporter small subunit 1 isoform X1 [Ovis aries]
XP_014955935.1	2.61	2.99	3.51	2.41	0.05	0.5	0.47	0.16	-3.28728	5.9e-06	3.05e-05	NLRC5	PREDICTED: LOW QUALITY PROTEIN: protein NLRC5 isoform X1 [Ovis aries]
XP_014955958.1	7.13	5.12	5.69	4.68	1.18	0.65	0.48	0.79	-2.86726	1.08e-05	5.34e-05	CBFB	PREDICTED: core-binding factor subunit beta isoform X1 [Ovis aries]
XP_014956360.1	15.17	15.58	15.46	15.25	0	0.94	1.81	0.32	-4.32334	7.82e-06	3.96e-05	BIRC3	PREDICTED: baculoviral IAP repeat-containing protein 3 [Ovis aries]
XP_014956447.1	24.18	28.38	18.15	22.68	6.77	6.93	7.27	4.75	-1.86038	3.66e-06	1.97e-05	THY1	PREDICTED: thy-1 membrane glycoprotein [Ovis aries]
XP_014956595.1	82.22	71.96	67.33	61.48	6.2	10.11	7.71	11.24	-3.00465	1.75e-16	3.07e-15	CD59	PREDICTED: CD59 glycoprotein [Ovis aries musimon]
XP_014956596.1	4.44	1.57	1.48	1.72	0.17	0.55	0.52	0.43	-2.46335	0.0167977	0.0389091	LMO2	PREDICTED: LOW QUALITY PROTEIN: rhombotin-2 isoform X1 [Ovis aries]
XP_014956658.1	67.97	51.83	78.1	66.94	4.68	6.96	8.59	8.02	-3.2288	4.35e-18	8.72e-17	SERPING1	PREDICTED: plasma protease C1 inhibitor isoform X1 [Ovis aries]
XP_014956661.1	39.12	37.43	37.86	36.82	13.36	15.49	17.25	13.68	-1.33901	5.07e-06	2.66e-05	CTNND1	PREDICTED: LOW QUALITY PROTEIN: catenin delta-1 isoform X1 [Ovis aries]
XP_014956743.1	3.65	3.68	4.4	0.98	0	0	0	0	-11.6337	1.19e-11	1.32e-10	OCLN	PREDICTED: occludin [Ovis aries]
XP_014956787.1	6.74	3.79	2.88	5.56	0.46	0.75	0.51	0.71	-2.96469	2.25e-08	1.69e-07	ITGA2	PREDICTED: integrin alpha-2 [Ovis aries]
XP_014956799.1	1.91	2.31	6.34	5.55	0.13	0.33	0.21	0.47	-3.82085	3.37e-06	1.82e-05	PTGER4	PREDICTED: prostaglandin E2 receptor EP4 subtype isoform X1 [Ovis aries]
XP_014957151.1	37.72	37.94	39.95	46.02	4.96	9.57	8.18	7.24	-2.43207	4.71e-12	5.47e-11	DTX1	PREDICTED: LOW QUALITY PROTEIN: E3 ubiquitin-protein ligase DTX1 isoform X1 [Ovis aries]
XP_014957339.1	11.18	11.03	8.91	10.71	2.57	1.94	1.91	2.11	-2.29392	0.000267954	0.00100605	VIMP	PREDICTED: LOW QUALITY PROTEIN: selenoprotein S isoform X1, partial [Ovis aries]
XP_014957364.1	5.36	6.87	6.56	6.74	1.82	1.42	0.89	1.27	-2.24116	2.3e-08	1.73e-07	CHD2	PREDICTED: chromodomain-helicase-DNA-binding protein 2 isoform X1 [Ovis aries]
XP_014957443.1	1.83	1.51	1.96	0.53	0.16	0.15	0.39	0.39	-2.41917	0.00634836	0.0167675	CHRNA7	PREDICTED: LOW QUALITY PROTEIN: neuronal acetylcholine receptor subunit alpha-7 [Ovis aries]
XP_014957488.1	28.23	18.85	27	23.6	7.56	7.59	5.35	5.19	-1.92686	6.33e-09	5.13e-08	ARHGAP5	PREDICTED: rho GTPase-activating protein 5 isoform X1 [Ovis aries]
XP_014957526.1	1.86	1.71	1.2	0.53	0.22	0.17	0.2	0.16	-2.82103	0.00314796	0.00906717	BDKRB2	PREDICTED: B2 bradykinin receptor [Ovis aries musimon]
XP_014957549.1	2.09	1.74	2.32	2.54	0.4	0.56	0.4	0.33	-2.36233	0.00220842	0.00663881	KLC1	PREDICTED: kinesin light chain 1 isoform X4 [Ovis aries musimon]
XP_014957568.1	27.95	24.64	27.08	28.13	4.68	3.95	5.21	4.46	-2.55844	4.22e-14	6.03e-13	CTNNB1	catenin beta-1 [Sus scrofa]
XP_014957698.1	14.24	10.67	15.02	11.13	1.48	2.8	3.28	2.21	-2.38576	0.000168243	0.000660628	CMTM7	PREDICTED: LOW QUALITY PROTEIN: CKLF-like MARVEL transmembrane domain-containing protein 7 isoform X1 [Ovis aries]
XP_014957853.1	5.26	4.57	4.94	5.19	24.5	30.75	27.54	38.91	2.60815	4.88e-05	0.000213667	LOC101105607	selenoprotein K [Bos taurus]
XP_014957989.1	155.5	176.32	188.05	200.05	51.35	57.94	64.13	56.18	-1.64871	1.46e-08	1.12e-07	SEC61A1	PREDICTED: LOW QUALITY PROTEIN: protein transport protein Sec61 subunit alpha isoform 1 [Ovis aries]
XP_014958004.1	2.81	0.85	1.2	0.24	45.73	41.68	47.54	43.17	5.12621	5.42e-15	8.41e-14	CDKN1A	PREDICTED: cyclin-dependent kinase inhibitor 1 isoform X1 [Ovis aries]
XP_014958015.1	13.29	5.46	2.42	10.5	0.89	0.98	0.42	1.18	-3.19011	8.81e-07	5.25e-06	LOC106990117	PREDICTED: LOW QUALITY PROTEIN: BOLA class I histocompatibility antigen, alpha chain BL3-7-like isoform X1 [Ovis aries]
XP_014958021.1	19.6	10.85	4.8	10.55	1.74	1.64	0.22	2.71	-2.85964	0.000384807	0.00139668	LOC105614324	PREDICTED: LOW QUALITY PROTEIN: BOLA class I histocompatibility antigen, alpha chain BL3-7 isoform X1 [Ovis aries]
XP_014958022.1	7.86	3.99	1.92	2.19	0.36	0.57	0.13	0.28	-3.57416	0.000686022	0.00235376	LOC101105609	PREDICTED: LOW QUALITY PROTEIN: BOLA class I histocompatibility antigen, alpha chain BL3-6 isoform X1 [Ovis aries]
XP_014958087.1	90.8	120.33	181.04	137.31	9.57	13.16	15.71	11.9	-3.3948	4.33e-21	1.1e-19	LOC101123672	PREDICTED: LOW QUALITY PROTEIN: complement C4-A isoform X1 [Ovis aries]
XP_014958186.1	3.37	3.07	2.59	2.75	0.03	0.04	0.04	0.1	-5.80981	1.56e-12	1.91e-11	NFYA	PREDICTED: nuclear transcription factor Y subunit alpha isoform X5 [Ovis aries]
XP_014958215.1	0.78	1.57	1.14	0.76	0.09	0.07	0.13	0.11	-3.40939	0.00120614	0.00388794	RUNX2	PREDICTED: LOW QUALITY PROTEIN: runt-related transcription factor 2 isoform X1 [Ovis aries]
XP_014958297.1	0.02	0.11	0.01	0.02	8.86	6.79	4.2	2.81	7.14593	3.41e-12	4.03e-11	GPLD1	PREDICTED: phosphatidylinositol-glycan-specific phospholipase D isoform X3 [Ovis aries]
XP_014958303.1	28.17	24.75	23.81	18.96	1.35	1.42	2.04	1.63	-3.89324	2.39e-16	4.14e-15	SOX4	PREDICTED: LOW QUALITY PROTEIN: transcription factor SOX-4 [Ovis aries]
XP_014958377.1	636.56	574.05	788.86	619.39	18.89	29.74	37.81	28.71	-4.50735	2.16e-34	1.16e-32	IGF2	insulin-like growth factor II preproprotein [Ovis aries]
XP_014958468.1	5.1	4.27	7.59	6.43	1.57	2.17	2.07	1.5	-1.67795	0.00149656	0.00471346	CD248	PREDICTED: endosialin isoform X1 [Ovis aries]
XP_014958660.1	2.12	2.64	2.39	2.34	0.07	0.27	0.1	0.21	-3.8679	8e-05	0.000335794	BATF2	PREDICTED: LOW QUALITY PROTEIN: basic leucine zipper transcriptional factor ATF-like 2 isoform X1 [Ovis aries]
XP_014958669.1	1.16	1.18	2.01	0.53	5.97	7.48	6.82	7.22	2.49395	3.93e-05	0.000175076	RELA	PREDICTED: LOW QUALITY PROTEIN: transcription factor p65 isoform X1 [Ovis aries]
XP_014958680.1	0.74	0.38	0.57	0.05	3.03	2.98	2.84	2.39	2.69148	0.00250033	0.00739789	PELI3	PREDICTED: E3 ubiquitin-protein ligase pellino homolog 3 isoform X1 [Ovis aries]
XP_014958697.1	2.94	2.38	1.81	3.65	0	0.09	0.11	0	-5.75221	3.01e-05	0.00013714	CLCF1	PREDICTED: cardiotrophin-like cytokine factor 1 isoform X2 [Ovis aries]
XP_014958706.1	14.5	13.92	16.84	15.77	2.32	2.53	3.84	3.65	-2.30618	7.28e-07	4.4e-06	UNC93B1	PREDICTED: LOW QUALITY PROTEIN: protein unc-93 homolog B1 isoform X1 [Ovis aries]
XP_014958751.1	3.01	3.5	3.16	3.22	0	0.36	0.65	0.6	-3.00112	0.00167555	0.00520274	PRKG1	PREDICTED: cGMP-dependent protein kinase 1 isoform X7 [Ovis aries musimon]
XP_014958752.1	35.67	36.62	36.12	38.61	1.62	2.27	1.81	2.46	-4.1713	1.8e-28	7.19e-27	IFIT5	PREDICTED: interferon-induced protein with tetratricopeptide repeats 5 isoform X1, partial [Ovis aries]
XP_014958965.1	0	0	0	0	1.68	1.38	2.82	3.31	11.1658	2.87e-07	1.84e-06	PLEKHA1	PREDICTED: pleckstrin homology domain-containing family A member 1 isoform X6 [Ovis aries musimon]
XP_014959032.1	0	0	0	0.14	7.31	6.08	4.7	7.28	7.50155	1.19e-09	1.05e-08	SIGLEC15	PREDICTED: sialic acid-binding Ig-like lectin 15 isoform X1 [Ovis aries]
XP_014959099.1	1.12	1.52	2.13	1.4	0.05	0.04	0.03	0.04	-5.26913	1.26e-08	9.78e-08	RNF125	PREDICTED: LOW QUALITY PROTEIN: E3 ubiquitin-protein ligase RNF125 isoform X1 [Ovis aries]
XP_014959142.1	8.56	5.99	8.82	13.82	0.22	0	0.66	0.31	-4.96588	6.36e-08	4.49e-07	TWSG1	PREDICTED: twisted gastrulation protein homolog 1 isoform X1 [Pantholops hodgsonii]
XP_014959209.1	5.69	4.48	3.72	2.42	0.81	0.57	0.78	0.99	-2.37233	1.75e-07	1.16e-06	SMAD2	mothers against decapentaplegic homolog 2 isoform 2 [Homo sapiens]
XP_014959282.1	10.89	11.05	9.67	8.54	2.48	2.77	2.33	3.36	-1.87579	1.52e-05	7.28e-05	MALT1	PREDICTED: mucosa-associated lymphoid tissue lymphoma translocation protein 1 isoform X1, partial [Ovis aries]
XP_014959350.1	0.75	0.07	0.17	0.08	2.42	3.4	3.06	3.18	3.49455	0.00256631	0.00756759	MLST8	PREDICTED: target of rapamycin complex subunit LST8 isoform X1 [Ovis aries]
XP_014959362.1	1.7	2.03	2.57	2.89	0.29	0.26	0.29	0.31	-2.99843	1.29e-05	6.3e-05	NLRC3	PREDICTED: protein NLRC3 isoform X1 [Ovis aries]
XP_014959409.1	27.87	31.83	33.29	33.63	2.09	2.95	2.63	2.18	-3.68424	9.95e-18	1.94e-16	TRIP6	PREDICTED: LOW QUALITY PROTEIN: thyroid receptor-interacting protein 6 isoform X1 [Ovis aries]
XP_014959439.1	9.45	10.63	11.18	9.98	0.85	0.77	0.63	0.55	-3.88055	1.84e-18	3.81e-17	CARD11	PREDICTED: caspase recruitment domain-containing protein 11 isoform X1 [Ovis aries]
XP_014959543.1	46.55	34.22	28.26	30.54	5.27	7.93	11.32	6.4	-2.17438	7.3e-09	5.87e-08	ADCY9	PREDICTED: LOW QUALITY PROTEIN: adenylate cyclase type 9 [Ovis aries]
XP_014959681.1	3.58	2.94	2.65	2.66	0.44	0.41	0.24	0.51	-2.88631	0.00269952	0.00791316	NCF1	PREDICTED: LOW QUALITY PROTEIN: neutrophil cytosol factor 1 [Ovis aries]
XP_014959712.1	11.37	13.06	19.1	14.01	4.39	4.46	6.29	3.69	-1.61153	0.00228792	0.00684523	AP1S1	PREDICTED: AP-1 complex subunit sigma-1A [Equus przewalskii]
XP_014959713.1	6.11	5.66	5.44	7.2	0.71	1.17	1.11	1.05	-2.59505	5.84e-08	4.15e-07	TRIM56	PREDICTED: LOW QUALITY PROTEIN: E3 ubiquitin-protein ligase TRIM56 [Ovis aries]
XP_014959717.1	82.19	77.28	81.14	78.87	27.93	31.91	43.54	30.97	-1.24973	0.00010061	0.000413661	GNB2	PREDICTED: LOW QUALITY PROTEIN: guanine nucleotide-binding protein G(I)/G(S)/G(T) subunit beta-2 isoform X1 [Ovis aries]
XP_014959741.1	19.71	25.71	28.5	33.65	6.82	8.16	9.31	7.43	-1.76181	1.47e-05	7.07e-05	ARPC1B	PREDICTED: LOW QUALITY PROTEIN: actin-related protein 2/3 complex subunit 1B [Ovis aries]
XP_014959860.1	0.64	1.43	1.18	1.91	0.39	0.24	0.07	0.35	-2.29698	0.0158938	0.0371151	RTKN2	PREDICTED: rhotekin-2 isoform X1 [Ovis aries]
XP_014959907.1	7.56	9.26	5.19	9.51	0.57	2.01	1.23	1.72	-2.51092	2.64e-07	1.7e-06	CHST3	PREDICTED: carbohydrate sulfotransferase 3 isoform X1 [Ovis aries]
XP_014960016.1	1.81	1.43	2.67	2.59	0.44	0.3	0.62	0.42	-2.25559	0.0023735	0.00707355	IKBKB	PREDICTED: inhibitor of nuclear factor kappa-B kinase subunit beta isoform X1 [Ovis aries]
XP_014960117.1	3.08	5.07	2.36	4.62	0.9	1.51	0.32	0.68	-2.14957	6.16e-05	0.000264339	KAT6A	PREDICTED: LOW QUALITY PROTEIN: histone acetyltransferase KAT6A isoform X1 [Ovis aries]
XP_014960163.1	43.24	33.39	34.52	24.32	4.11	5.37	5.47	5.27	-2.74412	1.49e-14	2.22e-13	CD99	PREDICTED: CD99 antigen isoform X1 [Ovis aries]
XP_014960193.1	27.36	34.63	40.28	52.86	2.92	4.76	3.49	3.42	-3.41043	1.26e-14	1.89e-13	EFNB1	PREDICTED: ephrin-B1 isoform X1, partial [Ovis aries]
XP_014960396.1	4.42	5.1	7.67	8.43	0.84	1.04	0.42	1.07	-2.92645	5.83e-05	0.000251429	WAS	PREDICTED: LOW QUALITY PROTEIN: wiskott-Aldrich syndrome protein [Ovis aries]
XP_014960510.1	33.09	43.7	44.18	47.57	0.42	0.27	0.46	0.42	-6.74618	9.78e-45	8.09e-43	GPC3	PREDICTED: glypican-3 isoform X1 [Ovis aries]
T3M: testes from three-month-old sheep; T1Y: testes from one-year-old sheep. T3M-1, T3M-2, T3M-3, and T3M-4: biological replicates for three-month-old sheep testes; T1Y-1, T1Y-2, T1Y-3, and T1Y-4: biological replicates for one-year-old sheep testes.
