# Supplementary material for: Integrating miRNA and mRNA Profiling to Assess the Potential miRNA–mRNA Modules Linked With Testicular Immune Homeostasis in Sheep
Source: Front Vet Sci. 2021 May 25;8:647153. doi: 10.3389/fvets.2021.647153 (PMC8185144; doi:10.3389/fvets.2021.647153)
Supplement: Supplementary file 4 [file Table_4.XLSX]

## Sheet: Sheet1
Table S4. Functional annotation of identified immune-related DE mRNAs based on GO categorization.
GO ID	GO Term	Ontology	Number of DE mRNAs enriched in term	Number of total genes in corresponding term	Pvalue	FDR	geneID
GO:0002376	immune system process	BP	734	2561	0	0	NP_001009202.1(UBB);NP_001009418.1(CD3E);NP_001009426.1(MYC);NP_001009427.1(XCL1);NP_001009477.1(CAV1);NP_001009485.1(ITGB2);NP_001009751.1(IRF1);NP_001009784.1(ACTB);NP_001020033.1(LTF);NP_001030296.1(ITGAL);NP_001035378.1(SLAMF1);NP_001087253.1(APOBEC3F);NP_001094389.1(THRA);NP_001120747.1(SLC25A38);NP_001120753.1(CD81);NP_001120761.1(CCND3);NP_001124502.1(PSMB8);NP_001135425.1(IDO1);NP_0011386…
GO:0002682	regulation of immune system process	BP	374	1198	2.63257e-252	4.72941e-249	NP_001009202.1(UBB);NP_001009418.1(CD3E);NP_001009426.1(MYC);NP_001009477.1(CAV1);NP_001009751.1(IRF1);NP_001009784.1(ACTB);NP_001020033.1(LTF);NP_001030296.1(ITGAL);NP_001120753.1(CD81);NP_001135425.1(IDO1);NP_001159654.1(FOS);NP_001159655.1(MYD88);NP_001159656.1(NFKBIA);NP_001233138.1(TOB2);NP_001295520.1(CDC42);NP_001295526.1(DQA);TCONS_00002961(FCGR1A);TCONS_00005058(CD86);TCONS_00005072(CD86…
GO:0002520	immune system development	BP	311	976	2.90886e-208	3.48385e-205	NP_001009418.1(CD3E);NP_001009426.1(MYC);NP_001009751.1(IRF1);NP_001087253.1(APOBEC3F);NP_001094389.1(THRA);NP_001120747.1(SLC25A38);NP_001135425.1(IDO1);NP_001155361.1(RPA1);NP_001159654.1(FOS);NP_001167584.1(SIX1);NP_001233138.1(TOB2);NP_001267632.1(SOD2);NP_001295491.1(CITED2);NP_001295520.1(CDC42);NP_001295526.1(DQA);TCONS_00001829(Lmo4);TCONS_00002475(SPEN);TCONS_00003369(SEMA4A);TCONS_00003…
GO:0048534	hematopoietic or lymphoid organ development	BP	292	923	2.68917e-193	2.41554e-190	NP_001009418.1(CD3E);NP_001009426.1(MYC);NP_001009751.1(IRF1);NP_001087253.1(APOBEC3F);NP_001094389.1(THRA);NP_001120747.1(SLC25A38);NP_001155361.1(RPA1);NP_001159654.1(FOS);NP_001167584.1(SIX1);NP_001233138.1(TOB2);NP_001267632.1(SOD2);NP_001295491.1(CITED2);NP_001295520.1(CDC42);NP_001295526.1(DQA);TCONS_00001829(Lmo4);TCONS_00002475(SPEN);TCONS_00003369(SEMA4A);TCONS_00003696(Pbx1);TCONS_00006…
GO:0002684	positive regulation of immune system process	BP	252	783	8.24491e-167	5.92479e-164	NP_001009202.1(UBB);NP_001009418.1(CD3E);NP_001009477.1(CAV1);NP_001009751.1(IRF1);NP_001009784.1(ACTB);NP_001020033.1(LTF);NP_001135425.1(IDO1);NP_001159654.1(FOS);NP_001159655.1(MYD88);NP_001159656.1(NFKBIA);NP_001295520.1(CDC42);TCONS_00005058(CD86);TCONS_00005072(CD86);TCONS_00006593(UBASH3A);TCONS_00006594(UBASH3A);TCONS_00007164(PLCL2);TCONS_00007370(-);TCONS_00009906(VAV3);TCONS_00011058(F…
GO:0001775	cell activation	BP	260	876	1.8303e-162	1.09604e-159	NP_001009418.1(CD3E);NP_001009477.1(CAV1);NP_001009485.1(ITGB2);NP_001009751.1(IRF1);NP_001009784.1(ACTB);NP_001030296.1(ITGAL);NP_001035378.1(SLAMF1);NP_001120753.1(CD81);NP_001120761.1(CCND3);NP_001135425.1(IDO1);NP_001295520.1(CDC42);NP_001295526.1(DQA);TCONS_00000667(Ctps1);TCONS_00001829(Lmo4);TCONS_00003369(SEMA4A);TCONS_00005058(CD86);TCONS_00005072(CD86);TCONS_00007164(PLCL2);TCONS_000077…
GO:0006955	immune response	BP	247	776	6.15367e-162	3.15859e-159	NP_001009202.1(UBB);NP_001009418.1(CD3E);NP_001009751.1(IRF1);NP_001009784.1(ACTB);NP_001020033.1(LTF);NP_001030296.1(ITGAL);NP_001135425.1(IDO1);NP_001159655.1(MYD88);NP_001159656.1(NFKBIA);NP_001295520.1(CDC42);TCONS_00002961(FCGR1A);TCONS_00003369(SEMA4A);TCONS_00005058(CD86);TCONS_00005072(CD86);TCONS_00006593(UBASH3A);TCONS_00006594(UBASH3A);TCONS_00007164(PLCL2);TCONS_00007370(-);TCONS_0000…
GO:0030097	hemopoiesis	BP	238	775	1.53192e-151	6.88022e-149	NP_001009418.1(CD3E);NP_001009426.1(MYC);NP_001009751.1(IRF1);NP_001087253.1(APOBEC3F);NP_001094389.1(THRA);NP_001120747.1(SLC25A38);NP_001159654.1(FOS);NP_001233138.1(TOB2);NP_001295491.1(CITED2);NP_001295520.1(CDC42);NP_001295526.1(DQA);TCONS_00003369(SEMA4A);TCONS_00003696(Pbx1);TCONS_00006307(RBP1);TCONS_00007164(PLCL2);TCONS_00007733(INPP5D);TCONS_00008662(Tal1);TCONS_00009707(TGFBR3);TCONS_…
GO:0045321	leukocyte activation	BP	229	711	1.20017e-150	4.79133e-148	NP_001009418.1(CD3E);NP_001009477.1(CAV1);NP_001009485.1(ITGB2);NP_001009751.1(IRF1);NP_001030296.1(ITGAL);NP_001035378.1(SLAMF1);NP_001120753.1(CD81);NP_001120761.1(CCND3);NP_001135425.1(IDO1);NP_001295520.1(CDC42);NP_001295526.1(DQA);TCONS_00000667(Ctps1);TCONS_00003369(SEMA4A);TCONS_00005058(CD86);TCONS_00005072(CD86);TCONS_00007164(PLCL2);TCONS_00007733(INPP5D);TCONS_00009906(VAV3);TCONS_0001…
GO:0048518	positive regulation of biological process	BP	511	4461	2.29669e-141	8.25199e-139	NP_001009202.1(UBB);NP_001009418.1(CD3E);NP_001009426.1(MYC);NP_001009432.1(PTGS2);NP_001009477.1(CAV1);NP_001009751.1(IRF1);NP_001009784.1(ACTB);NP_001020033.1(LTF);NP_001120753.1(CD81);NP_001129403.1(CDK5);NP_001135425.1(IDO1);NP_001138657.1(SOD1);NP_001159652.1(MMP2);NP_001159654.1(FOS);NP_001159655.1(MYD88);NP_001159656.1(NFKBIA);NP_001159657.1(TNFRSF1A);NP_001167584.1(SIX1);NP_001233140.1(B4…
GO:0048583	regulation of response to stimulus	BP	454	3654	2.68191e-134	8.7601e-132	NP_001009202.1(UBB);NP_001009418.1(CD3E);NP_001009426.1(MYC);NP_001009432.1(PTGS2);NP_001009477.1(CAV1);NP_001009751.1(IRF1);NP_001009784.1(ACTB);NP_001020033.1(LTF);NP_001030296.1(ITGAL);NP_001094389.1(THRA);NP_001129403.1(CDK5);NP_001135425.1(IDO1);NP_001138657.1(SOD1);NP_001159652.1(MMP2);NP_001159655.1(MYD88);NP_001159656.1(NFKBIA);NP_001159657.1(TNFRSF1A);NP_001267632.1(SOD2);NP_001295491.1(…
GO:0046649	lymphocyte activation	BP	200	619	7.84156e-131	2.34789e-128	NP_001009418.1(CD3E);NP_001009477.1(CAV1);NP_001009485.1(ITGB2);NP_001009751.1(IRF1);NP_001030296.1(ITGAL);NP_001120753.1(CD81);NP_001120761.1(CCND3);NP_001135425.1(IDO1);NP_001295520.1(CDC42);NP_001295526.1(DQA);TCONS_00000667(Ctps1);TCONS_00003369(SEMA4A);TCONS_00005058(CD86);TCONS_00005072(CD86);TCONS_00007164(PLCL2);TCONS_00007733(INPP5D);TCONS_00009906(VAV3);TCONS_00010283(VTCN1);TCONS_00015…
GO:0048584	positive regulation of response to stimulus	BP	273	1309	4.21611e-128	1.16527e-125	NP_001009202.1(UBB);NP_001009418.1(CD3E);NP_001009432.1(PTGS2);NP_001009477.1(CAV1);NP_001009751.1(IRF1);NP_001009784.1(ACTB);NP_001020033.1(LTF);NP_001138657.1(SOD1);NP_001159652.1(MMP2);NP_001159655.1(MYD88);NP_001159656.1(NFKBIA);NP_001159657.1(TNFRSF1A);NP_001295491.1(CITED2);NP_001295520.1(CDC42);TCONS_00003274(IL6R);TCONS_00005058(CD86);TCONS_00005072(CD86);TCONS_00006593(UBASH3A);TCONS_000…
GO:0050896	response to stimulus	BP	726	9714	2.08723e-122	5.35674e-120	NP_001009202.1(UBB);NP_001009418.1(CD3E);NP_001009426.1(MYC);NP_001009427.1(XCL1);NP_001009432.1(PTGS2);NP_001009477.1(CAV1);NP_001009485.1(ITGB2);NP_001009751.1(IRF1);NP_001009784.1(ACTB);NP_001020033.1(LTF);NP_001030296.1(ITGAL);NP_001094389.1(THRA);NP_001129403.1(CDK5);NP_001132917.1(GNG11);NP_001135425.1(IDO1);NP_001138657.1(SOD1);NP_001155361.1(RPA1);NP_001159652.1(MMP2);NP_001159654.1(FOS);…
GO:0002252	immune effector process	BP	181	551	2.77935e-119	6.65748e-117	NP_001009751.1(IRF1);NP_001030296.1(ITGAL);NP_001159655.1(MYD88);NP_001292819.1(ITGAX);TCONS_00002961(FCGR1A);TCONS_00003369(SEMA4A);TCONS_00005058(CD86);TCONS_00005072(CD86);TCONS_00006564(MX1);TCONS_00007164(PLCL2);TCONS_00007370(-);TCONS_00007733(INPP5D);TCONS_00010824(ADAR);TCONS_00012575(CD47);TCONS_00013463(RNF168);TCONS_00015839(Rgcc);TCONS_00017690(LAMP1);TCONS_00017692(LAMP1);TCONS_00020…
GO:0050776	regulation of immune response	BP	188	609	1.62301e-118	3.64466e-116	NP_001009202.1(UBB);NP_001009418.1(CD3E);NP_001009751.1(IRF1);NP_001009784.1(ACTB);NP_001020033.1(LTF);NP_001135425.1(IDO1);NP_001159655.1(MYD88);NP_001159656.1(NFKBIA);NP_001295520.1(CDC42);TCONS_00002961(FCGR1A);TCONS_00005058(CD86);TCONS_00005072(CD86);TCONS_00006593(UBASH3A);TCONS_00006594(UBASH3A);TCONS_00007164(PLCL2);TCONS_00007370(-);TCONS_00009906(VAV3);TCONS_00011058(FCRL5);TCONS_000113…
GO:0006952	defense response	BP	255	1266	4.25902e-115	9.00157e-113	NP_001009202.1(UBB);NP_001009432.1(PTGS2);NP_001009751.1(IRF1);NP_001009784.1(ACTB);NP_001020033.1(LTF);NP_001135425.1(IDO1);NP_001159652.1(MMP2);NP_001159655.1(MYD88);NP_001159656.1(NFKBIA);NP_001159657.1(TNFRSF1A);NP_001233140.1(B4GALT1);NP_001292819.1(ITGAX);NP_001295520.1(CDC42);TCONS_00002961(FCGR1A);TCONS_00003274(IL6R);TCONS_00005058(CD86);TCONS_00005072(CD86);TCONS_00005719(PLD1);TCONS_00…
GO:0044707	single-multicellular organism process	BP	577	6607	2.37426e-110	4.73929e-108	NP_001009202.1(UBB);NP_001009418.1(CD3E);NP_001009426.1(MYC);NP_001009477.1(CAV1);NP_001009485.1(ITGB2);NP_001009751.1(IRF1);NP_001009784.1(ACTB);NP_001020033.1(LTF);NP_001087253.1(APOBEC3F);NP_001094389.1(THRA);NP_001120747.1(SLC25A38);NP_001129403.1(CDK5);NP_001135425.1(IDO1);NP_001138657.1(SOD1);NP_001155361.1(RPA1);NP_001159652.1(MMP2);NP_001159654.1(FOS);NP_001159655.1(MYD88);NP_001167584.1(…
GO:0050778	positive regulation of immune response	BP	159	499	6.04837e-102	1.14378e-99	NP_001009202.1(UBB);NP_001009418.1(CD3E);NP_001009751.1(IRF1);NP_001009784.1(ACTB);NP_001020033.1(LTF);NP_001159655.1(MYD88);NP_001159656.1(NFKBIA);NP_001295520.1(CDC42);TCONS_00005058(CD86);TCONS_00005072(CD86);TCONS_00006593(UBASH3A);TCONS_00006594(UBASH3A);TCONS_00007164(PLCL2);TCONS_00007370(-);TCONS_00009906(VAV3);TCONS_00011058(FCRL5);TCONS_00011398(CD247);TCONS_00022195(Psmc5);TCONS_000226…
GO:0048731	system development	BP	456	4533	6.95149e-100	1.24884e-97	NP_001009418.1(CD3E);NP_001009426.1(MYC);NP_001009477.1(CAV1);NP_001009751.1(IRF1);NP_001009784.1(ACTB);NP_001020033.1(LTF);NP_001087253.1(APOBEC3F);NP_001094389.1(THRA);NP_001120747.1(SLC25A38);NP_001129403.1(CDK5);NP_001135425.1(IDO1);NP_001138657.1(SOD1);NP_001155361.1(RPA1);NP_001159652.1(MMP2);NP_001159654.1(FOS);NP_001167584.1(SIX1);NP_001233138.1(TOB2);NP_001233140.1(B4GALT1);NP_001267632.…
GO:0006950	response to stress	BP	393	3441	1.07039e-99	1.83138e-97	NP_001009202.1(UBB);NP_001009426.1(MYC);NP_001009432.1(PTGS2);NP_001009477.1(CAV1);NP_001009751.1(IRF1);NP_001009784.1(ACTB);NP_001020033.1(LTF);NP_001094389.1(THRA);NP_001129403.1(CDK5);NP_001135425.1(IDO1);NP_001138657.1(SOD1);NP_001155361.1(RPA1);NP_001159652.1(MMP2);NP_001159654.1(FOS);NP_001159655.1(MYD88);NP_001159656.1(NFKBIA);NP_001159657.1(TNFRSF1A);NP_001233140.1(B4GALT1);NP_001267632.1…
GO:0048513	animal organ development	BP	364	2981	1.90667e-99	3.11394e-97	NP_001009418.1(CD3E);NP_001009426.1(MYC);NP_001009477.1(CAV1);NP_001009751.1(IRF1);NP_001020033.1(LTF);NP_001087253.1(APOBEC3F);NP_001094389.1(THRA);NP_001120747.1(SLC25A38);NP_001129403.1(CDK5);NP_001138657.1(SOD1);NP_001155361.1(RPA1);NP_001159652.1(MMP2);NP_001159654.1(FOS);NP_001167584.1(SIX1);NP_001233138.1(TOB2);NP_001233140.1(B4GALT1);NP_001267632.1(SOD2);NP_001295491.1(CITED2);NP_00129552…
GO:0048522	positive regulation of cellular process	BP	406	3682	9.56109e-99	1.49361e-96	NP_001009202.1(UBB);NP_001009418.1(CD3E);NP_001009426.1(MYC);NP_001009432.1(PTGS2);NP_001009477.1(CAV1);NP_001020033.1(LTF);NP_001120753.1(CD81);NP_001129403.1(CDK5);NP_001138657.1(SOD1);NP_001159654.1(FOS);NP_001159655.1(MYD88);NP_001159656.1(NFKBIA);NP_001167584.1(SIX1);NP_001233140.1(B4GALT1);NP_001267632.1(SOD2);NP_001269176.1(CD53);NP_001295491.1(CITED2);NP_001295520.1(CDC42);TCONS_00002475(…
GO:0002521	leukocyte differentiation	BP	160	537	1.53616e-97	2.29975e-95	NP_001009418.1(CD3E);NP_001009426.1(MYC);NP_001009751.1(IRF1);NP_001159654.1(FOS);NP_001233138.1(TOB2);NP_001295491.1(CITED2);NP_001295520.1(CDC42);NP_001295526.1(DQA);TCONS_00003369(SEMA4A);TCONS_00006307(RBP1);TCONS_00007164(PLCL2);TCONS_00007733(INPP5D);TCONS_00008662(Tal1);TCONS_00015368(RUNX1);TCONS_00016085(RB1);TCONS_00016612(FLT3);TCONS_00021829(STAT5A);TCONS_00023121(Prkca);TCONS_0002369…
GO:0002764	immune response-regulating signaling pathway	BP	140	427	2.40073e-91	3.45032e-89	NP_001009202.1(UBB);NP_001009418.1(CD3E);NP_001009751.1(IRF1);NP_001009784.1(ACTB);NP_001020033.1(LTF);NP_001159655.1(MYD88);NP_001159656.1(NFKBIA);NP_001295520.1(CDC42);TCONS_00002961(FCGR1A);TCONS_00005058(CD86);TCONS_00005072(CD86);TCONS_00006593(UBASH3A);TCONS_00006594(UBASH3A);TCONS_00007164(PLCL2);TCONS_00009906(VAV3);TCONS_00011058(FCRL5);TCONS_00011398(CD247);TCONS_00022195(Psmc5);TCONS_0…
GO:0002253	activation of immune response	BP	138	419	2.60434e-90	3.599e-88	NP_001009202.1(UBB);NP_001009418.1(CD3E);NP_001009751.1(IRF1);NP_001009784.1(ACTB);NP_001020033.1(LTF);NP_001159655.1(MYD88);NP_001159656.1(NFKBIA);NP_001295520.1(CDC42);TCONS_00005058(CD86);TCONS_00005072(CD86);TCONS_00006593(UBASH3A);TCONS_00006594(UBASH3A);TCONS_00007164(PLCL2);TCONS_00009906(VAV3);TCONS_00011058(FCRL5);TCONS_00011398(CD247);TCONS_00022195(Psmc5);TCONS_00022682(Grb2);TCONS_000…
GO:0050794	regulation of cellular process	BP	779	12619	6.55033e-89	8.71679e-87	NP_001009202.1(UBB);NP_001009418.1(CD3E);NP_001009426.1(MYC);NP_001009432.1(PTGS2);NP_001009477.1(CAV1);NP_001009485.1(ITGB2);NP_001009751.1(IRF1);NP_001009784.1(ACTB);NP_001020033.1(LTF);NP_001030296.1(ITGAL);NP_001035378.1(SLAMF1);NP_001094389.1(THRA);NP_001120753.1(CD81);NP_001120761.1(CCND3);NP_001129403.1(CDK5);NP_001132917.1(GNG11);NP_001135425.1(IDO1);NP_001138657.1(SOD1);NP_001155361.1(RP…
GO:0007275	multicellular organism development	BP	461	5017	4.94664e-87	6.3476e-85	NP_001009418.1(CD3E);NP_001009426.1(MYC);NP_001009477.1(CAV1);NP_001009751.1(IRF1);NP_001009784.1(ACTB);NP_001020033.1(LTF);NP_001087253.1(APOBEC3F);NP_001094389.1(THRA);NP_001120747.1(SLC25A38);NP_001129403.1(CDK5);NP_001135425.1(IDO1);NP_001138657.1(SOD1);NP_001155361.1(RPA1);NP_001159652.1(MMP2);NP_001159654.1(FOS);NP_001167584.1(SIX1);NP_001233138.1(TOB2);NP_001233140.1(B4GALT1);NP_001267632.…
GO:0050865	regulation of cell activation	BP	135	426	8.13121e-86	1.00743e-83	NP_001009418.1(CD3E);NP_001009477.1(CAV1);NP_001009751.1(IRF1);NP_001030296.1(ITGAL);NP_001120753.1(CD81);NP_001135425.1(IDO1);NP_001295520.1(CDC42);NP_001295526.1(DQA);TCONS_00005058(CD86);TCONS_00005072(CD86);TCONS_00007733(INPP5D);TCONS_00009906(VAV3);TCONS_00010283(VTCN1);TCONS_00016479(HSPH1);TCONS_00016612(FLT3);TCONS_00017690(LAMP1);TCONS_00017692(LAMP1);TCONS_00021829(STAT5A);TCONS_000226…
GO:0016337	single organismal cell-cell adhesion	BP	153	578	7.48143e-85	8.96026e-83	NP_001009418.1(CD3E);NP_001009485.1(ITGB2);NP_001009751.1(IRF1);NP_001030296.1(ITGAL);NP_001120761.1(CCND3);NP_001135425.1(IDO1);NP_001292819.1(ITGAX);NP_001295491.1(CITED2);NP_001295520.1(CDC42);NP_001295526.1(DQA);TCONS_00000667(Ctps1);TCONS_00003369(SEMA4A);TCONS_00005058(CD86);TCONS_00005072(CD86);TCONS_00010257(CD58);TCONS_00010283(VTCN1);TCONS_00012575(CD47);TCONS_00015271(ITGB2);TCONS_0001…
GO:0002757	immune response-activating signal transduction	BP	128	384	2.23867e-84	2.59469e-82	NP_001009202.1(UBB);NP_001009418.1(CD3E);NP_001009751.1(IRF1);NP_001009784.1(ACTB);NP_001020033.1(LTF);NP_001159655.1(MYD88);NP_001159656.1(NFKBIA);NP_001295520.1(CDC42);TCONS_00005058(CD86);TCONS_00005072(CD86);TCONS_00006593(UBASH3A);TCONS_00006594(UBASH3A);TCONS_00007164(PLCL2);TCONS_00009906(VAV3);TCONS_00011058(FCRL5);TCONS_00011398(CD247);TCONS_00022195(Psmc5);TCONS_00022682(Grb2);TCONS_000…
GO:0032501	multicellular organismal process	BP	604	8177	2.85333e-84	3.20375e-82	NP_001009202.1(UBB);NP_001009418.1(CD3E);NP_001009426.1(MYC);NP_001009432.1(PTGS2);NP_001009477.1(CAV1);NP_001009485.1(ITGB2);NP_001009751.1(IRF1);NP_001009784.1(ACTB);NP_001020033.1(LTF);NP_001087253.1(APOBEC3F);NP_001094389.1(THRA);NP_001120747.1(SLC25A38);NP_001129403.1(CDK5);NP_001135425.1(IDO1);NP_001138657.1(SOD1);NP_001155361.1(RPA1);NP_001159652.1(MMP2);NP_001159654.1(FOS);NP_001159655.1(…
GO:0002694	regulation of leukocyte activation	BP	128	393	5.96988e-83	6.49993e-81	NP_001009418.1(CD3E);NP_001009477.1(CAV1);NP_001009751.1(IRF1);NP_001030296.1(ITGAL);NP_001120753.1(CD81);NP_001135425.1(IDO1);NP_001295520.1(CDC42);NP_001295526.1(DQA);TCONS_00005058(CD86);TCONS_00005072(CD86);TCONS_00007733(INPP5D);TCONS_00009906(VAV3);TCONS_00010283(VTCN1);TCONS_00016479(HSPH1);TCONS_00016612(FLT3);TCONS_00017690(LAMP1);TCONS_00017692(LAMP1);TCONS_00021829(STAT5A);TCONS_000226…
GO:0007155	cell adhesion	BP	230	1417	8.04314e-83	8.49971e-81	NP_001009418.1(CD3E);NP_001009485.1(ITGB2);NP_001009751.1(IRF1);NP_001030296.1(ITGAL);NP_001120761.1(CCND3);NP_001129403.1(CDK5);NP_001135425.1(IDO1);NP_001155360.1(CD93);NP_001171945.1(CLDN1);NP_001292819.1(ITGAX);NP_001295491.1(CITED2);NP_001295520.1(CDC42);NP_001295526.1(DQA);TCONS_00000667(Ctps1);TCONS_00003369(SEMA4A);TCONS_00004046(TIAM1);TCONS_00005058(CD86);TCONS_00005072(CD86);TCONS_0000…
GO:0044767	single-organism developmental process	BP	541	6826	2.17692e-82	2.23477e-80	NP_001009202.1(UBB);NP_001009418.1(CD3E);NP_001009426.1(MYC);NP_001009432.1(PTGS2);NP_001009477.1(CAV1);NP_001009485.1(ITGB2);NP_001009751.1(IRF1);NP_001009784.1(ACTB);NP_001020033.1(LTF);NP_001087253.1(APOBEC3F);NP_001094389.1(THRA);NP_001120747.1(SLC25A38);NP_001124502.1(PSMB8);NP_001129403.1(CDK5);NP_001135425.1(IDO1);NP_001138657.1(SOD1);NP_001155361.1(RPA1);NP_001159652.1(MMP2);NP_001159654.…
GO:0050789	regulation of biological process	BP	832	14641	2.71795e-82	2.71267e-80	NP_001009202.1(UBB);NP_001009418.1(CD3E);NP_001009426.1(MYC);NP_001009432.1(PTGS2);NP_001009477.1(CAV1);NP_001009485.1(ITGB2);NP_001009751.1(IRF1);NP_001009784.1(ACTB);NP_001020033.1(LTF);NP_001030296.1(ITGAL);NP_001035378.1(SLAMF1);NP_001094389.1(THRA);NP_001120753.1(CD81);NP_001120761.1(CCND3);NP_001129403.1(CDK5);NP_001132917.1(GNG11);NP_001135425.1(IDO1);NP_001138657.1(SOD1);NP_001155361.1(RP…
GO:0030154	cell differentiation	BP	397	3979	3.37145e-82	3.27395e-80	NP_001009418.1(CD3E);NP_001009426.1(MYC);NP_001009432.1(PTGS2);NP_001009477.1(CAV1);NP_001009485.1(ITGB2);NP_001009751.1(IRF1);NP_001009784.1(ACTB);NP_001020033.1(LTF);NP_001094389.1(THRA);NP_001120747.1(SLC25A38);NP_001124502.1(PSMB8);NP_001129403.1(CDK5);NP_001138657.1(SOD1);NP_001159652.1(MMP2);NP_001159654.1(FOS);NP_001159655.1(MYD88);NP_001159656.1(NFKBIA);NP_001167584.1(SIX1);NP_001233138.1…
GO:0034109	homotypic cell-cell adhesion	BP	127	391	4.00224e-82	3.78422e-80	NP_001009418.1(CD3E);NP_001009485.1(ITGB2);NP_001009751.1(IRF1);NP_001030296.1(ITGAL);NP_001120761.1(CCND3);NP_001135425.1(IDO1);NP_001295526.1(DQA);TCONS_00000667(Ctps1);TCONS_00003369(SEMA4A);TCONS_00005058(CD86);TCONS_00005072(CD86);TCONS_00010283(VTCN1);TCONS_00012575(CD47);TCONS_00015271(ITGB2);TCONS_00015656(SATB1);TCONS_00015666(SATB1);TCONS_00016479(HSPH1);TCONS_00021829(STAT5A);TCONS_000…
GO:0007159	leukocyte cell-cell adhesion	BP	124	370	5.11136e-82	4.70901e-80	NP_001009418.1(CD3E);NP_001009485.1(ITGB2);NP_001009751.1(IRF1);NP_001030296.1(ITGAL);NP_001120761.1(CCND3);NP_001135425.1(IDO1);NP_001292819.1(ITGAX);NP_001295526.1(DQA);TCONS_00000667(Ctps1);TCONS_00003369(SEMA4A);TCONS_00005058(CD86);TCONS_00005072(CD86);TCONS_00010283(VTCN1);TCONS_00015271(ITGB2);TCONS_00015656(SATB1);TCONS_00015666(SATB1);TCONS_00016479(HSPH1);TCONS_00021829(STAT5A);TCONS_00…
GO:0048856	anatomical structure development	BP	511	6227	2.95504e-81	2.65436e-79	NP_001009202.1(UBB);NP_001009418.1(CD3E);NP_001009426.1(MYC);NP_001009477.1(CAV1);NP_001009751.1(IRF1);NP_001009784.1(ACTB);NP_001020033.1(LTF);NP_001087253.1(APOBEC3F);NP_001094389.1(THRA);NP_001120747.1(SLC25A38);NP_001129403.1(CDK5);NP_001135425.1(IDO1);NP_001138657.1(SOD1);NP_001155361.1(RPA1);NP_001159652.1(MMP2);NP_001159654.1(FOS);NP_001159655.1(MYD88);NP_001167584.1(SIX1);NP_001232935.1(G…
GO:0009605	response to external stimulus	BP	246	1648	3.34361e-81	2.93015e-79	NP_001009427.1(XCL1);NP_001009432.1(PTGS2);NP_001009477.1(CAV1);NP_001009485.1(ITGB2);NP_001009751.1(IRF1);NP_001009784.1(ACTB);NP_001020033.1(LTF);NP_001129403.1(CDK5);NP_001135425.1(IDO1);NP_001159652.1(MMP2);NP_001159655.1(MYD88);NP_001159656.1(NFKBIA);NP_001159657.1(TNFRSF1A);NP_001292819.1(ITGAX);NP_001295520.1(CDC42);TCONS_00002961(FCGR1A);TCONS_00003274(IL6R);TCONS_00005719(PLD1);TCONS_000…
GO:0098602	single organism cell adhesion	BP	167	741	4.01034e-81	3.43075e-79	NP_001009418.1(CD3E);NP_001009485.1(ITGB2);NP_001009751.1(IRF1);NP_001030296.1(ITGAL);NP_001120761.1(CCND3);NP_001135425.1(IDO1);NP_001155360.1(CD93);NP_001292819.1(ITGAX);NP_001295491.1(CITED2);NP_001295520.1(CDC42);NP_001295526.1(DQA);TCONS_00000667(Ctps1);TCONS_00003369(SEMA4A);TCONS_00005058(CD86);TCONS_00005072(CD86);TCONS_00010257(CD58);TCONS_00010283(VTCN1);TCONS_00012575(CD47);TCONS_00015…
GO:0022610	biological adhesion	BP	246	1650	4.34047e-81	3.62681e-79	NP_001009418.1(CD3E);NP_001009485.1(ITGB2);NP_001009751.1(IRF1);NP_001030296.1(ITGAL);NP_001120753.1(CD81);NP_001120761.1(CCND3);NP_001129403.1(CDK5);NP_001135425.1(IDO1);NP_001155360.1(CD93);NP_001171945.1(CLDN1);NP_001233140.1(B4GALT1);NP_001292819.1(ITGAX);NP_001295491.1(CITED2);NP_001295520.1(CDC42);NP_001295526.1(DQA);TCONS_00000667(Ctps1);TCONS_00003369(SEMA4A);TCONS_00004046(TIAM1);TCONS_0…
GO:0051716	cellular response to stimulus	BP	571	7553	6.57206e-81	5.36668e-79	NP_001009202.1(UBB);NP_001009418.1(CD3E);NP_001009426.1(MYC);NP_001009477.1(CAV1);NP_001009485.1(ITGB2);NP_001009751.1(IRF1);NP_001009784.1(ACTB);NP_001020033.1(LTF);NP_001030296.1(ITGAL);NP_001094389.1(THRA);NP_001129403.1(CDK5);NP_001132917.1(GNG11);NP_001138657.1(SOD1);NP_001155361.1(RPA1);NP_001159652.1(MMP2);NP_001159654.1(FOS);NP_001159655.1(MYD88);NP_001159656.1(NFKBIA);NP_001159657.1(TNFR…
GO:0070486	leukocyte aggregation	BP	119	348	7.97489e-80	6.36751e-78	NP_001009418.1(CD3E);NP_001009485.1(ITGB2);NP_001009751.1(IRF1);NP_001030296.1(ITGAL);NP_001120761.1(CCND3);NP_001135425.1(IDO1);NP_001295526.1(DQA);TCONS_00000667(Ctps1);TCONS_00003369(SEMA4A);TCONS_00005058(CD86);TCONS_00005072(CD86);TCONS_00010283(VTCN1);TCONS_00015271(ITGB2);TCONS_00015656(SATB1);TCONS_00015666(SATB1);TCONS_00016479(HSPH1);TCONS_00021829(STAT5A);TCONS_00025243(STAT5B);TCONS_0…
GO:0007165	signal transduction	BP	526	6626	3.50487e-79	2.73761e-77	NP_001009202.1(UBB);NP_001009418.1(CD3E);NP_001009426.1(MYC);NP_001009477.1(CAV1);NP_001009485.1(ITGB2);NP_001009751.1(IRF1);NP_001009784.1(ACTB);NP_001020033.1(LTF);NP_001030296.1(ITGAL);NP_001094389.1(THRA);NP_001129403.1(CDK5);NP_001132917.1(GNG11);NP_001159652.1(MMP2);NP_001159654.1(FOS);NP_001159655.1(MYD88);NP_001159656.1(NFKBIA);NP_001159657.1(TNFRSF1A);NP_001267632.1(SOD2);NP_001292819.1(…
GO:0065007	biological regulation	BP	845	15252	4.20311e-79	3.21314e-77	NP_001009202.1(UBB);NP_001009418.1(CD3E);NP_001009426.1(MYC);NP_001009432.1(PTGS2);NP_001009477.1(CAV1);NP_001009485.1(ITGB2);NP_001009751.1(IRF1);NP_001009784.1(ACTB);NP_001020033.1(LTF);NP_001030296.1(ITGAL);NP_001035378.1(SLAMF1);NP_001094389.1(THRA);NP_001120753.1(CD81);NP_001120761.1(CCND3);NP_001129403.1(CDK5);NP_001132917.1(GNG11);NP_001135425.1(IDO1);NP_001138657.1(SOD1);NP_001155361.1(RP…
GO:0042110	T cell activation	BP	117	340	7.96819e-79	5.72594e-77	NP_001009418.1(CD3E);NP_001009485.1(ITGB2);NP_001009751.1(IRF1);NP_001030296.1(ITGAL);NP_001120761.1(CCND3);NP_001135425.1(IDO1);NP_001295526.1(DQA);TCONS_00000667(Ctps1);TCONS_00003369(SEMA4A);TCONS_00005058(CD86);TCONS_00005072(CD86);TCONS_00010283(VTCN1);TCONS_00015271(ITGB2);TCONS_00015656(SATB1);TCONS_00015666(SATB1);TCONS_00016479(HSPH1);TCONS_00021829(STAT5A);TCONS_00025243(STAT5B);TCONS_0…
GO:0070489	T cell aggregation	BP	117	340	7.96819e-79	5.72594e-77	NP_001009418.1(CD3E);NP_001009485.1(ITGB2);NP_001009751.1(IRF1);NP_001030296.1(ITGAL);NP_001120761.1(CCND3);NP_001135425.1(IDO1);NP_001295526.1(DQA);TCONS_00000667(Ctps1);TCONS_00003369(SEMA4A);TCONS_00005058(CD86);TCONS_00005072(CD86);TCONS_00010283(VTCN1);TCONS_00015271(ITGB2);TCONS_00015656(SATB1);TCONS_00015666(SATB1);TCONS_00016479(HSPH1);TCONS_00021829(STAT5A);TCONS_00025243(STAT5B);TCONS_0…
GO:0071593	lymphocyte aggregation	BP	117	340	7.96819e-79	5.72594e-77	NP_001009418.1(CD3E);NP_001009485.1(ITGB2);NP_001009751.1(IRF1);NP_001030296.1(ITGAL);NP_001120761.1(CCND3);NP_001135425.1(IDO1);NP_001295526.1(DQA);TCONS_00000667(Ctps1);TCONS_00003369(SEMA4A);TCONS_00005058(CD86);TCONS_00005072(CD86);TCONS_00010283(VTCN1);TCONS_00015271(ITGB2);TCONS_00015656(SATB1);TCONS_00015666(SATB1);TCONS_00016479(HSPH1);TCONS_00021829(STAT5A);TCONS_00025243(STAT5B);TCONS_0…
GO:0032502	developmental process	BP	550	7235	3.82533e-77	2.69498e-75	NP_001009202.1(UBB);NP_001009418.1(CD3E);NP_001009426.1(MYC);NP_001009432.1(PTGS2);NP_001009477.1(CAV1);NP_001009485.1(ITGB2);NP_001009751.1(IRF1);NP_001009784.1(ACTB);NP_001020033.1(LTF);NP_001087253.1(APOBEC3F);NP_001094389.1(THRA);NP_001120747.1(SLC25A38);NP_001124502.1(PSMB8);NP_001129403.1(CDK5);NP_001135425.1(IDO1);NP_001138657.1(SOD1);NP_001155361.1(RPA1);NP_001159652.1(MMP2);NP_001159654.…
GO:0051239	regulation of multicellular organismal process	BP	294	2414	5.64995e-77	3.90389e-75	NP_001009202.1(UBB);NP_001009418.1(CD3E);NP_001009426.1(MYC);NP_001009477.1(CAV1);NP_001009751.1(IRF1);NP_001020033.1(LTF);NP_001094389.1(THRA);NP_001129403.1(CDK5);NP_001135425.1(IDO1);NP_001159654.1(FOS);NP_001159655.1(MYD88);NP_001167584.1(SIX1);NP_001233138.1(TOB2);NP_001295491.1(CITED2);NP_001295526.1(DQA);TCONS_00003274(IL6R);TCONS_00003369(SEMA4A);TCONS_00006307(RBP1);TCONS_00007733(INPP5D…
GO:0051249	regulation of lymphocyte activation	BP	116	346	1.12592e-76	7.6329e-75	NP_001009418.1(CD3E);NP_001009477.1(CAV1);NP_001009751.1(IRF1);NP_001030296.1(ITGAL);NP_001120753.1(CD81);NP_001135425.1(IDO1);NP_001295520.1(CDC42);NP_001295526.1(DQA);TCONS_00005058(CD86);TCONS_00005072(CD86);TCONS_00007733(INPP5D);TCONS_00009906(VAV3);TCONS_00010283(VTCN1);TCONS_00016479(HSPH1);TCONS_00016612(FLT3);TCONS_00017690(LAMP1);TCONS_00017692(LAMP1);TCONS_00021829(STAT5A);TCONS_000226…
GO:0044700	single organism signaling	BP	538	7006	3.1068e-76	2.06717e-74	NP_001009202.1(UBB);NP_001009418.1(CD3E);NP_001009426.1(MYC);NP_001009477.1(CAV1);NP_001009485.1(ITGB2);NP_001009751.1(IRF1);NP_001009784.1(ACTB);NP_001020033.1(LTF);NP_001030296.1(ITGAL);NP_001094389.1(THRA);NP_001129403.1(CDK5);NP_001132917.1(GNG11);NP_001159652.1(MMP2);NP_001159654.1(FOS);NP_001159655.1(MYD88);NP_001159656.1(NFKBIA);NP_001159657.1(TNFRSF1A);NP_001267632.1(SOD2);NP_001292819.1(…
GO:0023052	signaling	BP	538	7013	4.60047e-76	3.00536e-74	NP_001009202.1(UBB);NP_001009418.1(CD3E);NP_001009426.1(MYC);NP_001009477.1(CAV1);NP_001009485.1(ITGB2);NP_001009751.1(IRF1);NP_001009784.1(ACTB);NP_001020033.1(LTF);NP_001030296.1(ITGAL);NP_001094389.1(THRA);NP_001129403.1(CDK5);NP_001132917.1(GNG11);NP_001159652.1(MMP2);NP_001159654.1(FOS);NP_001159655.1(MYD88);NP_001159656.1(NFKBIA);NP_001159657.1(TNFRSF1A);NP_001267632.1(SOD2);NP_001292819.1(…
GO:0002768	immune response-regulating cell surface receptor signaling pathway	BP	112	326	2.48947e-75	1.59726e-73	NP_001009202.1(UBB);NP_001009418.1(CD3E);NP_001009784.1(ACTB);NP_001295520.1(CDC42);TCONS_00002961(FCGR1A);TCONS_00006593(UBASH3A);TCONS_00006594(UBASH3A);TCONS_00007164(PLCL2);TCONS_00009906(VAV3);TCONS_00011058(FCRL5);TCONS_00011398(CD247);TCONS_00022195(Psmc5);TCONS_00022682(Grb2);TCONS_00030862(RC3H1);TCONS_00032119(GATA3);TCONS_00032190(Abi1);TCONS_00033369(PRNP);TCONS_00033371(PRNP);TCONS_0…
GO:0007154	cell communication	BP	538	7097	4.86321e-74	3.06553e-72	NP_001009202.1(UBB);NP_001009418.1(CD3E);NP_001009426.1(MYC);NP_001009477.1(CAV1);NP_001009485.1(ITGB2);NP_001009751.1(IRF1);NP_001009784.1(ACTB);NP_001020033.1(LTF);NP_001030296.1(ITGAL);NP_001094389.1(THRA);NP_001129403.1(CDK5);NP_001132917.1(GNG11);NP_001159652.1(MMP2);NP_001159654.1(FOS);NP_001159655.1(MYD88);NP_001159656.1(NFKBIA);NP_001159657.1(TNFRSF1A);NP_001267632.1(SOD2);NP_001292819.1(…
GO:0048869	cellular developmental process	BP	419	4659	1.35001e-73	8.36309e-72	NP_001009202.1(UBB);NP_001009418.1(CD3E);NP_001009426.1(MYC);NP_001009432.1(PTGS2);NP_001009477.1(CAV1);NP_001009485.1(ITGB2);NP_001009751.1(IRF1);NP_001009784.1(ACTB);NP_001020033.1(LTF);NP_001094389.1(THRA);NP_001120747.1(SLC25A38);NP_001124502.1(PSMB8);NP_001129403.1(CDK5);NP_001138657.1(SOD1);NP_001159652.1(MMP2);NP_001159654.1(FOS);NP_001159655.1(MYD88);NP_001159656.1(NFKBIA);NP_001167584.1(…
GO:0009966	regulation of signal transduction	BP	312	2864	2.70087e-70	1.64478e-68	NP_001009202.1(UBB);NP_001009418.1(CD3E);NP_001009426.1(MYC);NP_001009477.1(CAV1);NP_001009751.1(IRF1);NP_001020033.1(LTF);NP_001030296.1(ITGAL);NP_001094389.1(THRA);NP_001129403.1(CDK5);NP_001159655.1(MYD88);NP_001159656.1(NFKBIA);NP_001159657.1(TNFRSF1A);NP_001295491.1(CITED2);NP_001295520.1(CDC42);TCONS_00003274(IL6R);TCONS_00005800(MECOM);TCONS_00006593(UBASH3A);TCONS_00006594(UBASH3A);TCONS_…
GO:0002429	immune response-activating cell surface receptor signaling pathway	BP	99	272	2.42645e-69	1.45304e-67	NP_001009202.1(UBB);NP_001009418.1(CD3E);NP_001009784.1(ACTB);NP_001295520.1(CDC42);TCONS_00006593(UBASH3A);TCONS_00006594(UBASH3A);TCONS_00007164(PLCL2);TCONS_00009906(VAV3);TCONS_00011058(FCRL5);TCONS_00011398(CD247);TCONS_00022195(Psmc5);TCONS_00022682(Grb2);TCONS_00030862(RC3H1);TCONS_00032119(GATA3);TCONS_00032190(Abi1);TCONS_00033369(PRNP);TCONS_00033371(PRNP);TCONS_00047754(PTPRJ);TCONS_00…
GO:0008283	cell proliferation	BP	250	1939	4.12679e-69	2.43075e-67	NP_001009418.1(CD3E);NP_001009426.1(MYC);NP_001009432.1(PTGS2);NP_001009477.1(CAV1);NP_001009485.1(ITGB2);NP_001009751.1(IRF1);NP_001020033.1(LTF);NP_001030296.1(ITGAL);NP_001120753.1(CD81);NP_001135425.1(IDO1);NP_001155361.1(RPA1);NP_001159655.1(MYD88);NP_001159656.1(NFKBIA);NP_001167584.1(SIX1);NP_001192079.1(IFI30);NP_001233138.1(TOB2);NP_001233140.1(B4GALT1);NP_001267632.1(SOD2);NP_001295520.…
GO:0007166	cell surface receptor signaling pathway	BP	356	3648	4.35415e-69	2.5233e-67	NP_001009202.1(UBB);NP_001009418.1(CD3E);NP_001009426.1(MYC);NP_001009477.1(CAV1);NP_001009485.1(ITGB2);NP_001009751.1(IRF1);NP_001009784.1(ACTB);NP_001030296.1(ITGAL);NP_001132917.1(GNG11);NP_001159652.1(MMP2);NP_001159654.1(FOS);NP_001159655.1(MYD88);NP_001159656.1(NFKBIA);NP_001159657.1(TNFRSF1A);NP_001292819.1(ITGAX);NP_001295491.1(CITED2);NP_001295520.1(CDC42);TCONS_00002961(FCGR1A);TCONS_00…
GO:0030098	lymphocyte differentiation	BP	105	315	4.75792e-69	2.71352e-67	NP_001009418.1(CD3E);NP_001009751.1(IRF1);NP_001295526.1(DQA);TCONS_00003369(SEMA4A);TCONS_00007164(PLCL2);TCONS_00007733(INPP5D);TCONS_00016612(FLT3);TCONS_00021829(STAT5A);TCONS_00025084(IKZF3);TCONS_00025243(STAT5B);TCONS_00029748(ITPKB);TCONS_00030862(RC3H1);TCONS_00032119(GATA3);TCONS_00037896(PREX1);TCONS_00040754(CLPTM1);TCONS_00045871(ZBTB16);TCONS_00052734(PIK3R1);TCONS_00055522(DTX1);TC…
GO:0098609	cell-cell adhesion	BP	159	810	6.6153e-68	3.71387e-66	NP_001009418.1(CD3E);NP_001009485.1(ITGB2);NP_001009751.1(IRF1);NP_001030296.1(ITGAL);NP_001120761.1(CCND3);NP_001135425.1(IDO1);NP_001171945.1(CLDN1);NP_001292819.1(ITGAX);NP_001295491.1(CITED2);NP_001295520.1(CDC42);NP_001295526.1(DQA);TCONS_00000667(Ctps1);TCONS_00003369(SEMA4A);TCONS_00005058(CD86);TCONS_00005072(CD86);TCONS_00010257(CD58);TCONS_00010283(VTCN1);TCONS_00012575(CD47);TCONS_0001…
GO:0001816	cytokine production	BP	144	665	3.77497e-67	2.08668e-65	NP_001009202.1(UBB);NP_001009418.1(CD3E);NP_001009751.1(IRF1);NP_001020033.1(LTF);NP_001135425.1(IDO1);NP_001138657.1(SOD1);NP_001159655.1(MYD88);TCONS_00003274(IL6R);TCONS_00007733(INPP5D);TCONS_00010257(CD58);TCONS_00010283(VTCN1);TCONS_00015234(ICOSLG);TCONS_00015368(RUNX1);TCONS_00015839(Rgcc);TCONS_00019877(Gas6);TCONS_00021829(STAT5A);TCONS_00024558(ADORA2B);TCONS_00025243(STAT5B);TCONS_000…
GO:0023051	regulation of signaling	BP	323	3138	4.82903e-67	2.6289e-65	NP_001009202.1(UBB);NP_001009418.1(CD3E);NP_001009426.1(MYC);NP_001009477.1(CAV1);NP_001009751.1(IRF1);NP_001020033.1(LTF);NP_001030296.1(ITGAL);NP_001094389.1(THRA);NP_001129403.1(CDK5);NP_001159655.1(MYD88);NP_001159656.1(NFKBIA);NP_001159657.1(TNFRSF1A);NP_001295491.1(CITED2);NP_001295520.1(CDC42);TCONS_00003274(IL6R);TCONS_00005800(MECOM);TCONS_00006593(UBASH3A);TCONS_00006594(UBASH3A);TCONS_…
GO:0031347	regulation of defense response	BP	124	487	2.80602e-66	1.50478e-64	NP_001009202.1(UBB);NP_001009432.1(PTGS2);NP_001009751.1(IRF1);NP_001020033.1(LTF);NP_001135425.1(IDO1);NP_001159652.1(MMP2);NP_001159655.1(MYD88);NP_001159656.1(NFKBIA);NP_001159657.1(TNFRSF1A);TCONS_00002961(FCGR1A);TCONS_00005058(CD86);TCONS_00005072(CD86);TCONS_00007370(-);TCONS_00009261(PTGER3);TCONS_00012575(CD47);TCONS_00020583(ABR);TCONS_00021829(STAT5A);TCONS_00022195(Psmc5);TCONS_000231…
GO:0080134	regulation of response to stress	BP	173	989	3.93349e-66	2.07839e-64	NP_001009202.1(UBB);NP_001009426.1(MYC);NP_001009432.1(PTGS2);NP_001009751.1(IRF1);NP_001020033.1(LTF);NP_001135425.1(IDO1);NP_001138657.1(SOD1);NP_001159652.1(MMP2);NP_001159655.1(MYD88);NP_001159656.1(NFKBIA);NP_001159657.1(TNFRSF1A);NP_001267632.1(SOD2);NP_001295520.1(CDC42);TCONS_00002961(FCGR1A);TCONS_00005058(CD86);TCONS_00005072(CD86);TCONS_00005800(MECOM);TCONS_00007370(-);TCONS_00009261(…
GO:0010646	regulation of cell communication	BP	324	3191	8.07006e-66	4.20228e-64	NP_001009202.1(UBB);NP_001009418.1(CD3E);NP_001009426.1(MYC);NP_001009477.1(CAV1);NP_001009751.1(IRF1);NP_001020033.1(LTF);NP_001030296.1(ITGAL);NP_001094389.1(THRA);NP_001129403.1(CDK5);NP_001159655.1(MYD88);NP_001159656.1(NFKBIA);NP_001159657.1(TNFRSF1A);NP_001295491.1(CITED2);NP_001295520.1(CDC42);TCONS_00003274(IL6R);TCONS_00005800(MECOM);TCONS_00006593(UBASH3A);TCONS_00006594(UBASH3A);TCONS_…
GO:0009893	positive regulation of metabolic process	BP	268	2315	1.66782e-64	8.56067e-63	NP_001009202.1(UBB);NP_001009418.1(CD3E);NP_001009426.1(MYC);NP_001009477.1(CAV1);NP_001020033.1(LTF);NP_001120753.1(CD81);NP_001129403.1(CDK5);NP_001138657.1(SOD1);NP_001159655.1(MYD88);NP_001159656.1(NFKBIA);NP_001267632.1(SOD2);NP_001295520.1(CDC42);TCONS_00002475(SPEN);TCONS_00003274(IL6R);TCONS_00007370(-);TCONS_00009707(TGFBR3);TCONS_00009708(TGFBR3);TCONS_00010824(ADAR);TCONS_00013999(PIK3…
GO:0031325	positive regulation of cellular metabolic process	BP	242	1932	3.63236e-64	1.83818e-62	NP_001009202.1(UBB);NP_001009418.1(CD3E);NP_001009426.1(MYC);NP_001009477.1(CAV1);NP_001020033.1(LTF);NP_001120753.1(CD81);NP_001129403.1(CDK5);NP_001138657.1(SOD1);NP_001159655.1(MYD88);NP_001159656.1(NFKBIA);NP_001267632.1(SOD2);NP_001295520.1(CDC42);TCONS_00002475(SPEN);TCONS_00003274(IL6R);TCONS_00007370(-);TCONS_00009707(TGFBR3);TCONS_00009708(TGFBR3);TCONS_00013999(PIK3CA);TCONS_00014003(PI…
GO:0010033	response to organic substance	BP	272	2401	1.42876e-63	7.12991e-62	NP_001009202.1(UBB);NP_001009477.1(CAV1);NP_001009751.1(IRF1);NP_001094389.1(THRA);NP_001129403.1(CDK5);NP_001132917.1(GNG11);NP_001135425.1(IDO1);NP_001138657.1(SOD1);NP_001159652.1(MMP2);NP_001159655.1(MYD88);NP_001159656.1(NFKBIA);NP_001159657.1(TNFRSF1A);NP_001295491.1(CITED2);NP_001295520.1(CDC42);NP_001295526.1(DQA);TCONS_00003274(IL6R);TCONS_00006564(MX1);TCONS_00007370(-);TCONS_00009261(P…
GO:0031323	regulation of cellular metabolic process	BP	475	6254	1.07829e-61	5.30724e-60	NP_001009202.1(UBB);NP_001009418.1(CD3E);NP_001009426.1(MYC);NP_001009477.1(CAV1);NP_001009485.1(ITGB2);NP_001009751.1(IRF1);NP_001020033.1(LTF);NP_001094389.1(THRA);NP_001120753.1(CD81);NP_001120761.1(CCND3);NP_001129403.1(CDK5);NP_001138657.1(SOD1);NP_001159654.1(FOS);NP_001159655.1(MYD88);NP_001159656.1(NFKBIA);NP_001159657.1(TNFRSF1A);NP_001167584.1(SIX1);NP_001267632.1(SOD2);NP_001295491.1(C…
GO:0010604	positive regulation of macromolecule metabolic process	BP	214	1603	6.2932e-61	3.0556e-59	NP_001009202.1(UBB);NP_001009418.1(CD3E);NP_001009426.1(MYC);NP_001009477.1(CAV1);NP_001020033.1(LTF);NP_001120753.1(CD81);NP_001129403.1(CDK5);NP_001138657.1(SOD1);NP_001159655.1(MYD88);NP_001295520.1(CDC42);TCONS_00002475(SPEN);TCONS_00003274(IL6R);TCONS_00009707(TGFBR3);TCONS_00009708(TGFBR3);TCONS_00010824(ADAR);TCONS_00013999(PIK3CA);TCONS_00014003(PIK3CA);TCONS_00015839(Rgcc);TCONS_00016479…
GO:0030155	regulation of cell adhesion	BP	129	588	1.04993e-60	5.02987e-59	NP_001009418.1(CD3E);NP_001009751.1(IRF1);NP_001030296.1(ITGAL);NP_001135425.1(IDO1);NP_001295491.1(CITED2);NP_001295526.1(DQA);TCONS_00005058(CD86);TCONS_00005072(CD86);TCONS_00010283(VTCN1);TCONS_00012575(CD47);TCONS_00015839(Rgcc);TCONS_00016479(HSPH1);TCONS_00021419(COL1A1);TCONS_00021829(STAT5A);TCONS_00023698(NF1);TCONS_00023722(NF1);TCONS_00025243(STAT5B);TCONS_00029748(ITPKB);TCONS_000308…
GO:0080090	regulation of primary metabolic process	BP	453	5833	1.10709e-60	5.23392e-59	NP_001009202.1(UBB);NP_001009418.1(CD3E);NP_001009426.1(MYC);NP_001009477.1(CAV1);NP_001009485.1(ITGB2);NP_001009751.1(IRF1);NP_001020033.1(LTF);NP_001094389.1(THRA);NP_001120753.1(CD81);NP_001120761.1(CCND3);NP_001129403.1(CDK5);NP_001138657.1(SOD1);NP_001159654.1(FOS);NP_001159655.1(MYD88);NP_001159656.1(NFKBIA);NP_001159657.1(TNFRSF1A);NP_001167584.1(SIX1);NP_001267632.1(SOD2);NP_001295491.1(C…
GO:0051240	positive regulation of multicellular organismal process	BP	140	703	2.27676e-60	1.06239e-58	NP_001009202.1(UBB);NP_001009418.1(CD3E);NP_001009751.1(IRF1);NP_001020033.1(LTF);NP_001135425.1(IDO1);NP_001159654.1(FOS);NP_001159655.1(MYD88);NP_001167584.1(SIX1);TCONS_00003274(IL6R);TCONS_00010257(CD58);TCONS_00010283(VTCN1);TCONS_00015234(ICOSLG);TCONS_00015368(RUNX1);TCONS_00015839(Rgcc);TCONS_00016085(RB1);TCONS_00021829(STAT5A);TCONS_00023121(Prkca);TCONS_00024558(ADORA2B);TCONS_00025060…
GO:0042221	response to chemical	BP	359	4037	4.3322e-59	1.99559e-57	NP_001009202.1(UBB);NP_001009426.1(MYC);NP_001009427.1(XCL1);NP_001009477.1(CAV1);NP_001009485.1(ITGB2);NP_001009751.1(IRF1);NP_001009784.1(ACTB);NP_001094389.1(THRA);NP_001129403.1(CDK5);NP_001132917.1(GNG11);NP_001135425.1(IDO1);NP_001138657.1(SOD1);NP_001159652.1(MMP2);NP_001159654.1(FOS);NP_001159655.1(MYD88);NP_001159656.1(NFKBIA);NP_001159657.1(TNFRSF1A);NP_001267632.1(SOD2);NP_001295491.1(…
GO:0048519	negative regulation of biological process	BP	350	3873	5.16152e-59	2.34751e-57	NP_001009202.1(UBB);NP_001009426.1(MYC);NP_001009477.1(CAV1);NP_001009751.1(IRF1);NP_001020033.1(LTF);NP_001094389.1(THRA);NP_001129403.1(CDK5);NP_001135425.1(IDO1);NP_001138657.1(SOD1);NP_001159656.1(NFKBIA);NP_001159657.1(TNFRSF1A);NP_001167584.1(SIX1);NP_001192079.1(IFI30);NP_001232935.1(GSN);NP_001233138.1(TOB2);NP_001267632.1(SOD2);TCONS_00002475(SPEN);TCONS_00003274(IL6R);TCONS_00003696(Pbx…
GO:0035556	intracellular signal transduction	BP	256	2282	1.66005e-58	7.45568e-57	NP_001009202.1(UBB);NP_001009418.1(CD3E);NP_001009426.1(MYC);NP_001009477.1(CAV1);NP_001009784.1(ACTB);NP_001020033.1(LTF);NP_001030296.1(ITGAL);NP_001129403.1(CDK5);NP_001159655.1(MYD88);NP_001159656.1(NFKBIA);NP_001159657.1(TNFRSF1A);NP_001267632.1(SOD2);NP_001295520.1(CDC42);TCONS_00003274(IL6R);TCONS_00005800(MECOM);TCONS_00013999(PIK3CA);TCONS_00014003(PIK3CA);TCONS_00016085(RB1);TCONS_00021…
GO:0030099	myeloid cell differentiation	BP	103	376	2.60586e-58	1.15591e-56	NP_001009426.1(MYC);NP_001094389.1(THRA);NP_001120747.1(SLC25A38);NP_001159654.1(FOS);NP_001233138.1(TOB2);NP_001295491.1(CITED2);NP_001295520.1(CDC42);TCONS_00006307(RBP1);TCONS_00007733(INPP5D);TCONS_00008662(Tal1);TCONS_00009707(TGFBR3);TCONS_00009708(TGFBR3);TCONS_00010824(ADAR);TCONS_00011725(GABPA);TCONS_00015368(RUNX1);TCONS_00016085(RB1);TCONS_00021829(STAT5A);TCONS_00023121(Prkca);TCONS_…
GO:0034110	regulation of homotypic cell-cell adhesion	BP	87	260	2.3063e-57	1.01055e-55	NP_001009418.1(CD3E);NP_001009751.1(IRF1);NP_001030296.1(ITGAL);NP_001135425.1(IDO1);NP_001295526.1(DQA);TCONS_00005058(CD86);TCONS_00005072(CD86);TCONS_00010283(VTCN1);TCONS_00012575(CD47);TCONS_00016479(HSPH1);TCONS_00021829(STAT5A);TCONS_00025243(STAT5B);TCONS_00029748(ITPKB);TCONS_00030862(RC3H1);TCONS_00032119(GATA3);TCONS_00033369(PRNP);TCONS_00033371(PRNP);TCONS_00035397(PRKCQ);TCONS_00040…
GO:0022407	regulation of cell-cell adhesion	BP	96	329	4.22295e-57	1.82808e-55	NP_001009418.1(CD3E);NP_001009751.1(IRF1);NP_001030296.1(ITGAL);NP_001135425.1(IDO1);NP_001295491.1(CITED2);NP_001295526.1(DQA);TCONS_00005058(CD86);TCONS_00005072(CD86);TCONS_00010283(VTCN1);TCONS_00012575(CD47);TCONS_00015839(Rgcc);TCONS_00016479(HSPH1);TCONS_00021829(STAT5A);TCONS_00025243(STAT5B);TCONS_00029748(ITPKB);TCONS_00030862(RC3H1);TCONS_00032119(GATA3);TCONS_00033369(PRNP);TCONS_0003…
GO:0002697	regulation of immune effector process	BP	90	290	4.09235e-56	1.75046e-54	TCONS_00002961(FCGR1A);TCONS_00007370(-);TCONS_00017690(LAMP1);TCONS_00017692(LAMP1);TCONS_00020583(ABR);TCONS_00021829(STAT5A);TCONS_00022061(CRHR1);TCONS_00024558(ADORA2B);TCONS_00025243(STAT5B);TCONS_00030541(PRKCZ);TCONS_00030862(RC3H1);TCONS_00040723(PVR);TCONS_00040740(Pvrl2);TCONS_00041038(CD37);TCONS_00041040(CD37);TCONS_00041101(AP2A1);TCONS_00041102(AP2A1);TCONS_00044480(Ap2s1);TCONS_00…
GO:0001817	regulation of cytokine production	BP	124	595	1.18975e-55	5.02914e-54	NP_001009202.1(UBB);NP_001009418.1(CD3E);NP_001009751.1(IRF1);NP_001135425.1(IDO1);NP_001159655.1(MYD88);TCONS_00003274(IL6R);TCONS_00007733(INPP5D);TCONS_00010257(CD58);TCONS_00010283(VTCN1);TCONS_00015234(ICOSLG);TCONS_00015368(RUNX1);TCONS_00015839(Rgcc);TCONS_00019877(Gas6);TCONS_00021829(STAT5A);TCONS_00024558(ADORA2B);TCONS_00025243(STAT5B);TCONS_00030541(PRKCZ);TCONS_00032119(GATA3);TCONS_…
GO:0042127	regulation of cell proliferation	BP	181	1265	1.77805e-55	7.42853e-54	NP_001009418.1(CD3E);NP_001009426.1(MYC);NP_001009477.1(CAV1);NP_001020033.1(LTF);NP_001030296.1(ITGAL);NP_001120753.1(CD81);NP_001135425.1(IDO1);NP_001155361.1(RPA1);NP_001159655.1(MYD88);NP_001167584.1(SIX1);NP_001192079.1(IFI30);NP_001233140.1(B4GALT1);NP_001267632.1(SOD2);NP_001295520.1(CDC42);TCONS_00003274(IL6R);TCONS_00003696(Pbx1);TCONS_00005058(CD86);TCONS_00005072(CD86);TCONS_00007733(I…
GO:0012501	programmed cell death	BP	236	2077	1.89905e-54	7.84286e-53	NP_001009202.1(UBB);NP_001009426.1(MYC);NP_001009477.1(CAV1);NP_001009751.1(IRF1);NP_001020033.1(LTF);NP_001094389.1(THRA);NP_001129403.1(CDK5);NP_001135425.1(IDO1);NP_001138657.1(SOD1);NP_001159657.1(TNFRSF1A);NP_001167584.1(SIX1);NP_001233140.1(B4GALT1);NP_001267632.1(SOD2);NP_001295491.1(CITED2);NP_001295520.1(CDC42);TCONS_00005800(MECOM);TCONS_00007733(INPP5D);TCONS_00010824(ADAR);TCONS_00013…
GO:0009607	response to biotic stimulus	BP	126	634	4.20072e-54	1.71514e-52	NP_001020033.1(LTF);NP_001135425.1(IDO1);NP_001159655.1(MYD88);NP_001159656.1(NFKBIA);NP_001159657.1(TNFRSF1A);TCONS_00002961(FCGR1A);TCONS_00003274(IL6R);TCONS_00005719(PLD1);TCONS_00005800(MECOM);TCONS_00006564(MX1);TCONS_00009261(PTGER3);TCONS_00010824(ADAR);TCONS_00012575(CD47);TCONS_00020583(ABR);TCONS_00023121(Prkca);TCONS_00023339(MPO);TCONS_00025101(NR1D1);TCONS_00032725(MRC1);TCONS_00038…
GO:0044763	single-organism cellular process	BP	821	15843	1.31083e-53	5.29193e-52	NP_001009202.1(UBB);NP_001009418.1(CD3E);NP_001009426.1(MYC);NP_001009432.1(PTGS2);NP_001009477.1(CAV1);NP_001009485.1(ITGB2);NP_001009751.1(IRF1);NP_001009784.1(ACTB);NP_001020033.1(LTF);NP_001030296.1(ITGAL);NP_001035378.1(SLAMF1);NP_001094389.1(THRA);NP_001120747.1(SLC25A38);NP_001120753.1(CD81);NP_001120761.1(CCND3);NP_001124502.1(PSMB8);NP_001129403.1(CDK5);NP_001132917.1(GNG11);NP_001135425…
GO:0050793	regulation of developmental process	BP	252	2355	1.68274e-53	6.71788e-52	NP_001009418.1(CD3E);NP_001009426.1(MYC);NP_001009432.1(PTGS2);NP_001009751.1(IRF1);NP_001020033.1(LTF);NP_001094389.1(THRA);NP_001129403.1(CDK5);NP_001135425.1(IDO1);NP_001159654.1(FOS);NP_001159656.1(NFKBIA);NP_001167584.1(SIX1);NP_001233138.1(TOB2);NP_001233140.1(B4GALT1);NP_001267632.1(SOD2);NP_001269176.1(CD53);NP_001295491.1(CITED2);NP_001295520.1(CDC42);NP_001295526.1(DQA);TCONS_00001829(L…
GO:0016265	death	BP	243	2212	1.74852e-53	6.90377e-52	NP_001009202.1(UBB);NP_001009426.1(MYC);NP_001009477.1(CAV1);NP_001009751.1(IRF1);NP_001020033.1(LTF);NP_001094389.1(THRA);NP_001129403.1(CDK5);NP_001135425.1(IDO1);NP_001138657.1(SOD1);NP_001159657.1(TNFRSF1A);NP_001167584.1(SIX1);NP_001233140.1(B4GALT1);NP_001267632.1(SOD2);NP_001295491.1(CITED2);NP_001295520.1(CDC42);TCONS_00005800(MECOM);TCONS_00007733(INPP5D);TCONS_00009261(PTGER3);TCONS_000…
GO:0050863	regulation of T cell activation	BP	77	216	3.46088e-53	1.33709e-51	NP_001009418.1(CD3E);NP_001009751.1(IRF1);NP_001030296.1(ITGAL);NP_001135425.1(IDO1);NP_001295526.1(DQA);TCONS_00005058(CD86);TCONS_00005072(CD86);TCONS_00010283(VTCN1);TCONS_00016479(HSPH1);TCONS_00021829(STAT5A);TCONS_00025243(STAT5B);TCONS_00029748(ITPKB);TCONS_00030862(RC3H1);TCONS_00032119(GATA3);TCONS_00033369(PRNP);TCONS_00033371(PRNP);TCONS_00035397(PRKCQ);TCONS_00040754(CLPTM1);TCONS_000…
GO:1903037	regulation of leukocyte cell-cell adhesion	BP	77	216	3.46088e-53	1.33709e-51	NP_001009418.1(CD3E);NP_001009751.1(IRF1);NP_001030296.1(ITGAL);NP_001135425.1(IDO1);NP_001295526.1(DQA);TCONS_00005058(CD86);TCONS_00005072(CD86);TCONS_00010283(VTCN1);TCONS_00016479(HSPH1);TCONS_00021829(STAT5A);TCONS_00025243(STAT5B);TCONS_00029748(ITPKB);TCONS_00030862(RC3H1);TCONS_00032119(GATA3);TCONS_00033369(PRNP);TCONS_00033371(PRNP);TCONS_00035397(PRKCQ);TCONS_00040754(CLPTM1);TCONS_000…
GO:0008219	cell death	BP	241	2190	3.91921e-53	1.49805e-51	NP_001009202.1(UBB);NP_001009426.1(MYC);NP_001009477.1(CAV1);NP_001009751.1(IRF1);NP_001020033.1(LTF);NP_001094389.1(THRA);NP_001129403.1(CDK5);NP_001135425.1(IDO1);NP_001138657.1(SOD1);NP_001159657.1(TNFRSF1A);NP_001167584.1(SIX1);NP_001233140.1(B4GALT1);NP_001267632.1(SOD2);NP_001295491.1(CITED2);NP_001295520.1(CDC42);TCONS_00005800(MECOM);TCONS_00007733(INPP5D);TCONS_00010824(ADAR);TCONS_00013…
GO:0070887	cellular response to chemical stimulus	BP	193	1504	8.24317e-52	3.11765e-50	NP_001009202.1(UBB);NP_001009477.1(CAV1);NP_001009485.1(ITGB2);NP_001009751.1(IRF1);NP_001094389.1(THRA);NP_001138657.1(SOD1);NP_001159657.1(TNFRSF1A);NP_001267632.1(SOD2);NP_001295491.1(CITED2);TCONS_00003274(IL6R);TCONS_00007370(-);TCONS_00009906(VAV3);TCONS_00010824(ADAR);TCONS_00015271(ITGB2);TCONS_00015368(RUNX1);TCONS_00019877(Gas6);TCONS_00021419(COL1A1);TCONS_00021829(STAT5A);TCONS_000231…
GO:0045087	innate immune response	BP	80	246	1.09866e-51	4.11197e-50	NP_001009202.1(UBB);NP_001009751.1(IRF1);NP_001020033.1(LTF);NP_001159655.1(MYD88);NP_001159656.1(NFKBIA);TCONS_00005058(CD86);TCONS_00005072(CD86);TCONS_00007370(-);TCONS_00010257(CD58);TCONS_00022195(Psmc5);TCONS_00025101(NR1D1);TCONS_00029583(EPRS);TCONS_00032725(MRC1);TCONS_00040723(PVR);TCONS_00040740(Pvrl2);TCONS_00046107(Nlrx1);TCONS_00046109(Nlrx1);TCONS_00046267(CRTAM);TCONS_00048546(Cad…
GO:0031349	positive regulation of defense response	BP	84	276	1.25813e-51	4.66028e-50	NP_001009202.1(UBB);NP_001009432.1(PTGS2);NP_001009751.1(IRF1);NP_001020033.1(LTF);NP_001159652.1(MMP2);NP_001159655.1(MYD88);NP_001159656.1(NFKBIA);NP_001159657.1(TNFRSF1A);TCONS_00005058(CD86);TCONS_00005072(CD86);TCONS_00007370(-);TCONS_00009261(PTGER3);TCONS_00012575(CD47);TCONS_00021829(STAT5A);TCONS_00022195(Psmc5);TCONS_00023121(Prkca);TCONS_00024558(ADORA2B);TCONS_00025101(NR1D1);TCONS_00…
GO:0043207	response to external biotic stimulus	BP	118	589	5.23511e-51	1.91936e-49	NP_001020033.1(LTF);NP_001135425.1(IDO1);NP_001159655.1(MYD88);NP_001159656.1(NFKBIA);NP_001159657.1(TNFRSF1A);TCONS_00002961(FCGR1A);TCONS_00003274(IL6R);TCONS_00005719(PLD1);TCONS_00005800(MECOM);TCONS_00006564(MX1);TCONS_00009261(PTGER3);TCONS_00010824(ADAR);TCONS_00012575(CD47);TCONS_00020583(ABR);TCONS_00023339(MPO);TCONS_00025101(NR1D1);TCONS_00032725(MRC1);TCONS_00038810(IRF8);TCONS_000410…
GO:0051707	response to other organism	BP	117	580	6.70562e-51	2.43367e-49	NP_001020033.1(LTF);NP_001135425.1(IDO1);NP_001159655.1(MYD88);NP_001159656.1(NFKBIA);NP_001159657.1(TNFRSF1A);TCONS_00002961(FCGR1A);TCONS_00003274(IL6R);TCONS_00005719(PLD1);TCONS_00005800(MECOM);TCONS_00006564(MX1);TCONS_00009261(PTGER3);TCONS_00010824(ADAR);TCONS_00012575(CD47);TCONS_00020583(ABR);TCONS_00023339(MPO);TCONS_00025101(NR1D1);TCONS_00032725(MRC1);TCONS_00038810(IRF8);TCONS_000410…
GO:0042325	regulation of phosphorylation	BP	195	1565	2.2652e-50	8.13888e-49	NP_001009202.1(UBB);NP_001009418.1(CD3E);NP_001009426.1(MYC);NP_001009477.1(CAV1);NP_001009485.1(ITGB2);NP_001020033.1(LTF);NP_001120753.1(CD81);NP_001120761.1(CCND3);NP_001129403.1(CDK5);NP_001138657.1(SOD1);NP_001159655.1(MYD88);NP_001159657.1(TNFRSF1A);NP_001295520.1(CDC42);TCONS_00003274(IL6R);TCONS_00005800(MECOM);TCONS_00007164(PLCL2);TCONS_00009906(VAV3);TCONS_00010824(ADAR);TCONS_00013999…
GO:0032943	mononuclear cell proliferation	BP	76	226	2.39489e-50	8.51965e-49	NP_001009418.1(CD3E);NP_001009485.1(ITGB2);NP_001009751.1(IRF1);NP_001030296.1(ITGAL);NP_001120753.1(CD81);NP_001135425.1(IDO1);NP_001159655.1(MYD88);TCONS_00005058(CD86);TCONS_00005072(CD86);TCONS_00007733(INPP5D);TCONS_00009906(VAV3);TCONS_00010283(VTCN1);TCONS_00015271(ITGB2);TCONS_00015656(SATB1);TCONS_00015666(SATB1);TCONS_00021829(STAT5A);TCONS_00025084(IKZF3);TCONS_00025243(STAT5B);TCONS_0…
GO:0046651	lymphocyte proliferation	BP	74	213	3.31922e-50	1.16921e-48	NP_001009418.1(CD3E);NP_001009485.1(ITGB2);NP_001009751.1(IRF1);NP_001030296.1(ITGAL);NP_001120753.1(CD81);NP_001135425.1(IDO1);TCONS_00005058(CD86);TCONS_00005072(CD86);TCONS_00007733(INPP5D);TCONS_00009906(VAV3);TCONS_00010283(VTCN1);TCONS_00015271(ITGB2);TCONS_00015656(SATB1);TCONS_00015666(SATB1);TCONS_00021829(STAT5A);TCONS_00025084(IKZF3);TCONS_00025243(STAT5B);TCONS_00030862(RC3H1);TCONS_0…
GO:0070661	leukocyte proliferation	BP	77	234	3.36023e-50	1.17217e-48	NP_001009418.1(CD3E);NP_001009485.1(ITGB2);NP_001009751.1(IRF1);NP_001030296.1(ITGAL);NP_001120753.1(CD81);NP_001135425.1(IDO1);NP_001159655.1(MYD88);TCONS_00005058(CD86);TCONS_00005072(CD86);TCONS_00007733(INPP5D);TCONS_00009906(VAV3);TCONS_00010283(VTCN1);TCONS_00015271(ITGB2);TCONS_00015656(SATB1);TCONS_00015666(SATB1);TCONS_00021829(STAT5A);TCONS_00025084(IKZF3);TCONS_00025243(STAT5B);TCONS_0…
GO:0031399	regulation of protein modification process	BP	216	1887	6.09152e-50	2.1045e-48	NP_001009202.1(UBB);NP_001009418.1(CD3E);NP_001009426.1(MYC);NP_001009477.1(CAV1);NP_001009485.1(ITGB2);NP_001020033.1(LTF);NP_001120753.1(CD81);NP_001120761.1(CCND3);NP_001129403.1(CDK5);NP_001138657.1(SOD1);NP_001159655.1(MYD88);NP_001159657.1(TNFRSF1A);NP_001295520.1(CDC42);TCONS_00003274(IL6R);TCONS_00005800(MECOM);TCONS_00007164(PLCL2);TCONS_00010824(ADAR);TCONS_00013999(PIK3CA);TCONS_000140…
GO:0006468	protein phosphorylation	BP	200	1649	6.91138e-50	2.36501e-48	NP_001009202.1(UBB);NP_001009418.1(CD3E);NP_001009426.1(MYC);NP_001009477.1(CAV1);NP_001009485.1(ITGB2);NP_001020033.1(LTF);NP_001120753.1(CD81);NP_001120761.1(CCND3);NP_001129403.1(CDK5);NP_001138657.1(SOD1);NP_001159655.1(MYD88);NP_001159657.1(TNFRSF1A);NP_001295520.1(CDC42);TCONS_00003274(IL6R);TCONS_00005800(MECOM);TCONS_00007164(PLCL2);TCONS_00009707(TGFBR3);TCONS_00009708(TGFBR3);TCONS_0001…
GO:2000026	regulation of multicellular organismal development	BP	175	1299	1.01916e-49	3.45456e-48	NP_001009418.1(CD3E);NP_001009426.1(MYC);NP_001009751.1(IRF1);NP_001020033.1(LTF);NP_001129403.1(CDK5);NP_001135425.1(IDO1);NP_001159654.1(FOS);NP_001167584.1(SIX1);NP_001233138.1(TOB2);NP_001295491.1(CITED2);NP_001295526.1(DQA);TCONS_00003369(SEMA4A);TCONS_00006307(RBP1);TCONS_00007733(INPP5D);TCONS_00008662(Tal1);TCONS_00009707(TGFBR3);TCONS_00009708(TGFBR3);TCONS_00011725(GABPA);TCONS_00015368…
GO:0002443	leukocyte mediated immunity	BP	76	230	1.04532e-49	3.51012e-48	NP_001159655.1(MYD88);TCONS_00002961(FCGR1A);TCONS_00007370(-);TCONS_00007733(INPP5D);TCONS_00013463(RNF168);TCONS_00017690(LAMP1);TCONS_00017692(LAMP1);TCONS_00020583(ABR);TCONS_00021829(STAT5A);TCONS_00022061(CRHR1);TCONS_00022165(ACE);TCONS_00024558(ADORA2B);TCONS_00025243(STAT5B);TCONS_00030541(PRKCZ);TCONS_00040723(PVR);TCONS_00040740(Pvrl2);TCONS_00046267(CRTAM);TCONS_00048546(Cadm1);TCONS_…
GO:0006915	apoptotic process	BP	209	1790	1.37658e-49	4.57968e-48	NP_001009202.1(UBB);NP_001009426.1(MYC);NP_001009477.1(CAV1);NP_001020033.1(LTF);NP_001094389.1(THRA);NP_001129403.1(CDK5);NP_001135425.1(IDO1);NP_001138657.1(SOD1);NP_001167584.1(SIX1);NP_001233140.1(B4GALT1);NP_001267632.1(SOD2);NP_001295491.1(CITED2);NP_001295520.1(CDC42);TCONS_00007733(INPP5D);TCONS_00010824(ADAR);TCONS_00013999(PIK3CA);TCONS_00014003(PIK3CA);TCONS_00015839(Rgcc);TCONS_000160…
GO:0016310	phosphorylation	BP	219	1943	1.46575e-49	4.83159e-48	NP_001009202.1(UBB);NP_001009418.1(CD3E);NP_001009426.1(MYC);NP_001009477.1(CAV1);NP_001009485.1(ITGB2);NP_001020033.1(LTF);NP_001120753.1(CD81);NP_001120761.1(CCND3);NP_001129403.1(CDK5);NP_001138657.1(SOD1);NP_001159655.1(MYD88);NP_001159657.1(TNFRSF1A);NP_001295520.1(CDC42);TCONS_00003274(IL6R);TCONS_00005800(MECOM);TCONS_00007164(PLCL2);TCONS_00009707(TGFBR3);TCONS_00009708(TGFBR3);TCONS_0000…
GO:0044699	single-organism process	BP	891	18675	1.3293e-48	4.34196e-47	NP_001009202.1(UBB);NP_001009418.1(CD3E);NP_001009426.1(MYC);NP_001009432.1(PTGS2);NP_001009477.1(CAV1);NP_001009485.1(ITGB2);NP_001009751.1(IRF1);NP_001009784.1(ACTB);NP_001020033.1(LTF);NP_001030296.1(ITGAL);NP_001035378.1(SLAMF1);NP_001087253.1(APOBEC3F);NP_001094389.1(THRA);NP_001120747.1(SLC25A38);NP_001120753.1(CD81);NP_001120761.1(CCND3);NP_001124502.1(PSMB8);NP_001129403.1(CDK5);NP_001132…
GO:0048523	negative regulation of cellular process	BP	291	3173	1.38459e-48	4.48183e-47	NP_001009202.1(UBB);NP_001009426.1(MYC);NP_001009477.1(CAV1);NP_001009751.1(IRF1);NP_001020033.1(LTF);NP_001094389.1(THRA);NP_001129403.1(CDK5);NP_001135425.1(IDO1);NP_001138657.1(SOD1);NP_001159656.1(NFKBIA);NP_001167584.1(SIX1);NP_001192079.1(IFI30);NP_001232935.1(GSN);NP_001233138.1(TOB2);NP_001267632.1(SOD2);TCONS_00002475(SPEN);TCONS_00003696(Pbx1);TCONS_00005800(MECOM);TCONS_00007733(INPP5D…
GO:0001932	regulation of protein phosphorylation	BP	177	1353	1.81924e-48	5.83619e-47	NP_001009202.1(UBB);NP_001009418.1(CD3E);NP_001009426.1(MYC);NP_001009477.1(CAV1);NP_001009485.1(ITGB2);NP_001020033.1(LTF);NP_001120753.1(CD81);NP_001120761.1(CCND3);NP_001129403.1(CDK5);NP_001138657.1(SOD1);NP_001159655.1(MYD88);NP_001159657.1(TNFRSF1A);NP_001295520.1(CDC42);TCONS_00003274(IL6R);TCONS_00005800(MECOM);TCONS_00007164(PLCL2);TCONS_00010824(ADAR);TCONS_00013999(PIK3CA);TCONS_000140…
GO:0051247	positive regulation of protein metabolic process	BP	158	1105	4.49501e-48	1.42926e-46	NP_001009202.1(UBB);NP_001009418.1(CD3E);NP_001009426.1(MYC);NP_001009477.1(CAV1);NP_001020033.1(LTF);NP_001120753.1(CD81);NP_001129403.1(CDK5);NP_001159655.1(MYD88);NP_001295520.1(CDC42);TCONS_00003274(IL6R);TCONS_00013999(PIK3CA);TCONS_00014003(PIK3CA);TCONS_00019877(Gas6);TCONS_00022195(Psmc5);TCONS_00023121(Prkca);TCONS_00027511(FASLG);TCONS_00030541(PRKCZ);TCONS_00032190(Abi1);TCONS_00034587…
GO:0019220	regulation of phosphate metabolic process	BP	208	1821	8.67478e-48	2.72222e-46	NP_001009202.1(UBB);NP_001009418.1(CD3E);NP_001009426.1(MYC);NP_001009477.1(CAV1);NP_001009485.1(ITGB2);NP_001020033.1(LTF);NP_001120753.1(CD81);NP_001120761.1(CCND3);NP_001129403.1(CDK5);NP_001138657.1(SOD1);NP_001159655.1(MYD88);NP_001159657.1(TNFRSF1A);NP_001295520.1(CDC42);TCONS_00003274(IL6R);TCONS_00005800(MECOM);TCONS_00007164(PLCL2);TCONS_00009906(VAV3);TCONS_00010824(ADAR);TCONS_00013999…
GO:0010941	regulation of cell death	BP	185	1481	8.71292e-48	2.72222e-46	NP_001009202.1(UBB);NP_001009426.1(MYC);NP_001009477.1(CAV1);NP_001020033.1(LTF);NP_001094389.1(THRA);NP_001129403.1(CDK5);NP_001135425.1(IDO1);NP_001138657.1(SOD1);NP_001167584.1(SIX1);NP_001233140.1(B4GALT1);NP_001267632.1(SOD2);NP_001295491.1(CITED2);NP_001295520.1(CDC42);TCONS_00005800(MECOM);TCONS_00007733(INPP5D);TCONS_00010824(ADAR);TCONS_00013999(PIK3CA);TCONS_00014003(PIK3CA);TCONS_00019…
GO:0032270	positive regulation of cellular protein metabolic process	BP	157	1100	1.18213e-47	3.66155e-46	NP_001009202.1(UBB);NP_001009418.1(CD3E);NP_001009426.1(MYC);NP_001009477.1(CAV1);NP_001020033.1(LTF);NP_001120753.1(CD81);NP_001129403.1(CDK5);NP_001159655.1(MYD88);NP_001295520.1(CDC42);TCONS_00003274(IL6R);TCONS_00013999(PIK3CA);TCONS_00014003(PIK3CA);TCONS_00019877(Gas6);TCONS_00022195(Psmc5);TCONS_00023121(Prkca);TCONS_00027511(FASLG);TCONS_00030541(PRKCZ);TCONS_00032190(Abi1);TCONS_00034587…
GO:0051174	regulation of phosphorus metabolic process	BP	208	1836	3.23769e-47	9.94276e-46	NP_001009202.1(UBB);NP_001009418.1(CD3E);NP_001009426.1(MYC);NP_001009477.1(CAV1);NP_001009485.1(ITGB2);NP_001020033.1(LTF);NP_001120753.1(CD81);NP_001120761.1(CCND3);NP_001129403.1(CDK5);NP_001138657.1(SOD1);NP_001159655.1(MYD88);NP_001159657.1(TNFRSF1A);NP_001295520.1(CDC42);TCONS_00003274(IL6R);TCONS_00005800(MECOM);TCONS_00007164(PLCL2);TCONS_00009906(VAV3);TCONS_00010824(ADAR);TCONS_00013999…
GO:0043067	regulation of programmed cell death	BP	179	1421	1.14175e-46	3.47654e-45	NP_001009202.1(UBB);NP_001009426.1(MYC);NP_001009477.1(CAV1);NP_001020033.1(LTF);NP_001094389.1(THRA);NP_001129403.1(CDK5);NP_001135425.1(IDO1);NP_001138657.1(SOD1);NP_001167584.1(SIX1);NP_001233140.1(B4GALT1);NP_001267632.1(SOD2);NP_001295491.1(CITED2);NP_001295520.1(CDC42);TCONS_00005800(MECOM);TCONS_00007733(INPP5D);TCONS_00010824(ADAR);TCONS_00013999(PIK3CA);TCONS_00014003(PIK3CA);TCONS_00019…
GO:0070663	regulation of leukocyte proliferation	BP	69	200	1.25938e-46	3.80248e-45	NP_001009418.1(CD3E);NP_001030296.1(ITGAL);NP_001120753.1(CD81);NP_001135425.1(IDO1);NP_001159655.1(MYD88);TCONS_00005058(CD86);TCONS_00005072(CD86);TCONS_00007733(INPP5D);TCONS_00009906(VAV3);TCONS_00010283(VTCN1);TCONS_00021829(STAT5A);TCONS_00025084(IKZF3);TCONS_00025243(STAT5B);TCONS_00030862(RC3H1);TCONS_00033369(PRNP);TCONS_00033371(PRNP);TCONS_00035397(PRKCQ);TCONS_00049994(TRAF6);TCONS_00…
GO:0051246	regulation of protein metabolic process	BP	253	2583	1.63468e-46	4.8945e-45	NP_001009202.1(UBB);NP_001009418.1(CD3E);NP_001009426.1(MYC);NP_001009477.1(CAV1);NP_001009485.1(ITGB2);NP_001020033.1(LTF);NP_001120753.1(CD81);NP_001120761.1(CCND3);NP_001129403.1(CDK5);NP_001138657.1(SOD1);NP_001159655.1(MYD88);NP_001159657.1(TNFRSF1A);NP_001295520.1(CDC42);TCONS_00003274(IL6R);TCONS_00005800(MECOM);TCONS_00007164(PLCL2);TCONS_00010824(ADAR);TCONS_00013999(PIK3CA);TCONS_000140…
GO:0032268	regulation of cellular protein metabolic process	BP	248	2501	1.92151e-46	5.70579e-45	NP_001009202.1(UBB);NP_001009418.1(CD3E);NP_001009426.1(MYC);NP_001009477.1(CAV1);NP_001009485.1(ITGB2);NP_001020033.1(LTF);NP_001120753.1(CD81);NP_001120761.1(CCND3);NP_001129403.1(CDK5);NP_001138657.1(SOD1);NP_001159655.1(MYD88);NP_001159657.1(TNFRSF1A);NP_001295520.1(CDC42);TCONS_00003274(IL6R);TCONS_00005800(MECOM);TCONS_00007164(PLCL2);TCONS_00010824(ADAR);TCONS_00013999(PIK3CA);TCONS_000140…
GO:0032944	regulation of mononuclear cell proliferation	BP	68	196	3.79739e-46	1.11836e-44	NP_001009418.1(CD3E);NP_001030296.1(ITGAL);NP_001120753.1(CD81);NP_001135425.1(IDO1);NP_001159655.1(MYD88);TCONS_00005058(CD86);TCONS_00005072(CD86);TCONS_00007733(INPP5D);TCONS_00009906(VAV3);TCONS_00010283(VTCN1);TCONS_00021829(STAT5A);TCONS_00025084(IKZF3);TCONS_00025243(STAT5B);TCONS_00030862(RC3H1);TCONS_00033369(PRNP);TCONS_00033371(PRNP);TCONS_00035397(PRKCQ);TCONS_00049994(TRAF6);TCONS_00…
GO:1903706	regulation of hemopoiesis	BP	79	278	4.34644e-46	1.26966e-44	NP_001009426.1(MYC);NP_001009751.1(IRF1);NP_001159654.1(FOS);NP_001233138.1(TOB2);NP_001295526.1(DQA);TCONS_00006307(RBP1);TCONS_00007733(INPP5D);TCONS_00008662(Tal1);TCONS_00011725(GABPA);TCONS_00015368(RUNX1);TCONS_00016085(RB1);TCONS_00016612(FLT3);TCONS_00021829(STAT5A);TCONS_00023121(Prkca);TCONS_00023698(NF1);TCONS_00023722(NF1);TCONS_00025243(STAT5B);TCONS_00029748(ITPKB);TCONS_00032119(GA…
GO:1902531	regulation of intracellular signal transduction	BP	179	1445	1.25194e-45	3.6276e-44	NP_001009202.1(UBB);NP_001009418.1(CD3E);NP_001009426.1(MYC);NP_001009477.1(CAV1);NP_001020033.1(LTF);NP_001030296.1(ITGAL);NP_001129403.1(CDK5);NP_001159655.1(MYD88);NP_001159657.1(TNFRSF1A);NP_001295520.1(CDC42);TCONS_00003274(IL6R);TCONS_00005800(MECOM);TCONS_00023121(Prkca);TCONS_00023265(TRIM25);TCONS_00023698(NF1);TCONS_00023722(NF1);TCONS_00023895(Crk);TCONS_00027511(FASLG);TCONS_00029748(…
GO:0002683	negative regulation of immune system process	BP	77	267	1.87458e-45	5.38831e-44	NP_001009426.1(MYC);NP_001009751.1(IRF1);NP_001135425.1(IDO1);NP_001233138.1(TOB2);TCONS_00007733(INPP5D);TCONS_00011725(GABPA);TCONS_00015368(RUNX1);TCONS_00020583(ABR);TCONS_00021829(STAT5A);TCONS_00023698(NF1);TCONS_00023722(NF1);TCONS_00025101(NR1D1);TCONS_00026525(ADORA1);TCONS_00030862(RC3H1);TCONS_00033369(PRNP);TCONS_00033371(PRNP);TCONS_00033611(ZBTB46);TCONS_00041038(CD37);TCONS_0004104…
GO:0050670	regulation of lymphocyte proliferation	BP	66	188	3.40983e-45	9.72342e-44	NP_001009418.1(CD3E);NP_001030296.1(ITGAL);NP_001120753.1(CD81);NP_001135425.1(IDO1);TCONS_00005058(CD86);TCONS_00005072(CD86);TCONS_00007733(INPP5D);TCONS_00009906(VAV3);TCONS_00010283(VTCN1);TCONS_00021829(STAT5A);TCONS_00025084(IKZF3);TCONS_00025243(STAT5B);TCONS_00030862(RC3H1);TCONS_00033369(PRNP);TCONS_00033371(PRNP);TCONS_00035397(PRKCQ);TCONS_00049994(TRAF6);TCONS_00085329(AIF1);TCONS_000…
GO:0042981	regulation of apoptotic process	BP	175	1405	6.93622e-45	1.96235e-43	NP_001009202.1(UBB);NP_001009426.1(MYC);NP_001009477.1(CAV1);NP_001020033.1(LTF);NP_001094389.1(THRA);NP_001129403.1(CDK5);NP_001135425.1(IDO1);NP_001138657.1(SOD1);NP_001167584.1(SIX1);NP_001233140.1(B4GALT1);NP_001267632.1(SOD2);NP_001295491.1(CITED2);NP_001295520.1(CDC42);TCONS_00007733(INPP5D);TCONS_00010824(ADAR);TCONS_00013999(PIK3CA);TCONS_00014003(PIK3CA);TCONS_00019877(Gas6);TCONS_000218…
GO:0030217	T cell differentiation	BP	67	198	1.13807e-44	3.1946e-43	NP_001009418.1(CD3E);NP_001009751.1(IRF1);NP_001295526.1(DQA);TCONS_00003369(SEMA4A);TCONS_00021829(STAT5A);TCONS_00025243(STAT5B);TCONS_00029748(ITPKB);TCONS_00030862(RC3H1);TCONS_00032119(GATA3);TCONS_00040754(CLPTM1);TCONS_00045871(ZBTB16);TCONS_00055522(DTX1);TCONS_00063169(BCL11B);TCONS_00063753(TGFBR2);TCONS_00066284(EOMES);TCONS_00066285(Eomes);TCONS_00074576(WNT4);TCONS_00082706(SRF);TCON…
GO:0040011	locomotion	BP	215	2024	2.24862e-44	6.26303e-43	NP_001009427.1(XCL1);NP_001009485.1(ITGB2);NP_001009784.1(ACTB);NP_001120753.1(CD81);NP_001129403.1(CDK5);NP_001159652.1(MMP2);NP_001167584.1(SIX1);NP_001292819.1(ITGAX);NP_001295491.1(CITED2);NP_001295520.1(CDC42);TCONS_00003369(SEMA4A);TCONS_00004046(TIAM1);TCONS_00009707(TGFBR3);TCONS_00009708(TGFBR3);TCONS_00009906(VAV3);TCONS_00015271(ITGB2);TCONS_00015839(Rgcc);TCONS_00019877(Gas6);TCONS_00…
GO:0060255	regulation of macromolecule metabolic process	BP	467	6927	2.76467e-44	7.64112e-43	NP_001009202.1(UBB);NP_001009418.1(CD3E);NP_001009426.1(MYC);NP_001009477.1(CAV1);NP_001009485.1(ITGB2);NP_001009751.1(IRF1);NP_001020033.1(LTF);NP_001094389.1(THRA);NP_001120753.1(CD81);NP_001120761.1(CCND3);NP_001129403.1(CDK5);NP_001138657.1(SOD1);NP_001159654.1(FOS);NP_001159655.1(MYD88);NP_001159656.1(NFKBIA);NP_001159657.1(TNFRSF1A);NP_001167584.1(SIX1);NP_001267632.1(SOD2);NP_001295491.1(C…
GO:1902105	regulation of leukocyte differentiation	BP	72	238	3.93216e-44	1.07849e-42	NP_001009426.1(MYC);NP_001009751.1(IRF1);NP_001159654.1(FOS);NP_001233138.1(TOB2);NP_001295526.1(DQA);TCONS_00006307(RBP1);TCONS_00007733(INPP5D);TCONS_00008662(Tal1);TCONS_00015368(RUNX1);TCONS_00016085(RB1);TCONS_00016612(FLT3);TCONS_00021829(STAT5A);TCONS_00023121(Prkca);TCONS_00023698(NF1);TCONS_00023722(NF1);TCONS_00025243(STAT5B);TCONS_00029748(ITPKB);TCONS_00032119(GATA3);TCONS_00033611(ZB…
GO:0045089	positive regulation of innate immune response	BP	68	209	4.77823e-44	1.30062e-42	NP_001009202.1(UBB);NP_001009751.1(IRF1);NP_001020033.1(LTF);NP_001159655.1(MYD88);NP_001159656.1(NFKBIA);TCONS_00005058(CD86);TCONS_00005072(CD86);TCONS_00007370(-);TCONS_00022195(Psmc5);TCONS_00025101(NR1D1);TCONS_00040723(PVR);TCONS_00040740(Pvrl2);TCONS_00046107(Nlrx1);TCONS_00046109(Nlrx1);TCONS_00046267(CRTAM);TCONS_00048546(Cadm1);TCONS_00050994(skp1);TCONS_00056189(MAPK1);TCONS_00063501(-…
GO:0045088	regulation of innate immune response	BP	68	212	1.37691e-43	3.71972e-42	NP_001009202.1(UBB);NP_001009751.1(IRF1);NP_001020033.1(LTF);NP_001159655.1(MYD88);NP_001159656.1(NFKBIA);TCONS_00005058(CD86);TCONS_00005072(CD86);TCONS_00007370(-);TCONS_00022195(Psmc5);TCONS_00025101(NR1D1);TCONS_00040723(PVR);TCONS_00040740(Pvrl2);TCONS_00046107(Nlrx1);TCONS_00046109(Nlrx1);TCONS_00046267(CRTAM);TCONS_00048546(Cadm1);TCONS_00050994(skp1);TCONS_00056189(MAPK1);TCONS_00063501(-…
GO:0031401	positive regulation of protein modification process	BP	142	985	1.76852e-43	4.74202e-42	NP_001009202.1(UBB);NP_001009418.1(CD3E);NP_001009477.1(CAV1);NP_001020033.1(LTF);NP_001120753.1(CD81);NP_001129403.1(CDK5);NP_001159655.1(MYD88);NP_001295520.1(CDC42);TCONS_00003274(IL6R);TCONS_00013999(PIK3CA);TCONS_00014003(PIK3CA);TCONS_00019877(Gas6);TCONS_00022195(Psmc5);TCONS_00023121(Prkca);TCONS_00030541(PRKCZ);TCONS_00032190(Abi1);TCONS_00034587(YWHAB);TCONS_00047391(CD44);TCONS_0004817…
GO:0006928	movement of cell or subcellular component	BP	215	2083	2.19412e-42	5.83962e-41	NP_001009485.1(ITGB2);NP_001009784.1(ACTB);NP_001129403.1(CDK5);NP_001138657.1(SOD1);NP_001159652.1(MMP2);NP_001167584.1(SIX1);NP_001233140.1(B4GALT1);NP_001292819.1(ITGAX);NP_001295491.1(CITED2);NP_001295520.1(CDC42);TCONS_00003369(SEMA4A);TCONS_00004046(TIAM1);TCONS_00009707(TGFBR3);TCONS_00009708(TGFBR3);TCONS_00009906(VAV3);TCONS_00015271(ITGB2);TCONS_00015839(Rgcc);TCONS_00020583(ABR);TCONS_…
GO:0019222	regulation of metabolic process	BP	531	8534	3.7866e-42	1.00039e-40	NP_001009202.1(UBB);NP_001009418.1(CD3E);NP_001009426.1(MYC);NP_001009477.1(CAV1);NP_001009485.1(ITGB2);NP_001009751.1(IRF1);NP_001020033.1(LTF);NP_001035378.1(SLAMF1);NP_001094389.1(THRA);NP_001120753.1(CD81);NP_001120761.1(CCND3);NP_001129403.1(CDK5);NP_001138657.1(SOD1);NP_001159654.1(FOS);NP_001159655.1(MYD88);NP_001159656.1(NFKBIA);NP_001159657.1(TNFRSF1A);NP_001167584.1(SIX1);NP_001267632.1…
GO:0045595	regulation of cell differentiation	BP	183	1594	5.61066e-42	1.47147e-40	NP_001009426.1(MYC);NP_001009432.1(PTGS2);NP_001009751.1(IRF1);NP_001020033.1(LTF);NP_001094389.1(THRA);NP_001129403.1(CDK5);NP_001159654.1(FOS);NP_001159656.1(NFKBIA);NP_001167584.1(SIX1);NP_001233138.1(TOB2);NP_001233140.1(B4GALT1);NP_001267632.1(SOD2);NP_001269176.1(CD53);NP_001295520.1(CDC42);NP_001295526.1(DQA);TCONS_00001829(Lmo4);TCONS_00002475(SPEN);TCONS_00003696(Pbx1);TCONS_00004046(TIA…
GO:0002218	activation of innate immune response	BP	61	177	2.73814e-41	7.0778e-40	NP_001009202.1(UBB);NP_001009751.1(IRF1);NP_001020033.1(LTF);NP_001159655.1(MYD88);NP_001159656.1(NFKBIA);TCONS_00005058(CD86);TCONS_00005072(CD86);TCONS_00022195(Psmc5);TCONS_00025101(NR1D1);TCONS_00046107(Nlrx1);TCONS_00046109(Nlrx1);TCONS_00050994(skp1);TCONS_00056189(MAPK1);TCONS_00071802(Atf2);TCONS_00071804(ATF2);TCONS_00087250(TIRAP);TCONS_00090273(PSMD13);TCONS_00109825(Ppp3r1);TCONS_0010…
GO:0002758	innate immune response-activating signal transduction	BP	61	177	2.73814e-41	7.0778e-40	NP_001009202.1(UBB);NP_001009751.1(IRF1);NP_001020033.1(LTF);NP_001159655.1(MYD88);NP_001159656.1(NFKBIA);TCONS_00005058(CD86);TCONS_00005072(CD86);TCONS_00022195(Psmc5);TCONS_00025101(NR1D1);TCONS_00046107(Nlrx1);TCONS_00046109(Nlrx1);TCONS_00050994(skp1);TCONS_00056189(MAPK1);TCONS_00071802(Atf2);TCONS_00071804(ATF2);TCONS_00087250(TIRAP);TCONS_00090273(PSMD13);TCONS_00109825(Ppp3r1);TCONS_0010…
GO:0042098	T cell proliferation	BP	58	158	4.22055e-41	1.08317e-39	NP_001009418.1(CD3E);NP_001009485.1(ITGB2);NP_001009751.1(IRF1);NP_001030296.1(ITGAL);NP_001135425.1(IDO1);TCONS_00005058(CD86);TCONS_00005072(CD86);TCONS_00010283(VTCN1);TCONS_00015271(ITGB2);TCONS_00015656(SATB1);TCONS_00015666(SATB1);TCONS_00021829(STAT5A);TCONS_00025243(STAT5B);TCONS_00030862(RC3H1);TCONS_00033369(PRNP);TCONS_00033371(PRNP);TCONS_00035397(PRKCQ);TCONS_00049994(TRAF6);TCONS_00…
GO:0009967	positive regulation of signal transduction	BP	122	784	1.08633e-40	2.7682e-39	NP_001009202.1(UBB);NP_001009477.1(CAV1);NP_001020033.1(LTF);NP_001159655.1(MYD88);NP_001295491.1(CITED2);NP_001295520.1(CDC42);TCONS_00003274(IL6R);TCONS_00021419(COL1A1);TCONS_00022195(Psmc5);TCONS_00023121(Prkca);TCONS_00025060(MED1);TCONS_00030541(PRKCZ);TCONS_00033809(ZBP1);TCONS_00039316(NLRC5);TCONS_00047391(CD44);TCONS_00047662(F2);TCONS_00048875(-);TCONS_00049650(ARRB1);TCONS_00049768(LG…
GO:0023056	positive regulation of signaling	BP	125	822	1.2474e-40	3.15628e-39	NP_001009202.1(UBB);NP_001009477.1(CAV1);NP_001020033.1(LTF);NP_001159655.1(MYD88);NP_001295491.1(CITED2);NP_001295520.1(CDC42);TCONS_00003274(IL6R);TCONS_00021419(COL1A1);TCONS_00022195(Psmc5);TCONS_00023121(Prkca);TCONS_00025060(MED1);TCONS_00030541(PRKCZ);TCONS_00033809(ZBP1);TCONS_00039316(NLRC5);TCONS_00047391(CD44);TCONS_00047662(F2);TCONS_00048875(-);TCONS_00049650(ARRB1);TCONS_00049768(LG…
GO:0009889	regulation of biosynthetic process	BP	330	4231	1.64374e-40	4.13003e-39	NP_001009202.1(UBB);NP_001009426.1(MYC);NP_001009477.1(CAV1);NP_001009751.1(IRF1);NP_001020033.1(LTF);NP_001094389.1(THRA);NP_001129403.1(CDK5);NP_001138657.1(SOD1);NP_001159654.1(FOS);NP_001159655.1(MYD88);NP_001159656.1(NFKBIA);NP_001159657.1(TNFRSF1A);NP_001167584.1(SIX1);NP_001267632.1(SOD2);NP_001295491.1(CITED2);NP_001295520.1(CDC42);TCONS_00001829(Lmo4);TCONS_00002475(SPEN);TCONS_00003274(…
GO:0010647	positive regulation of cell communication	BP	126	841	2.88639e-40	7.20195e-39	NP_001009202.1(UBB);NP_001009477.1(CAV1);NP_001020033.1(LTF);NP_001159655.1(MYD88);NP_001295491.1(CITED2);NP_001295520.1(CDC42);TCONS_00003274(IL6R);TCONS_00021419(COL1A1);TCONS_00022195(Psmc5);TCONS_00023121(Prkca);TCONS_00025060(MED1);TCONS_00030541(PRKCZ);TCONS_00033809(ZBP1);TCONS_00039316(NLRC5);TCONS_00047391(CD44);TCONS_00047662(F2);TCONS_00048875(-);TCONS_00049650(ARRB1);TCONS_00049768(LG…
GO:0034097	response to cytokine	BP	110	649	3.15003e-40	7.80555e-39	NP_001009477.1(CAV1);NP_001009751.1(IRF1);NP_001159657.1(TNFRSF1A);NP_001295526.1(DQA);TCONS_00003274(IL6R);TCONS_00006564(MX1);TCONS_00010257(CD58);TCONS_00010824(ADAR);TCONS_00014396(Mme);TCONS_00021419(COL1A1);TCONS_00021829(STAT5A);TCONS_00023121(Prkca);TCONS_00025060(MED1);TCONS_00025243(STAT5B);TCONS_00025252(STAT3);TCONS_00025254(STAT3);TCONS_00027287(-);TCONS_00029583(EPRS);TCONS_00032119…
GO:0051171	regulation of nitrogen compound metabolic process	BP	325	4153	4.58039e-40	1.12722e-38	NP_001009202.1(UBB);NP_001009426.1(MYC);NP_001009477.1(CAV1);NP_001009751.1(IRF1);NP_001020033.1(LTF);NP_001094389.1(THRA);NP_001129403.1(CDK5);NP_001159654.1(FOS);NP_001159655.1(MYD88);NP_001159656.1(NFKBIA);NP_001159657.1(TNFRSF1A);NP_001167584.1(SIX1);NP_001267632.1(SOD2);NP_001295491.1(CITED2);NP_001295520.1(CDC42);TCONS_00001829(Lmo4);TCONS_00002475(SPEN);TCONS_00003696(Pbx1);TCONS_00005800(…
GO:0019219	regulation of nucleobase-containing compound metabolic process	BP	307	3809	6.05162e-40	1.47915e-38	NP_001009202.1(UBB);NP_001009426.1(MYC);NP_001009477.1(CAV1);NP_001009751.1(IRF1);NP_001020033.1(LTF);NP_001094389.1(THRA);NP_001129403.1(CDK5);NP_001159654.1(FOS);NP_001159655.1(MYD88);NP_001159656.1(NFKBIA);NP_001159657.1(TNFRSF1A);NP_001167584.1(SIX1);NP_001267632.1(SOD2);NP_001295491.1(CITED2);NP_001295520.1(CDC42);TCONS_00001829(Lmo4);TCONS_00002475(SPEN);TCONS_00003696(Pbx1);TCONS_00005800(…
GO:0050900	leukocyte migration	BP	67	231	8.01368e-40	1.94548e-38	NP_001009485.1(ITGB2);NP_001292819.1(ITGAX);NP_001295520.1(CDC42);TCONS_00009906(VAV3);TCONS_00015271(ITGB2);TCONS_00023121(Prkca);TCONS_00032119(GATA3);TCONS_00032179(CAMK1D);TCONS_00032181(CAMK1D);TCONS_00037896(PREX1);TCONS_00039475(CKLF);TCONS_00047754(PTPRJ);TCONS_00048763(SLC37A4);TCONS_00051221(PDE4D);TCONS_00059604(IL16);TCONS_00063985(ITGA9);TCONS_00074898(Padi2);TCONS_00078817(ITGA4);TC…
GO:0051704	multi-organism process	BP	202	1956	1.18869e-39	2.86642e-38	NP_001009202.1(UBB);NP_001020033.1(LTF);NP_001094389.1(THRA);NP_001120753.1(CD81);NP_001135425.1(IDO1);NP_001138657.1(SOD1);NP_001159655.1(MYD88);NP_001159656.1(NFKBIA);NP_001159657.1(TNFRSF1A);NP_001233138.1(TOB2);NP_001233140.1(B4GALT1);NP_001295491.1(CITED2);TCONS_00002475(SPEN);TCONS_00002961(FCGR1A);TCONS_00003274(IL6R);TCONS_00005719(PLD1);TCONS_00005800(MECOM);TCONS_00006564(MX1);TCONS_000…
GO:0001819	positive regulation of cytokine production	BP	82	364	1.80033e-39	4.31239e-38	NP_001009202.1(UBB);NP_001009418.1(CD3E);NP_001009751.1(IRF1);NP_001135425.1(IDO1);NP_001159655.1(MYD88);TCONS_00003274(IL6R);TCONS_00010257(CD58);TCONS_00010283(VTCN1);TCONS_00015234(ICOSLG);TCONS_00015368(RUNX1);TCONS_00015839(Rgcc);TCONS_00021829(STAT5A);TCONS_00024558(ADORA2B);TCONS_00025243(STAT5B);TCONS_00030541(PRKCZ);TCONS_00032119(GATA3);TCONS_00035397(PRKCQ);TCONS_00038810(IRF8);TCONS_0…
GO:0032879	regulation of localization	BP	206	2027	1.8857e-39	4.48696e-38	NP_001009477.1(CAV1);NP_001094389.1(THRA);NP_001129403.1(CDK5);NP_001159656.1(NFKBIA);NP_001233140.1(B4GALT1);NP_001295491.1(CITED2);NP_001295520.1(CDC42);TCONS_00002961(FCGR1A);TCONS_00003369(SEMA4A);TCONS_00009707(TGFBR3);TCONS_00009708(TGFBR3);TCONS_00011058(FCRL5);TCONS_00012575(CD47);TCONS_00015839(Rgcc);TCONS_00017690(LAMP1);TCONS_00017692(LAMP1);TCONS_00019877(Gas6);TCONS_00020583(ABR);TCO…
GO:0002696	positive regulation of leukocyte activation	BP	58	169	3.44519e-39	8.14378e-38	NP_001009418.1(CD3E);NP_001009477.1(CAV1);NP_001295520.1(CDC42);TCONS_00016479(HSPH1);TCONS_00017690(LAMP1);TCONS_00017692(LAMP1);TCONS_00021829(STAT5A);TCONS_00022682(Grb2);TCONS_00025243(STAT5B);TCONS_00029748(ITPKB);TCONS_00040740(Pvrl2);TCONS_00041067(FLT3LG);TCONS_00045871(ZBTB16);TCONS_00063753(TGFBR2);TCONS_00081702(Cdc42);TCONS_00088178(IGF2);TCONS_00088179(IGF2);TCONS_00093926(CD226);TCO…
GO:0050867	positive regulation of cell activation	BP	58	170	5.0419e-39	1.18402e-37	NP_001009418.1(CD3E);NP_001009477.1(CAV1);NP_001295520.1(CDC42);TCONS_00016479(HSPH1);TCONS_00017690(LAMP1);TCONS_00017692(LAMP1);TCONS_00021829(STAT5A);TCONS_00022682(Grb2);TCONS_00025243(STAT5B);TCONS_00029748(ITPKB);TCONS_00040740(Pvrl2);TCONS_00041067(FLT3LG);TCONS_00045871(ZBTB16);TCONS_00063753(TGFBR2);TCONS_00081702(Cdc42);TCONS_00088178(IGF2);TCONS_00088179(IGF2);TCONS_00093926(CD226);TCO…
GO:0010556	regulation of macromolecule biosynthetic process	BP	307	3856	7.02766e-39	1.63964e-37	NP_001009202.1(UBB);NP_001009426.1(MYC);NP_001009477.1(CAV1);NP_001009751.1(IRF1);NP_001020033.1(LTF);NP_001094389.1(THRA);NP_001129403.1(CDK5);NP_001138657.1(SOD1);NP_001159654.1(FOS);NP_001159655.1(MYD88);NP_001159656.1(NFKBIA);NP_001159657.1(TNFRSF1A);NP_001167584.1(SIX1);NP_001267632.1(SOD2);NP_001295491.1(CITED2);NP_001295520.1(CDC42);TCONS_00001829(Lmo4);TCONS_00002475(SPEN);TCONS_00003274(…
GO:0016477	cell migration	BP	159	1336	3.88708e-38	9.01051e-37	NP_001009485.1(ITGB2);NP_001129403.1(CDK5);NP_001167584.1(SIX1);NP_001292819.1(ITGAX);NP_001295491.1(CITED2);NP_001295520.1(CDC42);TCONS_00003369(SEMA4A);TCONS_00009707(TGFBR3);TCONS_00009708(TGFBR3);TCONS_00009906(VAV3);TCONS_00015271(ITGB2);TCONS_00015839(Rgcc);TCONS_00020583(ABR);TCONS_00021419(COL1A1);TCONS_00023121(Prkca);TCONS_00023698(NF1);TCONS_00023722(NF1);TCONS_00025252(STAT3);TCONS_00…
GO:0031326	regulation of cellular biosynthetic process	BP	317	4089	4.82553e-38	1.11142e-36	NP_001009202.1(UBB);NP_001009426.1(MYC);NP_001009477.1(CAV1);NP_001009751.1(IRF1);NP_001020033.1(LTF);NP_001094389.1(THRA);NP_001129403.1(CDK5);NP_001159654.1(FOS);NP_001159655.1(MYD88);NP_001159656.1(NFKBIA);NP_001159657.1(TNFRSF1A);NP_001167584.1(SIX1);NP_001267632.1(SOD2);NP_001295491.1(CITED2);NP_001295520.1(CDC42);TCONS_00001829(Lmo4);TCONS_00002475(SPEN);TCONS_00003696(Pbx1);TCONS_00005800(…
GO:0006796	phosphate-containing compound metabolic process	BP	286	3530	3.72806e-37	8.53179e-36	NP_001009202.1(UBB);NP_001009418.1(CD3E);NP_001009426.1(MYC);NP_001009477.1(CAV1);NP_001009485.1(ITGB2);NP_001020033.1(LTF);NP_001120753.1(CD81);NP_001120761.1(CCND3);NP_001129403.1(CDK5);NP_001138657.1(SOD1);NP_001159655.1(MYD88);NP_001159657.1(TNFRSF1A);NP_001295520.1(CDC42);TCONS_00000667(Ctps1);TCONS_00003274(IL6R);TCONS_00005800(MECOM);TCONS_00007164(PLCL2);TCONS_00007733(INPP5D);TCONS_00009…
GO:0048870	cell motility	BP	175	1615	1.00458e-36	2.27009e-35	NP_001009485.1(ITGB2);NP_001129403.1(CDK5);NP_001167584.1(SIX1);NP_001292819.1(ITGAX);NP_001295491.1(CITED2);NP_001295520.1(CDC42);TCONS_00003369(SEMA4A);TCONS_00004046(TIAM1);TCONS_00009707(TGFBR3);TCONS_00009708(TGFBR3);TCONS_00009906(VAV3);TCONS_00015271(ITGB2);TCONS_00015839(Rgcc);TCONS_00020583(ABR);TCONS_00021419(COL1A1);TCONS_00023121(Prkca);TCONS_00023698(NF1);TCONS_00023722(NF1);TCONS_00…
GO:0051674	localization of cell	BP	175	1615	1.00458e-36	2.27009e-35	NP_001009485.1(ITGB2);NP_001129403.1(CDK5);NP_001167584.1(SIX1);NP_001292819.1(ITGAX);NP_001295491.1(CITED2);NP_001295520.1(CDC42);TCONS_00003369(SEMA4A);TCONS_00004046(TIAM1);TCONS_00009707(TGFBR3);TCONS_00009708(TGFBR3);TCONS_00009906(VAV3);TCONS_00015271(ITGB2);TCONS_00015839(Rgcc);TCONS_00020583(ABR);TCONS_00021419(COL1A1);TCONS_00023121(Prkca);TCONS_00023698(NF1);TCONS_00023722(NF1);TCONS_00…
GO:0042129	regulation of T cell proliferation	BP	51	137	1.26734e-36	2.84597e-35	NP_001009418.1(CD3E);NP_001030296.1(ITGAL);NP_001135425.1(IDO1);TCONS_00005058(CD86);TCONS_00005072(CD86);TCONS_00010283(VTCN1);TCONS_00021829(STAT5A);TCONS_00025243(STAT5B);TCONS_00030862(RC3H1);TCONS_00033369(PRNP);TCONS_00033371(PRNP);TCONS_00035397(PRKCQ);TCONS_00049994(TRAF6);TCONS_00085329(AIF1);TCONS_00088178(IGF2);TCONS_00088179(IGF2);TCONS_00098429(ITGAL);TCONS_00100553(SPN);TCONS_001061…
GO:0051251	positive regulation of lymphocyte activation	BP	52	144	1.548e-36	3.45464e-35	NP_001009418.1(CD3E);NP_001009477.1(CAV1);NP_001295520.1(CDC42);TCONS_00016479(HSPH1);TCONS_00017690(LAMP1);TCONS_00017692(LAMP1);TCONS_00021829(STAT5A);TCONS_00022682(Grb2);TCONS_00025243(STAT5B);TCONS_00029748(ITPKB);TCONS_00041067(FLT3LG);TCONS_00045871(ZBTB16);TCONS_00063753(TGFBR2);TCONS_00081702(Cdc42);TCONS_00088178(IGF2);TCONS_00088179(IGF2);TCONS_00097527(MLST8);TCONS_00100553(SPN);TCONS…
GO:0044093	positive regulation of molecular function	BP	137	1064	2.10847e-36	4.67638e-35	NP_001009202.1(UBB);NP_001009426.1(MYC);NP_001009477.1(CAV1);NP_001020033.1(LTF);NP_001120753.1(CD81);NP_001159655.1(MYD88);NP_001295520.1(CDC42);TCONS_00003274(IL6R);TCONS_00007164(PLCL2);TCONS_00009707(TGFBR3);TCONS_00009708(TGFBR3);TCONS_00015839(Rgcc);TCONS_00022061(CRHR1);TCONS_00022195(Psmc5);TCONS_00023121(Prkca);TCONS_00023265(TRIM25);TCONS_00027511(FASLG);TCONS_00032119(GATA3);TCONS_0003…
GO:0065009	regulation of molecular function	BP	248	2858	2.2114e-36	4.87458e-35	NP_001009202.1(UBB);NP_001009426.1(MYC);NP_001009477.1(CAV1);NP_001020033.1(LTF);NP_001094389.1(THRA);NP_001120753.1(CD81);NP_001120761.1(CCND3);NP_001129403.1(CDK5);NP_001159655.1(MYD88);NP_001159656.1(NFKBIA);NP_001295520.1(CDC42);TCONS_00003274(IL6R);TCONS_00003696(Pbx1);TCONS_00004046(TIAM1);TCONS_00007164(PLCL2);TCONS_00009707(TGFBR3);TCONS_00009708(TGFBR3);TCONS_00009906(VAV3);TCONS_0001082…
GO:0010562	positive regulation of phosphorus metabolic process	BP	130	973	3.42947e-36	7.46792e-35	NP_001009202.1(UBB);NP_001009418.1(CD3E);NP_001009477.1(CAV1);NP_001020033.1(LTF);NP_001120753.1(CD81);NP_001129403.1(CDK5);NP_001159655.1(MYD88);NP_001295520.1(CDC42);TCONS_00003274(IL6R);TCONS_00013999(PIK3CA);TCONS_00014003(PIK3CA);TCONS_00019877(Gas6);TCONS_00022061(CRHR1);TCONS_00023121(Prkca);TCONS_00023698(NF1);TCONS_00023722(NF1);TCONS_00024558(ADORA2B);TCONS_00030541(PRKCZ);TCONS_0003219…
GO:0045937	positive regulation of phosphate metabolic process	BP	130	973	3.42947e-36	7.46792e-35	NP_001009202.1(UBB);NP_001009418.1(CD3E);NP_001009477.1(CAV1);NP_001020033.1(LTF);NP_001120753.1(CD81);NP_001129403.1(CDK5);NP_001159655.1(MYD88);NP_001295520.1(CDC42);TCONS_00003274(IL6R);TCONS_00013999(PIK3CA);TCONS_00014003(PIK3CA);TCONS_00019877(Gas6);TCONS_00022061(CRHR1);TCONS_00023121(Prkca);TCONS_00023698(NF1);TCONS_00023722(NF1);TCONS_00024558(ADORA2B);TCONS_00030541(PRKCZ);TCONS_0003219…
GO:0001934	positive regulation of protein phosphorylation	BP	115	782	6.16438e-36	1.33425e-34	NP_001009202.1(UBB);NP_001009418.1(CD3E);NP_001009477.1(CAV1);NP_001020033.1(LTF);NP_001120753.1(CD81);NP_001129403.1(CDK5);NP_001159655.1(MYD88);NP_001295520.1(CDC42);TCONS_00003274(IL6R);TCONS_00013999(PIK3CA);TCONS_00014003(PIK3CA);TCONS_00019877(Gas6);TCONS_00023121(Prkca);TCONS_00030541(PRKCZ);TCONS_00032190(Abi1);TCONS_00034587(YWHAB);TCONS_00047391(CD44);TCONS_00049650(ARRB1);TCONS_0004999…
GO:0006793	phosphorus metabolic process	BP	286	3586	6.8134e-36	1.4659e-34	NP_001009202.1(UBB);NP_001009418.1(CD3E);NP_001009426.1(MYC);NP_001009477.1(CAV1);NP_001009485.1(ITGB2);NP_001020033.1(LTF);NP_001120753.1(CD81);NP_001120761.1(CCND3);NP_001129403.1(CDK5);NP_001138657.1(SOD1);NP_001159655.1(MYD88);NP_001159657.1(TNFRSF1A);NP_001295520.1(CDC42);TCONS_00000667(Ctps1);TCONS_00003274(IL6R);TCONS_00005800(MECOM);TCONS_00007164(PLCL2);TCONS_00007733(INPP5D);TCONS_00009…
GO:0042327	positive regulation of phosphorylation	BP	122	876	9.76862e-36	2.08921e-34	NP_001009202.1(UBB);NP_001009418.1(CD3E);NP_001009477.1(CAV1);NP_001020033.1(LTF);NP_001120753.1(CD81);NP_001129403.1(CDK5);NP_001159655.1(MYD88);NP_001295520.1(CDC42);TCONS_00003274(IL6R);TCONS_00013999(PIK3CA);TCONS_00014003(PIK3CA);TCONS_00019877(Gas6);TCONS_00023121(Prkca);TCONS_00030541(PRKCZ);TCONS_00032190(Abi1);TCONS_00034587(YWHAB);TCONS_00038958(CDK10);TCONS_00047391(CD44);TCONS_0004965…
GO:0032101	regulation of response to external stimulus	BP	83	419	1.55443e-35	3.30478e-34	NP_001009432.1(PTGS2);NP_001009477.1(CAV1);NP_001135425.1(IDO1);TCONS_00002961(FCGR1A);TCONS_00009261(PTGER3);TCONS_00023121(Prkca);TCONS_00024558(ADORA2B);TCONS_00032179(CAMK1D);TCONS_00032181(CAMK1D);TCONS_00035397(PRKCQ);TCONS_00041101(AP2A1);TCONS_00041102(AP2A1);TCONS_00041368(PRKCG);TCONS_00044480(Ap2s1);TCONS_00046107(Nlrx1);TCONS_00046109(Nlrx1);TCONS_00047662(F2);TCONS_00047754(PTPRJ);TC…
GO:0019884	antigen processing and presentation of exogenous antigen	BP	45	106	1.80487e-35	3.81465e-34	NP_001009202.1(UBB);NP_001192079.1(IFI30);NP_001295526.1(DQA);TCONS_00020180(CLTC);TCONS_00020190(CLTC);TCONS_00022195(Psmc5);TCONS_00041101(AP2A1);TCONS_00041102(AP2A1);TCONS_00044480(Ap2s1);TCONS_00049994(TRAF6);TCONS_00084408(HLA-DMA);TCONS_00090273(PSMD13);TCONS_00105768(DCTN6);TCONS_00123755(DYNC1I1);TCONS_00130712(AP3D1);TCONS_00130715(AP3D1);TCONS_00130717(AP3D1);TCONS_00134252(UBA52);TCON…
GO:0071310	cellular response to organic substance	BP	150	1273	2.09319e-35	4.39814e-34	NP_001009202.1(UBB);NP_001009477.1(CAV1);NP_001009751.1(IRF1);NP_001094389.1(THRA);NP_001159657.1(TNFRSF1A);NP_001295491.1(CITED2);TCONS_00003274(IL6R);TCONS_00007370(-);TCONS_00010824(ADAR);TCONS_00015368(RUNX1);TCONS_00019877(Gas6);TCONS_00021419(COL1A1);TCONS_00021829(STAT5A);TCONS_00025060(MED1);TCONS_00025101(NR1D1);TCONS_00025243(STAT5B);TCONS_00025252(STAT3);TCONS_00025254(STAT3);TCONS_000…
GO:0065008	regulation of biological quality	BP	255	3051	8.69465e-35	1.81627e-33	NP_001009202.1(UBB);NP_001009426.1(MYC);NP_001009477.1(CAV1);NP_001009784.1(ACTB);NP_001020033.1(LTF);NP_001094389.1(THRA);NP_001129403.1(CDK5);NP_001138657.1(SOD1);NP_001155361.1(RPA1);NP_001159656.1(NFKBIA);NP_001171945.1(CLDN1);NP_001192079.1(IFI30);NP_001232935.1(GSN);NP_001267632.1(SOD2);NP_001295520.1(CDC42);TCONS_00005800(MECOM);TCONS_00007733(INPP5D);TCONS_00008662(Tal1);TCONS_00009261(PT…
GO:2001141	regulation of RNA biosynthetic process	BP	270	3339	1.31107e-34	2.72293e-33	NP_001009202.1(UBB);NP_001009426.1(MYC);NP_001009477.1(CAV1);NP_001009751.1(IRF1);NP_001020033.1(LTF);NP_001094389.1(THRA);NP_001129403.1(CDK5);NP_001159654.1(FOS);NP_001159655.1(MYD88);NP_001159656.1(NFKBIA);NP_001159657.1(TNFRSF1A);NP_001167584.1(SIX1);NP_001267632.1(SOD2);NP_001295491.1(CITED2);TCONS_00001829(Lmo4);TCONS_00002475(SPEN);TCONS_00003696(Pbx1);TCONS_00005800(MECOM);TCONS_00008662(…
GO:0019882	antigen processing and presentation	BP	55	180	3.45537e-34	7.13514e-33	NP_001009202.1(UBB);NP_001192079.1(IFI30);NP_001267627.1(OVAR-DRB1);NP_001295526.1(DQA);TCONS_00002961(FCGR1A);TCONS_00016495(-);TCONS_00020180(CLTC);TCONS_00020190(CLTC);TCONS_00022195(Psmc5);TCONS_00041101(AP2A1);TCONS_00041102(AP2A1);TCONS_00041885(-);TCONS_00044480(Ap2s1);TCONS_00049994(TRAF6);TCONS_00082974(-);TCONS_00084408(HLA-DMA);TCONS_00090273(PSMD13);TCONS_00105768(DCTN6);TCONS_0012375…
GO:0018130	heterocycle biosynthetic process	BP	307	4092	7.21085e-34	1.48049e-32	NP_001009202.1(UBB);NP_001009426.1(MYC);NP_001009477.1(CAV1);NP_001009751.1(IRF1);NP_001020033.1(LTF);NP_001094389.1(THRA);NP_001129403.1(CDK5);NP_001135425.1(IDO1);NP_001159654.1(FOS);NP_001159655.1(MYD88);NP_001159656.1(NFKBIA);NP_001159657.1(TNFRSF1A);NP_001167584.1(SIX1);NP_001267632.1(SOD2);NP_001295491.1(CITED2);TCONS_00000667(Ctps1);TCONS_00001829(Lmo4);TCONS_00002475(SPEN);TCONS_00003696(…
GO:0045785	positive regulation of cell adhesion	BP	53	168	8.92656e-34	1.82234e-32	NP_001009418.1(CD3E);TCONS_00012575(CD47);TCONS_00016479(HSPH1);TCONS_00021829(STAT5A);TCONS_00025243(STAT5B);TCONS_00029748(ITPKB);TCONS_00035397(PRKCQ);TCONS_00045871(ZBTB16);TCONS_00047391(CD44);TCONS_00047754(PTPRJ);TCONS_00056355(FGB);TCONS_00063753(TGFBR2);TCONS_00074576(WNT4);TCONS_00082764(VEGFA);TCONS_00088178(IGF2);TCONS_00088179(IGF2);TCONS_00099012(Rac1);TCONS_00121384(IGF1);TCONS_001…
GO:0051252	regulation of RNA metabolic process	BP	274	3462	1.43848e-33	2.92003e-32	NP_001009202.1(UBB);NP_001009426.1(MYC);NP_001009477.1(CAV1);NP_001009751.1(IRF1);NP_001020033.1(LTF);NP_001094389.1(THRA);NP_001129403.1(CDK5);NP_001159654.1(FOS);NP_001159655.1(MYD88);NP_001159656.1(NFKBIA);NP_001159657.1(TNFRSF1A);NP_001167584.1(SIX1);NP_001267632.1(SOD2);NP_001295491.1(CITED2);TCONS_00001829(Lmo4);TCONS_00002475(SPEN);TCONS_00003696(Pbx1);TCONS_00005800(MECOM);TCONS_00008662(…
GO:0007167	enzyme linked receptor protein signaling pathway	BP	138	1145	1.49175e-33	3.01115e-32	NP_001009202.1(UBB);NP_001009477.1(CAV1);NP_001009784.1(ACTB);NP_001159652.1(MMP2);NP_001159654.1(FOS);NP_001295491.1(CITED2);NP_001295520.1(CDC42);TCONS_00004046(TIAM1);TCONS_00009707(TGFBR3);TCONS_00009708(TGFBR3);TCONS_00016612(FLT3);TCONS_00022682(Grb2);TCONS_00023895(Crk);TCONS_00025252(STAT3);TCONS_00025254(STAT3);TCONS_00032119(GATA3);TCONS_00032190(Abi1);TCONS_00034587(YWHAB);TCONS_000366…
GO:0006355	regulation of transcription, DNA-templated	BP	263	3260	2.05974e-33	4.11146e-32	NP_001009202.1(UBB);NP_001009426.1(MYC);NP_001009477.1(CAV1);NP_001009751.1(IRF1);NP_001020033.1(LTF);NP_001094389.1(THRA);NP_001129403.1(CDK5);NP_001159654.1(FOS);NP_001159655.1(MYD88);NP_001159656.1(NFKBIA);NP_001159657.1(TNFRSF1A);NP_001167584.1(SIX1);NP_001267632.1(SOD2);NP_001295491.1(CITED2);TCONS_00001829(Lmo4);TCONS_00002475(SPEN);TCONS_00003696(Pbx1);TCONS_00005800(MECOM);TCONS_00008662(…
GO:1903506	regulation of nucleic acid-templated transcription	BP	263	3260	2.05974e-33	4.11146e-32	NP_001009202.1(UBB);NP_001009426.1(MYC);NP_001009477.1(CAV1);NP_001009751.1(IRF1);NP_001020033.1(LTF);NP_001094389.1(THRA);NP_001129403.1(CDK5);NP_001159654.1(FOS);NP_001159655.1(MYD88);NP_001159656.1(NFKBIA);NP_001159657.1(TNFRSF1A);NP_001167584.1(SIX1);NP_001267632.1(SOD2);NP_001295491.1(CITED2);TCONS_00001829(Lmo4);TCONS_00002475(SPEN);TCONS_00003696(Pbx1);TCONS_00005800(MECOM);TCONS_00008662(…
GO:0019438	aromatic compound biosynthetic process	BP	305	4078	2.3724e-33	4.70941e-32	NP_001009202.1(UBB);NP_001009426.1(MYC);NP_001009477.1(CAV1);NP_001009751.1(IRF1);NP_001020033.1(LTF);NP_001094389.1(THRA);NP_001129403.1(CDK5);NP_001159654.1(FOS);NP_001159655.1(MYD88);NP_001159656.1(NFKBIA);NP_001159657.1(TNFRSF1A);NP_001167584.1(SIX1);NP_001267632.1(SOD2);NP_001295491.1(CITED2);TCONS_00000667(Ctps1);TCONS_00001829(Lmo4);TCONS_00002475(SPEN);TCONS_00003696(Pbx1);TCONS_00005800(…
GO:0002573	myeloid leukocyte differentiation	BP	61	236	3.45332e-33	6.81746e-32	NP_001009426.1(MYC);NP_001159654.1(FOS);NP_001233138.1(TOB2);NP_001295491.1(CITED2);NP_001295520.1(CDC42);TCONS_00006307(RBP1);TCONS_00007733(INPP5D);TCONS_00008662(Tal1);TCONS_00015368(RUNX1);TCONS_00016085(RB1);TCONS_00021829(STAT5A);TCONS_00023121(Prkca);TCONS_00023698(NF1);TCONS_00023722(NF1);TCONS_00025060(MED1);TCONS_00033611(ZBTB46);TCONS_00036639(RASSF2);TCONS_00037084(GNAS);TCONS_0004954…
GO:0034654	nucleobase-containing compound biosynthetic process	BP	303	4047	3.55766e-33	6.98507e-32	NP_001009202.1(UBB);NP_001009426.1(MYC);NP_001009477.1(CAV1);NP_001009751.1(IRF1);NP_001020033.1(LTF);NP_001094389.1(THRA);NP_001129403.1(CDK5);NP_001159654.1(FOS);NP_001159655.1(MYD88);NP_001159656.1(NFKBIA);NP_001159657.1(TNFRSF1A);NP_001167584.1(SIX1);NP_001267632.1(SOD2);NP_001295491.1(CITED2);TCONS_00000667(Ctps1);TCONS_00001829(Lmo4);TCONS_00002475(SPEN);TCONS_00003696(Pbx1);TCONS_00005800(…
GO:0051338	regulation of transferase activity	BP	108	748	4.98686e-33	9.73794e-32	NP_001009202.1(UBB);NP_001009477.1(CAV1);NP_001020033.1(LTF);NP_001120753.1(CD81);NP_001120761.1(CCND3);NP_001295520.1(CDC42);TCONS_00003274(IL6R);TCONS_00009906(VAV3);TCONS_00010824(ADAR);TCONS_00015839(Rgcc);TCONS_00022195(Psmc5);TCONS_00023121(Prkca);TCONS_00023698(NF1);TCONS_00023722(NF1);TCONS_00032190(Abi1);TCONS_00034587(YWHAB);TCONS_00047754(PTPRJ);TCONS_00049994(TRAF6);TCONS_00050994(skp…
GO:0002250	adaptive immune response	BP	55	189	5.95552e-33	1.15666e-31	NP_001159655.1(MYD88);TCONS_00002961(FCGR1A);TCONS_00007733(INPP5D);TCONS_00013463(RNF168);TCONS_00030541(PRKCZ);TCONS_00030862(RC3H1);TCONS_00035397(PRKCQ);TCONS_00040723(PVR);TCONS_00040740(Pvrl2);TCONS_00049994(TRAF6);TCONS_00063501(-);TCONS_00067368(PRKCD);TCONS_00083305(TRIM27);TCONS_00084408(HLA-DMA);TCONS_00090949(NFKB2);TCONS_00093926(CD226);TCONS_00100553(SPN);TCONS_00102772(SIRT1);TCONS…
GO:1901362	organic cyclic compound biosynthetic process	BP	308	4165	8.11915e-33	1.56839e-31	NP_001009202.1(UBB);NP_001009426.1(MYC);NP_001009477.1(CAV1);NP_001009751.1(IRF1);NP_001020033.1(LTF);NP_001094389.1(THRA);NP_001129403.1(CDK5);NP_001138657.1(SOD1);NP_001159654.1(FOS);NP_001159655.1(MYD88);NP_001159656.1(NFKBIA);NP_001159657.1(TNFRSF1A);NP_001167584.1(SIX1);NP_001267632.1(SOD2);NP_001295491.1(CITED2);TCONS_00000667(Ctps1);TCONS_00001829(Lmo4);TCONS_00002475(SPEN);TCONS_00003696(…
GO:2000112	regulation of cellular macromolecule biosynthetic process	BP	281	3637	1.02756e-32	1.97435e-31	NP_001009202.1(UBB);NP_001009426.1(MYC);NP_001009477.1(CAV1);NP_001009751.1(IRF1);NP_001020033.1(LTF);NP_001094389.1(THRA);NP_001129403.1(CDK5);NP_001159654.1(FOS);NP_001159655.1(MYD88);NP_001159656.1(NFKBIA);NP_001159657.1(TNFRSF1A);NP_001167584.1(SIX1);NP_001267632.1(SOD2);NP_001295491.1(CITED2);NP_001295520.1(CDC42);TCONS_00001829(Lmo4);TCONS_00002475(SPEN);TCONS_00003696(Pbx1);TCONS_00005800(…
GO:0051241	negative regulation of multicellular organismal process	BP	98	635	2.19937e-32	4.20336e-31	NP_001009202.1(UBB);NP_001009426.1(MYC);NP_001009751.1(IRF1);NP_001135425.1(IDO1);NP_001233138.1(TOB2);TCONS_00003274(IL6R);TCONS_00007733(INPP5D);TCONS_00011725(GABPA);TCONS_00015368(RUNX1);TCONS_00015839(Rgcc);TCONS_00019877(Gas6);TCONS_00023698(NF1);TCONS_00023722(NF1);TCONS_00032119(GATA3);TCONS_00033369(PRNP);TCONS_00033371(PRNP);TCONS_00033611(ZBTB46);TCONS_00041094(PRMT1);TCONS_00046107(Nl…
GO:0006351	transcription, DNA-templated	BP	269	3456	1.21621e-31	2.29991e-30	NP_001009202.1(UBB);NP_001009426.1(MYC);NP_001009477.1(CAV1);NP_001009751.1(IRF1);NP_001020033.1(LTF);NP_001094389.1(THRA);NP_001129403.1(CDK5);NP_001159654.1(FOS);NP_001159655.1(MYD88);NP_001159656.1(NFKBIA);NP_001159657.1(TNFRSF1A);NP_001167584.1(SIX1);NP_001267632.1(SOD2);NP_001295491.1(CITED2);TCONS_00001829(Lmo4);TCONS_00002475(SPEN);TCONS_00003696(Pbx1);TCONS_00005800(MECOM);TCONS_00008662(…
GO:0097659	nucleic acid-templated transcription	BP	269	3456	1.21621e-31	2.29991e-30	NP_001009202.1(UBB);NP_001009426.1(MYC);NP_001009477.1(CAV1);NP_001009751.1(IRF1);NP_001020033.1(LTF);NP_001094389.1(THRA);NP_001129403.1(CDK5);NP_001159654.1(FOS);NP_001159655.1(MYD88);NP_001159656.1(NFKBIA);NP_001159657.1(TNFRSF1A);NP_001167584.1(SIX1);NP_001267632.1(SOD2);NP_001295491.1(CITED2);TCONS_00001829(Lmo4);TCONS_00002475(SPEN);TCONS_00003696(Pbx1);TCONS_00005800(MECOM);TCONS_00008662(…
GO:0002449	lymphocyte mediated immunity	BP	49	154	1.64553e-31	3.0955e-30	NP_001159655.1(MYD88);TCONS_00002961(FCGR1A);TCONS_00007370(-);TCONS_00007733(INPP5D);TCONS_00013463(RNF168);TCONS_00030541(PRKCZ);TCONS_00040723(PVR);TCONS_00040740(Pvrl2);TCONS_00046267(CRTAM);TCONS_00048546(Cadm1);TCONS_00049994(TRAF6);TCONS_00063501(-);TCONS_00067368(PRKCD);TCONS_00084408(HLA-DMA);TCONS_00093926(CD226);TCONS_00100553(SPN);TCONS_00113244(STAT6);TCONS_00115693(TRAF2);TCONS_0011…
GO:0032774	RNA biosynthetic process	BP	279	3666	2.58659e-31	4.84043e-30	NP_001009202.1(UBB);NP_001009426.1(MYC);NP_001009477.1(CAV1);NP_001009751.1(IRF1);NP_001020033.1(LTF);NP_001094389.1(THRA);NP_001129403.1(CDK5);NP_001159654.1(FOS);NP_001159655.1(MYD88);NP_001159656.1(NFKBIA);NP_001159657.1(TNFRSF1A);NP_001167584.1(SIX1);NP_001267632.1(SOD2);NP_001295491.1(CITED2);TCONS_00001829(Lmo4);TCONS_00002475(SPEN);TCONS_00003696(Pbx1);TCONS_00005800(MECOM);TCONS_00008662(…
GO:0001818	negative regulation of cytokine production	BP	56	215	9.60146e-31	1.78746e-29	NP_001009202.1(UBB);NP_001135425.1(IDO1);TCONS_00003274(IL6R);TCONS_00007733(INPP5D);TCONS_00015839(Rgcc);TCONS_00019877(Gas6);TCONS_00032119(GATA3);TCONS_00033369(PRNP);TCONS_00033371(PRNP);TCONS_00046107(Nlrx1);TCONS_00046109(Nlrx1);TCONS_00048763(SLC37A4);TCONS_00049650(ARRB1);TCONS_00049768(LGR4);TCONS_00065321(Tusc2);TCONS_00083305(TRIM27);TCONS_00099012(Rac1);TCONS_00106190(IDO1);TCONS_0011…
GO:0002478	antigen processing and presentation of exogenous peptide antigen	BP	40	99	1.22359e-30	2.26616e-29	NP_001009202.1(UBB);NP_001192079.1(IFI30);NP_001295526.1(DQA);TCONS_00020180(CLTC);TCONS_00020190(CLTC);TCONS_00022195(Psmc5);TCONS_00041101(AP2A1);TCONS_00041102(AP2A1);TCONS_00044480(Ap2s1);TCONS_00049994(TRAF6);TCONS_00084408(HLA-DMA);TCONS_00090273(PSMD13);TCONS_00105768(DCTN6);TCONS_00123755(DYNC1I1);TCONS_00134252(UBA52);TCONS_00134417(AP1M1);TCONS_00136760(CD74);TCONS_00162539(AP1S2);XP_00…
GO:0048585	negative regulation of response to stimulus	BP	118	932	1.27879e-30	2.35625e-29	NP_001009202.1(UBB);NP_001009477.1(CAV1);NP_001020033.1(LTF);NP_001159657.1(TNFRSF1A);NP_001267632.1(SOD2);TCONS_00005800(MECOM);TCONS_00010824(ADAR);TCONS_00020583(ABR);TCONS_00022195(Psmc5);TCONS_00023121(Prkca);TCONS_00025101(NR1D1);TCONS_00026525(ADORA1);TCONS_00030541(PRKCZ);TCONS_00032119(GATA3);TCONS_00033369(PRNP);TCONS_00033371(PRNP);TCONS_00035397(PRKCQ);TCONS_00039316(NLRC5);TCONS_0004…
GO:0050851	antigen receptor-mediated signaling pathway	BP	50	168	1.41784e-30	2.59913e-29	NP_001009202.1(UBB);NP_001009418.1(CD3E);TCONS_00006593(UBASH3A);TCONS_00006594(UBASH3A);TCONS_00007164(PLCL2);TCONS_00009906(VAV3);TCONS_00011058(FCRL5);TCONS_00011398(CD247);TCONS_00030862(RC3H1);TCONS_00032119(GATA3);TCONS_00033369(PRNP);TCONS_00033371(PRNP);TCONS_00047754(PTPRJ);TCONS_00049994(TRAF6);TCONS_00051221(PDE4D);TCONS_00056189(MAPK1);TCONS_00056191(MAPK1);TCONS_00090406(PTEN);TCONS_…
GO:0048002	antigen processing and presentation of peptide antigen	BP	42	112	1.59417e-30	2.90754e-29	NP_001009202.1(UBB);NP_001192079.1(IFI30);NP_001295526.1(DQA);TCONS_00002961(FCGR1A);TCONS_00020180(CLTC);TCONS_00020190(CLTC);TCONS_00022195(Psmc5);TCONS_00041101(AP2A1);TCONS_00041102(AP2A1);TCONS_00044480(Ap2s1);TCONS_00049994(TRAF6);TCONS_00084408(HLA-DMA);TCONS_00090273(PSMD13);TCONS_00105768(DCTN6);TCONS_00123755(DYNC1I1);TCONS_00134252(UBA52);TCONS_00134417(AP1M1);TCONS_00136760(CD74);TCON…
GO:0022409	positive regulation of cell-cell adhesion	BP	45	135	4.98279e-30	9.04201e-29	NP_001009418.1(CD3E);TCONS_00012575(CD47);TCONS_00016479(HSPH1);TCONS_00021829(STAT5A);TCONS_00025243(STAT5B);TCONS_00029748(ITPKB);TCONS_00035397(PRKCQ);TCONS_00045871(ZBTB16);TCONS_00047391(CD44);TCONS_00056355(FGB);TCONS_00063753(TGFBR2);TCONS_00088178(IGF2);TCONS_00088179(IGF2);TCONS_00121384(IGF1);TCONS_00122433(CD4);TCONS_00125272(GLI3);TCONS_00126408(IKZF1);TCONS_00130712(AP3D1);TCONS_0013…
GO:0009653	anatomical structure morphogenesis	BP	260	3379	1.23937e-29	2.23772e-28	NP_001009202.1(UBB);NP_001009477.1(CAV1);NP_001009784.1(ACTB);NP_001020033.1(LTF);NP_001094389.1(THRA);NP_001129403.1(CDK5);NP_001159652.1(MMP2);NP_001167584.1(SIX1);NP_001232935.1(GSN);NP_001233140.1(B4GALT1);NP_001295491.1(CITED2);NP_001295520.1(CDC42);TCONS_00001829(Lmo4);TCONS_00002475(SPEN);TCONS_00003369(SEMA4A);TCONS_00003696(Pbx1);TCONS_00004046(TIAM1);TCONS_00005800(MECOM);TCONS_00007370…
GO:0009617	response to bacterium	BP	72	381	1.44623e-29	2.59815e-28	NP_001020033.1(LTF);NP_001135425.1(IDO1);NP_001159655.1(MYD88);NP_001159656.1(NFKBIA);NP_001159657.1(TNFRSF1A);TCONS_00002961(FCGR1A);TCONS_00003274(IL6R);TCONS_00005719(PLD1);TCONS_00009261(PTGER3);TCONS_00020583(ABR);TCONS_00025101(NR1D1);TCONS_00032725(MRC1);TCONS_00038810(IRF8);TCONS_00047682(NR1H3);TCONS_00049994(TRAF6);TCONS_00051221(PDE4D);TCONS_00056189(MAPK1);TCONS_00056191(MAPK1);TCONS_…
GO:0002460	adaptive immune response based on somatic recombination of immune receptors built from immunoglobulin superfamily domains	BP	50	176	1.63544e-29	2.92346e-28	NP_001159655.1(MYD88);TCONS_00002961(FCGR1A);TCONS_00007733(INPP5D);TCONS_00013463(RNF168);TCONS_00030541(PRKCZ);TCONS_00030862(RC3H1);TCONS_00035397(PRKCQ);TCONS_00040723(PVR);TCONS_00040740(Pvrl2);TCONS_00049994(TRAF6);TCONS_00063501(-);TCONS_00067368(PRKCD);TCONS_00084408(HLA-DMA);TCONS_00090949(NFKB2);TCONS_00093926(CD226);TCONS_00100553(SPN);TCONS_00113244(STAT6);TCONS_00115693(TRAF2);TCONS_…
GO:0002703	regulation of leukocyte mediated immunity	BP	47	155	3.23272e-29	5.75008e-28	TCONS_00002961(FCGR1A);TCONS_00007370(-);TCONS_00017690(LAMP1);TCONS_00017692(LAMP1);TCONS_00020583(ABR);TCONS_00021829(STAT5A);TCONS_00022061(CRHR1);TCONS_00024558(ADORA2B);TCONS_00025243(STAT5B);TCONS_00030541(PRKCZ);TCONS_00040723(PVR);TCONS_00040740(Pvrl2);TCONS_00046267(CRTAM);TCONS_00048546(Cadm1);TCONS_00049994(TRAF6);TCONS_00063501(-);TCONS_00093926(CD226);TCONS_00097562(Pdpk1);TCONS_0010…
GO:0044271	cellular nitrogen compound biosynthetic process	BP	326	4748	6.65641e-29	1.17815e-27	NP_001009202.1(UBB);NP_001009426.1(MYC);NP_001009477.1(CAV1);NP_001009751.1(IRF1);NP_001020033.1(LTF);NP_001094389.1(THRA);NP_001129403.1(CDK5);NP_001159654.1(FOS);NP_001159655.1(MYD88);NP_001159656.1(NFKBIA);NP_001159657.1(TNFRSF1A);NP_001167584.1(SIX1);NP_001267632.1(SOD2);NP_001295491.1(CITED2);TCONS_00000667(Ctps1);TCONS_00001829(Lmo4);TCONS_00002475(SPEN);TCONS_00003696(Pbx1);TCONS_00005800(…
GO:0042113	B cell activation	BP	47	158	8.4182e-29	1.48268e-27	NP_001120753.1(CD81);TCONS_00000667(Ctps1);TCONS_00007164(PLCL2);TCONS_00007733(INPP5D);TCONS_00009906(VAV3);TCONS_00016612(FLT3);TCONS_00021829(STAT5A);TCONS_00025084(IKZF3);TCONS_00025243(STAT5B);TCONS_00030862(RC3H1);TCONS_00067368(PRKCD);TCONS_00113244(STAT6);TCONS_00130836(FNIP1);TCONS_00136045(TCF3);TCONS_00136760(CD74);TCONS_00152488(PRDM1);TCONS_00161610(SASH3);XP_004004841.1(HSPD1);XP_00…
GO:0040012	regulation of locomotion	BP	108	842	1.62349e-28	2.84547e-27	NP_001120753.1(CD81);NP_001295491.1(CITED2);TCONS_00003369(SEMA4A);TCONS_00009707(TGFBR3);TCONS_00009708(TGFBR3);TCONS_00015839(Rgcc);TCONS_00020583(ABR);TCONS_00021419(COL1A1);TCONS_00023121(Prkca);TCONS_00023265(TRIM25);TCONS_00023698(NF1);TCONS_00023722(NF1);TCONS_00032119(GATA3);TCONS_00032179(CAMK1D);TCONS_00032181(CAMK1D);TCONS_00034676(MMP9);TCONS_00047754(PTPRJ);TCONS_00052734(PIK3R1);TCO…
GO:0034112	positive regulation of homotypic cell-cell adhesion	BP	40	113	5.41822e-28	9.40468e-27	NP_001009418.1(CD3E);TCONS_00012575(CD47);TCONS_00016479(HSPH1);TCONS_00021829(STAT5A);TCONS_00025243(STAT5B);TCONS_00029748(ITPKB);TCONS_00035397(PRKCQ);TCONS_00045871(ZBTB16);TCONS_00047391(CD44);TCONS_00063753(TGFBR2);TCONS_00088178(IGF2);TCONS_00088179(IGF2);TCONS_00121384(IGF1);TCONS_00122433(CD4);TCONS_00125272(GLI3);TCONS_00126408(IKZF1);TCONS_00130712(AP3D1);TCONS_00130715(AP3D1);TCONS_00…
GO:0045619	regulation of lymphocyte differentiation	BP	40	113	5.41822e-28	9.40468e-27	NP_001009751.1(IRF1);NP_001295526.1(DQA);TCONS_00007733(INPP5D);TCONS_00016612(FLT3);TCONS_00021829(STAT5A);TCONS_00025243(STAT5B);TCONS_00029748(ITPKB);TCONS_00032119(GATA3);TCONS_00040754(CLPTM1);TCONS_00045871(ZBTB16);TCONS_00055522(DTX1);TCONS_00063753(TGFBR2);TCONS_00084408(HLA-DMA);TCONS_00125272(GLI3);TCONS_00126408(IKZF1);TCONS_00130712(AP3D1);TCONS_00130715(AP3D1);TCONS_00130717(AP3D1);T…
GO:0006935	chemotaxis	BP	94	670	8.02325e-28	1.37931e-26	NP_001009427.1(XCL1);NP_001009485.1(ITGB2);NP_001009784.1(ACTB);NP_001129403.1(CDK5);NP_001159652.1(MMP2);NP_001295520.1(CDC42);TCONS_00009906(VAV3);TCONS_00015271(ITGB2);TCONS_00022682(Grb2);TCONS_00023121(Prkca);TCONS_00032179(CAMK1D);TCONS_00032181(CAMK1D);TCONS_00034587(YWHAB);TCONS_00037896(PREX1);TCONS_00039475(CKLF);TCONS_00041101(AP2A1);TCONS_00041102(AP2A1);TCONS_00044480(Ap2s1);TCONS_00…
GO:0042330	taxis	BP	94	670	8.02325e-28	1.37931e-26	NP_001009427.1(XCL1);NP_001009485.1(ITGB2);NP_001009784.1(ACTB);NP_001129403.1(CDK5);NP_001159652.1(MMP2);NP_001295520.1(CDC42);TCONS_00009906(VAV3);TCONS_00015271(ITGB2);TCONS_00022682(Grb2);TCONS_00023121(Prkca);TCONS_00032179(CAMK1D);TCONS_00032181(CAMK1D);TCONS_00034587(YWHAB);TCONS_00037896(PREX1);TCONS_00039475(CKLF);TCONS_00041101(AP2A1);TCONS_00041102(AP2A1);TCONS_00044480(Ap2s1);TCONS_00…
GO:0002220	innate immune response activating cell surface receptor signaling pathway	BP	30	58	2.61767e-27	4.4787e-26	NP_001009202.1(UBB);TCONS_00022195(Psmc5);TCONS_00050994(skp1);TCONS_00090273(PSMD13);TCONS_00109825(Ppp3r1);TCONS_00109826(Ppp3r1);TCONS_00114096(KRAS);TCONS_00129986(PRKACA);TCONS_00134252(UBA52);TCONS_00150435(MAP3K7);XP_004002198.1(BCL10);XP_004002329.1(PSMA5);XP_004002408.1(NRAS);XP_004005929.1(LOC101104471);XP_004008046.1(PSMA2);XP_004010363.1(PSME1);XP_004010730.1(PSMA3);XP_004011413.1(LOC…
GO:0051049	regulation of transport	BP	140	1348	2.76115e-27	4.7018e-26	NP_001009477.1(CAV1);NP_001094389.1(THRA);NP_001129403.1(CDK5);NP_001159656.1(NFKBIA);NP_001233140.1(B4GALT1);NP_001295520.1(CDC42);TCONS_00002961(FCGR1A);TCONS_00011058(FCRL5);TCONS_00012575(CD47);TCONS_00015839(Rgcc);TCONS_00017690(LAMP1);TCONS_00017692(LAMP1);TCONS_00019877(Gas6);TCONS_00020583(ABR);TCONS_00022061(CRHR1);TCONS_00023121(Prkca);TCONS_00023698(NF1);TCONS_00023722(NF1);TCONS_00025…
GO:0048468	cell development	BP	185	2106	4.29044e-27	7.27148e-26	NP_001009784.1(ACTB);NP_001020033.1(LTF);NP_001129403.1(CDK5);NP_001138657.1(SOD1);NP_001159652.1(MMP2);NP_001159655.1(MYD88);NP_001167584.1(SIX1);NP_001233140.1(B4GALT1);NP_001267632.1(SOD2);NP_001295491.1(CITED2);NP_001295520.1(CDC42);TCONS_00003369(SEMA4A);TCONS_00004046(TIAM1);TCONS_00008662(Tal1);TCONS_00009707(TGFBR3);TCONS_00009708(TGFBR3);TCONS_00015368(RUNX1);TCONS_00015839(Rgcc);TCONS_0…
GO:0006464	cellular protein modification process	BP	319	4713	5.02351e-27	8.47393e-26	NP_001009202.1(UBB);NP_001009418.1(CD3E);NP_001009426.1(MYC);NP_001009477.1(CAV1);NP_001009485.1(ITGB2);NP_001020033.1(LTF);NP_001120753.1(CD81);NP_001120761.1(CCND3);NP_001129403.1(CDK5);NP_001138657.1(SOD1);NP_001159655.1(MYD88);NP_001159657.1(TNFRSF1A);NP_001233140.1(B4GALT1);NP_001295520.1(CDC42);TCONS_00003274(IL6R);TCONS_00005800(MECOM);TCONS_00007164(PLCL2);TCONS_00009707(TGFBR3);TCONS_000…
GO:0051094	positive regulation of developmental process	BP	101	781	5.65078e-27	9.4875e-26	NP_001009418.1(CD3E);NP_001009432.1(PTGS2);NP_001020033.1(LTF);NP_001135425.1(IDO1);NP_001159654.1(FOS);NP_001167584.1(SIX1);NP_001233140.1(B4GALT1);NP_001269176.1(CD53);NP_001295520.1(CDC42);TCONS_00004046(TIAM1);TCONS_00015368(RUNX1);TCONS_00016085(RB1);TCONS_00021829(STAT5A);TCONS_00023121(Prkca);TCONS_00025060(MED1);TCONS_00025243(STAT5B);TCONS_00029748(ITPKB);TCONS_00032119(GATA3);TCONS_0003…
GO:0036211	protein modification process	BP	319	4728	8.86786e-27	1.48196e-25	NP_001009202.1(UBB);NP_001009418.1(CD3E);NP_001009426.1(MYC);NP_001009477.1(CAV1);NP_001009485.1(ITGB2);NP_001020033.1(LTF);NP_001120753.1(CD81);NP_001120761.1(CCND3);NP_001129403.1(CDK5);NP_001138657.1(SOD1);NP_001159655.1(MYD88);NP_001159657.1(TNFRSF1A);NP_001233140.1(B4GALT1);NP_001295520.1(CDC42);TCONS_00003274(IL6R);TCONS_00005800(MECOM);TCONS_00007164(PLCL2);TCONS_00009707(TGFBR3);TCONS_000…
GO:0030334	regulation of cell migration	BP	95	706	1.03618e-26	1.72361e-25	NP_001295491.1(CITED2);TCONS_00003369(SEMA4A);TCONS_00009707(TGFBR3);TCONS_00009708(TGFBR3);TCONS_00015839(Rgcc);TCONS_00020583(ABR);TCONS_00021419(COL1A1);TCONS_00023121(Prkca);TCONS_00023698(NF1);TCONS_00023722(NF1);TCONS_00032119(GATA3);TCONS_00032179(CAMK1D);TCONS_00032181(CAMK1D);TCONS_00034676(MMP9);TCONS_00047754(PTPRJ);TCONS_00052734(PIK3R1);TCONS_00056189(MAPK1);TCONS_00058997(IGF1R);TCO…
GO:0009891	positive regulation of biosynthetic process	BP	103	815	1.09202e-26	1.80813e-25	NP_001009202.1(UBB);NP_001009426.1(MYC);NP_001020033.1(LTF);NP_001138657.1(SOD1);NP_001159655.1(MYD88);NP_001267632.1(SOD2);TCONS_00002475(SPEN);TCONS_00007370(-);TCONS_00009707(TGFBR3);TCONS_00009708(TGFBR3);TCONS_00015839(Rgcc);TCONS_00016479(HSPH1);TCONS_00022061(CRHR1);TCONS_00023121(Prkca);TCONS_00023265(TRIM25);TCONS_00023698(NF1);TCONS_00023722(NF1);TCONS_00024558(ADORA2B);TCONS_00025101(N…
GO:0043549	regulation of kinase activity	BP	94	695	1.32464e-26	2.18323e-25	NP_001009202.1(UBB);NP_001009477.1(CAV1);NP_001020033.1(LTF);NP_001120753.1(CD81);NP_001120761.1(CCND3);NP_001295520.1(CDC42);TCONS_00003274(IL6R);TCONS_00009906(VAV3);TCONS_00010824(ADAR);TCONS_00015839(Rgcc);TCONS_00023121(Prkca);TCONS_00023698(NF1);TCONS_00023722(NF1);TCONS_00032190(Abi1);TCONS_00034587(YWHAB);TCONS_00047754(PTPRJ);TCONS_00049994(TRAF6);TCONS_00052734(PIK3R1);TCONS_00056189(MA…
GO:0009611	response to wounding	BP	65	349	2.0709e-26	3.3976e-25	NP_001009432.1(PTGS2);NP_001009784.1(ACTB);NP_001135425.1(IDO1);NP_001138657.1(SOD1);NP_001233140.1(B4GALT1);NP_001267632.1(SOD2);TCONS_00002961(FCGR1A);TCONS_00009261(PTGER3);TCONS_00021419(COL1A1);TCONS_00023121(Prkca);TCONS_00023698(NF1);TCONS_00023722(NF1);TCONS_00024558(ADORA2B);TCONS_00035397(PRKCQ);TCONS_00037084(GNAS);TCONS_00047391(CD44);TCONS_00047662(F2);TCONS_00047754(PTPRJ);TCONS_000…
GO:2000145	regulation of cell motility	BP	95	714	2.45076e-26	4.00254e-25	NP_001295491.1(CITED2);TCONS_00003369(SEMA4A);TCONS_00009707(TGFBR3);TCONS_00009708(TGFBR3);TCONS_00015839(Rgcc);TCONS_00020583(ABR);TCONS_00021419(COL1A1);TCONS_00023121(Prkca);TCONS_00023698(NF1);TCONS_00023722(NF1);TCONS_00032119(GATA3);TCONS_00032179(CAMK1D);TCONS_00032181(CAMK1D);TCONS_00034676(MMP9);TCONS_00047754(PTPRJ);TCONS_00052734(PIK3R1);TCONS_00056189(MAPK1);TCONS_00058997(IGF1R);TCO…
GO:0002440	production of molecular mediator of immune response	BP	42	139	3.57693e-26	5.81534e-25	TCONS_00013463(RNF168);TCONS_00030541(PRKCZ);TCONS_00041038(CD37);TCONS_00041040(CD37);TCONS_00049994(TRAF6);TCONS_00092250(RBP4);TCONS_00102102(GALNT2);TCONS_00102126(GALNT2);TCONS_00113244(STAT6);TCONS_00115693(TRAF2);TCONS_00115694(TRAF2);TCONS_00120793(IRAK3);TCONS_00129086(PAXIP1);TCONS_00136045(TCF3);TCONS_00136760(CD74);TCONS_00156143(NBN);TCONS_00156144(NBN);XP_004002198.1(BCL10);XP_00400…
GO:0051179	localization	BP	432	7311	1.17076e-25	1.89483e-24	NP_001009202.1(UBB);NP_001009477.1(CAV1);NP_001009485.1(ITGB2);NP_001020033.1(LTF);NP_001030296.1(ITGAL);NP_001094389.1(THRA);NP_001120747.1(SLC25A38);NP_001120753.1(CD81);NP_001129403.1(CDK5);NP_001138657.1(SOD1);NP_001159656.1(NFKBIA);NP_001167584.1(SIX1);NP_001232935.1(GSN);NP_001233140.1(B4GALT1);NP_001292819.1(ITGAX);NP_001295491.1(CITED2);NP_001295520.1(CDC42);TCONS_00002961(FCGR1A);TCONS_0…
GO:0071345	cellular response to cytokine stimulus	BP	69	404	1.19356e-25	1.92307e-24	NP_001009477.1(CAV1);NP_001009751.1(IRF1);NP_001159657.1(TNFRSF1A);TCONS_00003274(IL6R);TCONS_00010824(ADAR);TCONS_00021829(STAT5A);TCONS_00025060(MED1);TCONS_00025252(STAT3);TCONS_00025254(STAT3);TCONS_00027287(-);TCONS_00033809(ZBP1);TCONS_00039316(NLRC5);TCONS_00046070(Cxcr5);TCONS_00048875(-);TCONS_00049548(PDE2A);TCONS_00049549(PDE2A);TCONS_00049994(TRAF6);TCONS_00056189(MAPK1);TCONS_0005619…
GO:0051270	regulation of cellular component movement	BP	95	735	2.20047e-25	3.52959e-24	NP_001295491.1(CITED2);TCONS_00003369(SEMA4A);TCONS_00009707(TGFBR3);TCONS_00009708(TGFBR3);TCONS_00015839(Rgcc);TCONS_00020583(ABR);TCONS_00021419(COL1A1);TCONS_00023121(Prkca);TCONS_00023698(NF1);TCONS_00023722(NF1);TCONS_00032119(GATA3);TCONS_00032179(CAMK1D);TCONS_00032181(CAMK1D);TCONS_00034676(MMP9);TCONS_00047754(PTPRJ);TCONS_00052734(PIK3R1);TCONS_00056189(MAPK1);TCONS_00058997(IGF1R);TCO…
GO:0030595	leukocyte chemotaxis	BP	45	169	2.23253e-25	3.55958e-24	NP_001009485.1(ITGB2);TCONS_00009906(VAV3);TCONS_00015271(ITGB2);TCONS_00023121(Prkca);TCONS_00032179(CAMK1D);TCONS_00032181(CAMK1D);TCONS_00037896(PREX1);TCONS_00039475(CKLF);TCONS_00047754(PTPRJ);TCONS_00048763(SLC37A4);TCONS_00051221(PDE4D);TCONS_00063985(ITGA9);TCONS_00074898(Padi2);TCONS_00082764(VEGFA);TCONS_00085329(AIF1);TCONS_00099012(Rac1);TCONS_00105534(MTUS1);TCONS_00121751(RAC2);TCON…
GO:0007169	transmembrane receptor protein tyrosine kinase signaling pathway	BP	90	668	2.23898e-25	3.55958e-24	NP_001009202.1(UBB);NP_001009784.1(ACTB);NP_001159652.1(MMP2);NP_001295520.1(CDC42);TCONS_00004046(TIAM1);TCONS_00022682(Grb2);TCONS_00023895(Crk);TCONS_00025252(STAT3);TCONS_00025254(STAT3);TCONS_00032119(GATA3);TCONS_00032190(Abi1);TCONS_00034587(YWHAB);TCONS_00036639(RASSF2);TCONS_00041101(AP2A1);TCONS_00041102(AP2A1);TCONS_00044480(Ap2s1);TCONS_00047754(PTPRJ);TCONS_00052734(PIK3R1);TCONS_000…
GO:0009058	biosynthetic process	BP	389	6350	2.43445e-25	3.85329e-24	NP_001009202.1(UBB);NP_001009426.1(MYC);NP_001009477.1(CAV1);NP_001009751.1(IRF1);NP_001020033.1(LTF);NP_001094389.1(THRA);NP_001120753.1(CD81);NP_001129403.1(CDK5);NP_001135425.1(IDO1);NP_001138657.1(SOD1);NP_001159654.1(FOS);NP_001159655.1(MYD88);NP_001159656.1(NFKBIA);NP_001159657.1(TNFRSF1A);NP_001167584.1(SIX1);NP_001233140.1(B4GALT1);NP_001267632.1(SOD2);NP_001295491.1(CITED2);NP_001295520.…
GO:0043412	macromolecule modification	BP	322	4887	2.99327e-25	4.71702e-24	NP_001009202.1(UBB);NP_001009418.1(CD3E);NP_001009426.1(MYC);NP_001009477.1(CAV1);NP_001009485.1(ITGB2);NP_001020033.1(LTF);NP_001120753.1(CD81);NP_001120761.1(CCND3);NP_001129403.1(CDK5);NP_001138657.1(SOD1);NP_001159655.1(MYD88);NP_001159657.1(TNFRSF1A);NP_001233140.1(B4GALT1);NP_001295520.1(CDC42);TCONS_00003274(IL6R);TCONS_00005800(MECOM);TCONS_00007164(PLCL2);TCONS_00009707(TGFBR3);TCONS_000…
GO:1901576	organic substance biosynthetic process	BP	382	6202	3.29054e-25	5.16284e-24	NP_001009202.1(UBB);NP_001009426.1(MYC);NP_001009477.1(CAV1);NP_001009751.1(IRF1);NP_001020033.1(LTF);NP_001094389.1(THRA);NP_001120753.1(CD81);NP_001129403.1(CDK5);NP_001138657.1(SOD1);NP_001159654.1(FOS);NP_001159655.1(MYD88);NP_001159656.1(NFKBIA);NP_001159657.1(TNFRSF1A);NP_001167584.1(SIX1);NP_001233140.1(B4GALT1);NP_001267632.1(SOD2);NP_001295491.1(CITED2);NP_001295520.1(CDC42);TCONS_000006…
GO:0048646	anatomical structure formation involved in morphogenesis	BP	131	1276	4.78609e-25	7.47671e-24	NP_001009477.1(CAV1);NP_001129403.1(CDK5);NP_001159652.1(MMP2);NP_001167584.1(SIX1);NP_001233140.1(B4GALT1);NP_001295491.1(CITED2);NP_001295520.1(CDC42);TCONS_00001829(Lmo4);TCONS_00003369(SEMA4A);TCONS_00007370(-);TCONS_00008662(Tal1);TCONS_00009707(TGFBR3);TCONS_00009708(TGFBR3);TCONS_00015368(RUNX1);TCONS_00015839(Rgcc);TCONS_00021419(COL1A1);TCONS_00023121(Prkca);TCONS_00023698(NF1);TCONS_000…
GO:0060326	cell chemotaxis	BP	45	172	4.9973e-25	7.77286e-24	NP_001009485.1(ITGB2);TCONS_00009906(VAV3);TCONS_00015271(ITGB2);TCONS_00023121(Prkca);TCONS_00032179(CAMK1D);TCONS_00032181(CAMK1D);TCONS_00037896(PREX1);TCONS_00039475(CKLF);TCONS_00047754(PTPRJ);TCONS_00048763(SLC37A4);TCONS_00051221(PDE4D);TCONS_00063985(ITGA9);TCONS_00074898(Padi2);TCONS_00082764(VEGFA);TCONS_00085329(AIF1);TCONS_00099012(Rac1);TCONS_00105534(MTUS1);TCONS_00121751(RAC2);TCON…
GO:0072358	cardiovascular system development	BP	101	827	5.21351e-25	8.03954e-24	NP_001167584.1(SIX1);NP_001233140.1(B4GALT1);NP_001295491.1(CITED2);NP_001295520.1(CDC42);TCONS_00001829(Lmo4);TCONS_00002475(SPEN);TCONS_00003369(SEMA4A);TCONS_00009707(TGFBR3);TCONS_00009708(TGFBR3);TCONS_00015368(RUNX1);TCONS_00015839(Rgcc);TCONS_00021419(COL1A1);TCONS_00023121(Prkca);TCONS_00023698(NF1);TCONS_00023722(NF1);TCONS_00025060(MED1);TCONS_00027511(FASLG);TCONS_00032119(GATA3);TCONS…
GO:0072359	circulatory system development	BP	101	827	5.21351e-25	8.03954e-24	NP_001167584.1(SIX1);NP_001233140.1(B4GALT1);NP_001295491.1(CITED2);NP_001295520.1(CDC42);TCONS_00001829(Lmo4);TCONS_00002475(SPEN);TCONS_00003369(SEMA4A);TCONS_00009707(TGFBR3);TCONS_00009708(TGFBR3);TCONS_00015368(RUNX1);TCONS_00015839(Rgcc);TCONS_00021419(COL1A1);TCONS_00023121(Prkca);TCONS_00023698(NF1);TCONS_00023722(NF1);TCONS_00025060(MED1);TCONS_00027511(FASLG);TCONS_00032119(GATA3);TCONS…
GO:0000165	MAPK cascade	BP	86	627	8.07466e-25	1.23456e-23	NP_001009202.1(UBB);NP_001009426.1(MYC);NP_001009477.1(CAV1);NP_001159655.1(MYD88);NP_001295520.1(CDC42);TCONS_00005800(MECOM);TCONS_00023121(Prkca);TCONS_00023698(NF1);TCONS_00023722(NF1);TCONS_00025060(MED1);TCONS_00030541(PRKCZ);TCONS_00047391(CD44);TCONS_00047754(PTPRJ);TCONS_00049650(ARRB1);TCONS_00049994(TRAF6);TCONS_00056189(MAPK1);TCONS_00056191(MAPK1);TCONS_00056355(FGB);TCONS_00058997(I…
GO:0023014	signal transduction by protein phosphorylation	BP	86	627	8.07466e-25	1.23456e-23	NP_001009202.1(UBB);NP_001009426.1(MYC);NP_001009477.1(CAV1);NP_001159655.1(MYD88);NP_001295520.1(CDC42);TCONS_00005800(MECOM);TCONS_00023121(Prkca);TCONS_00023698(NF1);TCONS_00023722(NF1);TCONS_00025060(MED1);TCONS_00030541(PRKCZ);TCONS_00047391(CD44);TCONS_00047754(PTPRJ);TCONS_00049650(ARRB1);TCONS_00049994(TRAF6);TCONS_00056189(MAPK1);TCONS_00056191(MAPK1);TCONS_00056355(FGB);TCONS_00058997(I…
GO:1903708	positive regulation of hemopoiesis	BP	38	119	8.79205e-25	1.33855e-23	NP_001159654.1(FOS);TCONS_00015368(RUNX1);TCONS_00016085(RB1);TCONS_00021829(STAT5A);TCONS_00023121(Prkca);TCONS_00025243(STAT5B);TCONS_00029748(ITPKB);TCONS_00037084(GNAS);TCONS_00045871(ZBTB16);TCONS_00049994(TRAF6);TCONS_00055378(TESC);TCONS_00055380(TESC);TCONS_00060913(RCOR1);TCONS_00063753(TGFBR2);TCONS_00086387(RIPK1);TCONS_00117227(Asx);TCONS_00117228(Asx);TCONS_00124595(KMT2E);TCONS_0012…
GO:0051128	regulation of cellular component organization	BP	186	2229	1.41248e-24	2.14137e-23	NP_001009477.1(CAV1);NP_001035378.1(SLAMF1);NP_001129403.1(CDK5);NP_001232935.1(GSN);NP_001295520.1(CDC42);TCONS_00001829(Lmo4);TCONS_00002961(FCGR1A);TCONS_00003369(SEMA4A);TCONS_00004046(TIAM1);TCONS_00008662(Tal1);TCONS_00009707(TGFBR3);TCONS_00009708(TGFBR3);TCONS_00011205(SLAMF1);TCONS_00012575(CD47);TCONS_00015839(Rgcc);TCONS_00016085(RB1);TCONS_00020180(CLTC);TCONS_00020190(CLTC);TCONS_000…
GO:0009059	macromolecule biosynthetic process	BP	338	5279	1.60903e-24	2.42909e-23	NP_001009202.1(UBB);NP_001009426.1(MYC);NP_001009477.1(CAV1);NP_001009751.1(IRF1);NP_001020033.1(LTF);NP_001094389.1(THRA);NP_001129403.1(CDK5);NP_001138657.1(SOD1);NP_001159654.1(FOS);NP_001159655.1(MYD88);NP_001159656.1(NFKBIA);NP_001159657.1(TNFRSF1A);NP_001167584.1(SIX1);NP_001233140.1(B4GALT1);NP_001267632.1(SOD2);NP_001295491.1(CITED2);NP_001295520.1(CDC42);TCONS_00001829(Lmo4);TCONS_000024…
GO:0002221	pattern recognition receptor signaling pathway	BP	40	138	3.17029e-24	4.76604e-23	NP_001009202.1(UBB);NP_001009751.1(IRF1);NP_001020033.1(LTF);NP_001159655.1(MYD88);NP_001159656.1(NFKBIA);TCONS_00005058(CD86);TCONS_00005072(CD86);TCONS_00025101(NR1D1);TCONS_00046107(Nlrx1);TCONS_00046109(Nlrx1);TCONS_00056189(MAPK1);TCONS_00071802(Atf2);TCONS_00071804(ATF2);TCONS_00087250(TIRAP);TCONS_00113594(HSP90B1);TCONS_00118381(PRKCE);TCONS_00134252(UBA52);TCONS_00150435(MAP3K7);TCONS_00…
GO:0002685	regulation of leukocyte migration	BP	35	102	3.96472e-24	5.93552e-23	TCONS_00032179(CAMK1D);TCONS_00032181(CAMK1D);TCONS_00047754(PTPRJ);TCONS_00074898(Padi2);TCONS_00082764(VEGFA);TCONS_00085329(AIF1);TCONS_00099012(Rac1);TCONS_00105534(MTUS1);TCONS_00121751(RAC2);TCONS_00128206(WASL);TCONS_00128892(RARRES2);TCONS_00136760(CD74);TCONS_00160147(MSN);XP_004002963.1(GCSAM);XP_004004168.1(CCL21);XP_004004169.1(CCL19);XP_004005725.1(ADAM17);XP_004006320.1(NCKAP1L);XP_…
GO:0010557	positive regulation of macromolecule biosynthetic process	BP	74	492	6.3984e-24	9.53918e-23	NP_001009202.1(UBB);NP_001009426.1(MYC);NP_001020033.1(LTF);NP_001138657.1(SOD1);NP_001159655.1(MYD88);TCONS_00002475(SPEN);TCONS_00009707(TGFBR3);TCONS_00009708(TGFBR3);TCONS_00015839(Rgcc);TCONS_00016479(HSPH1);TCONS_00023265(TRIM25);TCONS_00032179(CAMK1D);TCONS_00032181(CAMK1D);TCONS_00035397(PRKCQ);TCONS_00038810(IRF8);TCONS_00039316(NLRC5);TCONS_00047662(F2);TCONS_00049994(TRAF6);TCONS_00063…
GO:1901700	response to oxygen-containing compound	BP	101	855	6.85168e-24	1.01728e-22	NP_001132917.1(GNG11);NP_001138657.1(SOD1);NP_001159652.1(MMP2);NP_001159654.1(FOS);NP_001159656.1(NFKBIA);NP_001267632.1(SOD2);NP_001295520.1(CDC42);TCONS_00009707(TGFBR3);TCONS_00009708(TGFBR3);TCONS_00021419(COL1A1);TCONS_00022061(CRHR1);TCONS_00023121(Prkca);TCONS_00025101(NR1D1);TCONS_00027877(Gnb1);TCONS_00027879(Gnb1);TCONS_00032725(MRC1);TCONS_00038810(IRF8);TCONS_00039118(ADCY7);TCONS_00…
GO:0043085	positive regulation of catalytic activity	BP	90	701	7.11691e-24	1.05231e-22	NP_001009202.1(UBB);NP_001009426.1(MYC);NP_001009477.1(CAV1);NP_001020033.1(LTF);NP_001120753.1(CD81);NP_001295520.1(CDC42);TCONS_00003274(IL6R);TCONS_00022061(CRHR1);TCONS_00022195(Psmc5);TCONS_00023121(Prkca);TCONS_00027511(FASLG);TCONS_00032190(Abi1);TCONS_00034587(YWHAB);TCONS_00049994(TRAF6);TCONS_00050994(skp1);TCONS_00056189(MAPK1);TCONS_00063753(TGFBR2);TCONS_00081702(Cdc42);TCONS_0008276…
GO:0044267	cellular protein metabolic process	BP	355	5701	8.41665e-24	1.23939e-22	NP_001009202.1(UBB);NP_001009418.1(CD3E);NP_001009426.1(MYC);NP_001009477.1(CAV1);NP_001009485.1(ITGB2);NP_001020033.1(LTF);NP_001120753.1(CD81);NP_001120761.1(CCND3);NP_001129403.1(CDK5);NP_001138657.1(SOD1);NP_001159655.1(MYD88);NP_001159657.1(TNFRSF1A);NP_001233140.1(B4GALT1);NP_001295520.1(CDC42);TCONS_00003274(IL6R);TCONS_00005800(MECOM);TCONS_00007164(PLCL2);TCONS_00009707(TGFBR3);TCONS_000…
GO:0050878	regulation of body fluid levels	BP	69	434	8.80305e-24	1.29099e-22	NP_001009477.1(CAV1);NP_001009784.1(ACTB);NP_001129403.1(CDK5);NP_001171945.1(CLDN1);NP_001295520.1(CDC42);TCONS_00009261(PTGER3);TCONS_00021419(COL1A1);TCONS_00021829(STAT5A);TCONS_00022682(Grb2);TCONS_00023121(Prkca);TCONS_00025060(MED1);TCONS_00025243(STAT5B);TCONS_00026525(ADORA1);TCONS_00035397(PRKCQ);TCONS_00037084(GNAS);TCONS_00047662(F2);TCONS_00047754(PTPRJ);TCONS_00049490(STIM1);TCONS_0…
GO:0098542	defense response to other organism	BP	42	158	9.70589e-24	1.41761e-22	NP_001020033.1(LTF);NP_001159655.1(MYD88);TCONS_00003274(IL6R);TCONS_00005719(PLD1);TCONS_00041101(AP2A1);TCONS_00041102(AP2A1);TCONS_00044480(Ap2s1);TCONS_00046107(Nlrx1);TCONS_00046109(Nlrx1);TCONS_00063603(IGHA1);TCONS_00065321(Tusc2);TCONS_00087250(TIRAP);TCONS_00099043(RNF216);TCONS_00120029(TARBP2);TCONS_00122433(CD4);TCONS_00134417(AP1M1);TCONS_00162539(AP1S2);XP_004003147.1(AP2M1);XP_0040…
GO:0044249	cellular biosynthetic process	BP	372	6086	1.04125e-23	1.51466e-22	NP_001009202.1(UBB);NP_001009426.1(MYC);NP_001009477.1(CAV1);NP_001009751.1(IRF1);NP_001020033.1(LTF);NP_001094389.1(THRA);NP_001120753.1(CD81);NP_001129403.1(CDK5);NP_001135425.1(IDO1);NP_001159654.1(FOS);NP_001159655.1(MYD88);NP_001159656.1(NFKBIA);NP_001159657.1(TNFRSF1A);NP_001167584.1(SIX1);NP_001233140.1(B4GALT1);NP_001267632.1(SOD2);NP_001295491.1(CITED2);NP_001295520.1(CDC42);TCONS_000006…
GO:0002699	positive regulation of immune effector process	BP	40	143	1.39845e-23	2.02606e-22	TCONS_00007370(-);TCONS_00017690(LAMP1);TCONS_00017692(LAMP1);TCONS_00021829(STAT5A);TCONS_00022061(CRHR1);TCONS_00024558(ADORA2B);TCONS_00025243(STAT5B);TCONS_00030541(PRKCZ);TCONS_00040723(PVR);TCONS_00040740(Pvrl2);TCONS_00046267(CRTAM);TCONS_00048546(Cadm1);TCONS_00049994(TRAF6);TCONS_00063501(-);TCONS_00092250(RBP4);TCONS_00093926(CD226);TCONS_00113244(STAT6);TCONS_00115693(TRAF2);TCONS_0011…
GO:0050864	regulation of B cell activation	BP	35	107	2.50498e-23	3.61462e-22	NP_001120753.1(CD81);TCONS_00007733(INPP5D);TCONS_00009906(VAV3);TCONS_00016612(FLT3);TCONS_00021829(STAT5A);TCONS_00025243(STAT5B);TCONS_00030862(RC3H1);TCONS_00113244(STAT6);TCONS_00136045(TCF3);TCONS_00136760(CD74);TCONS_00152488(PRDM1);TCONS_00161610(SASH3);XP_004005720.1(ID2);XP_004006320.1(NCKAP1L);XP_004008525.1(IL27RA);XP_004009569.1(NDFIP1);XP_004011283.1(CD24);XP_004012867.1(TBX21);XP_0…
GO:0046483	heterocycle metabolic process	BP	368	6025	2.55813e-23	3.67654e-22	NP_001009202.1(UBB);NP_001009426.1(MYC);NP_001009477.1(CAV1);NP_001009751.1(IRF1);NP_001020033.1(LTF);NP_001094389.1(THRA);NP_001129403.1(CDK5);NP_001135425.1(IDO1);NP_001138657.1(SOD1);NP_001155361.1(RPA1);NP_001159654.1(FOS);NP_001159655.1(MYD88);NP_001159656.1(NFKBIA);NP_001159657.1(TNFRSF1A);NP_001167584.1(SIX1);NP_001267632.1(SOD2);NP_001295491.1(CITED2);NP_001295520.1(CDC42);TCONS_00000667(…
GO:0019221	cytokine-mediated signaling pathway	BP	64	384	2.86725e-23	4.10439e-22	NP_001009477.1(CAV1);NP_001009751.1(IRF1);NP_001159657.1(TNFRSF1A);TCONS_00003274(IL6R);TCONS_00010824(ADAR);TCONS_00025060(MED1);TCONS_00025252(STAT3);TCONS_00025254(STAT3);TCONS_00027287(-);TCONS_00033809(ZBP1);TCONS_00039316(NLRC5);TCONS_00046070(Cxcr5);TCONS_00048875(-);TCONS_00049994(TRAF6);TCONS_00063327(-);TCONS_00064105(CCR8);TCONS_00074278(-);TCONS_00074898(Padi2);TCONS_00098367(Mapk3);T…
GO:0031328	positive regulation of cellular biosynthetic process	BP	83	621	3.15136e-23	4.49318e-22	NP_001009202.1(UBB);NP_001020033.1(LTF);NP_001159655.1(MYD88);NP_001267632.1(SOD2);TCONS_00002475(SPEN);TCONS_00009707(TGFBR3);TCONS_00009708(TGFBR3);TCONS_00022061(CRHR1);TCONS_00023121(Prkca);TCONS_00023265(TRIM25);TCONS_00023698(NF1);TCONS_00023722(NF1);TCONS_00024558(ADORA2B);TCONS_00032179(CAMK1D);TCONS_00032181(CAMK1D);TCONS_00035397(PRKCQ);TCONS_00037984(-);TCONS_00038810(IRF8);TCONS_00039…
GO:0001944	vasculature development	BP	81	595	3.29723e-23	4.68259e-22	NP_001167584.1(SIX1);NP_001233140.1(B4GALT1);NP_001295491.1(CITED2);NP_001295520.1(CDC42);TCONS_00002475(SPEN);TCONS_00003369(SEMA4A);TCONS_00015368(RUNX1);TCONS_00015839(Rgcc);TCONS_00021419(COL1A1);TCONS_00023121(Prkca);TCONS_00023698(NF1);TCONS_00023722(NF1);TCONS_00027511(FASLG);TCONS_00063753(TGFBR2);TCONS_00074576(WNT4);TCONS_00074936(EPHA2);TCONS_00081702(Cdc42);TCONS_00082706(SRF);TCONS_0…
GO:0060548	negative regulation of cell death	BP	67	420	3.31203e-23	4.68509e-22	NP_001009477.1(CAV1);NP_001129403.1(CDK5);NP_001135425.1(IDO1);NP_001138657.1(SOD1);NP_001167584.1(SIX1);NP_001267632.1(SOD2);TCONS_00013999(PIK3CA);TCONS_00014003(PIK3CA);TCONS_00019877(Gas6);TCONS_00022061(CRHR1);TCONS_00023121(Prkca);TCONS_00032302(ITGB1);TCONS_00035397(PRKCQ);TCONS_00041368(PRKCG);TCONS_00047391(CD44);TCONS_00048176(BIRC2);TCONS_00049650(ARRB1);TCONS_00066670(VHL);TCONS_00067…
GO:0051173	positive regulation of nitrogen compound metabolic process	BP	80	582	3.32939e-23	4.69118e-22	NP_001009202.1(UBB);NP_001020033.1(LTF);NP_001159655.1(MYD88);TCONS_00002475(SPEN);TCONS_00009707(TGFBR3);TCONS_00009708(TGFBR3);TCONS_00022061(CRHR1);TCONS_00023121(Prkca);TCONS_00023265(TRIM25);TCONS_00023698(NF1);TCONS_00023722(NF1);TCONS_00024558(ADORA2B);TCONS_00026020(TNRC6C);TCONS_00032179(CAMK1D);TCONS_00032181(CAMK1D);TCONS_00035397(PRKCQ);TCONS_00038810(IRF8);TCONS_00039118(ADCY7);TCONS…
GO:0045580	regulation of T cell differentiation	BP	33	94	3.4376e-23	4.82472e-22	NP_001009751.1(IRF1);NP_001295526.1(DQA);TCONS_00021829(STAT5A);TCONS_00025243(STAT5B);TCONS_00029748(ITPKB);TCONS_00032119(GATA3);TCONS_00040754(CLPTM1);TCONS_00045871(ZBTB16);TCONS_00055522(DTX1);TCONS_00063753(TGFBR2);TCONS_00084408(HLA-DMA);TCONS_00125272(GLI3);TCONS_00126408(IKZF1);TCONS_00130712(AP3D1);TCONS_00130715(AP3D1);TCONS_00130717(AP3D1);TCONS_00136760(CD74);TCONS_00161610(SASH3);TC…
GO:1902107	positive regulation of leukocyte differentiation	BP	34	101	3.64842e-23	5.10069e-22	NP_001159654.1(FOS);TCONS_00015368(RUNX1);TCONS_00016085(RB1);TCONS_00021829(STAT5A);TCONS_00023121(Prkca);TCONS_00025243(STAT5B);TCONS_00029748(ITPKB);TCONS_00037084(GNAS);TCONS_00045871(ZBTB16);TCONS_00049994(TRAF6);TCONS_00055378(TESC);TCONS_00063753(TGFBR2);TCONS_00086387(RIPK1);TCONS_00117227(Asx);TCONS_00117228(Asx);TCONS_00124595(KMT2E);TCONS_00125272(GLI3);TCONS_00126408(IKZF1);TCONS_0013…
GO:0051649	establishment of localization in cell	BP	175	2104	6.65051e-23	9.26173e-22	NP_001009202.1(UBB);NP_001009477.1(CAV1);NP_001094389.1(THRA);NP_001129403.1(CDK5);NP_001138657.1(SOD1);NP_001159656.1(NFKBIA);NP_001233140.1(B4GALT1);NP_001295520.1(CDC42);TCONS_00010283(VTCN1);TCONS_00010824(ADAR);TCONS_00011058(FCRL5);TCONS_00015368(RUNX1);TCONS_00015839(Rgcc);TCONS_00017690(LAMP1);TCONS_00017692(LAMP1);TCONS_00019877(Gas6);TCONS_00020180(CLTC);TCONS_00020190(CLTC);TCONS_00022…
GO:0045637	regulation of myeloid cell differentiation	BP	43	174	6.68072e-23	9.26789e-22	NP_001009426.1(MYC);NP_001159654.1(FOS);NP_001233138.1(TOB2);TCONS_00006307(RBP1);TCONS_00007733(INPP5D);TCONS_00008662(Tal1);TCONS_00011725(GABPA);TCONS_00015368(RUNX1);TCONS_00016085(RB1);TCONS_00021829(STAT5A);TCONS_00023121(Prkca);TCONS_00023698(NF1);TCONS_00023722(NF1);TCONS_00033611(ZBTB46);TCONS_00036639(RASSF2);TCONS_00037084(GNAS);TCONS_00041094(PRMT1);TCONS_00049994(TRAF6);TCONS_0005273…
GO:0006357	regulation of transcription from RNA polymerase II promoter	BP	164	1910	7.53557e-23	1.04136e-21	NP_001009202.1(UBB);NP_001009426.1(MYC);NP_001009477.1(CAV1);NP_001009751.1(IRF1);NP_001094389.1(THRA);NP_001159654.1(FOS);NP_001159656.1(NFKBIA);NP_001159657.1(TNFRSF1A);NP_001167584.1(SIX1);NP_001295491.1(CITED2);TCONS_00001829(Lmo4);TCONS_00002475(SPEN);TCONS_00003696(Pbx1);TCONS_00005800(MECOM);TCONS_00008662(Tal1);TCONS_00011725(GABPA);TCONS_00013463(RNF168);TCONS_00015368(RUNX1);TCONS_00015…
GO:0006366	transcription from RNA polymerase II promoter	BP	165	1928	7.66873e-23	1.0557e-21	NP_001009202.1(UBB);NP_001009426.1(MYC);NP_001009477.1(CAV1);NP_001009751.1(IRF1);NP_001094389.1(THRA);NP_001159654.1(FOS);NP_001159656.1(NFKBIA);NP_001159657.1(TNFRSF1A);NP_001167584.1(SIX1);NP_001295491.1(CITED2);TCONS_00001829(Lmo4);TCONS_00002475(SPEN);TCONS_00003696(Pbx1);TCONS_00005800(MECOM);TCONS_00008662(Tal1);TCONS_00011725(GABPA);TCONS_00013463(RNF168);TCONS_00015368(RUNX1);TCONS_00015…
GO:0044403	symbiosis, encompassing mutualism through parasitism	BP	82	618	9.45851e-23	1.29712e-21	NP_001009202.1(UBB);NP_001120753.1(CD81);NP_001159655.1(MYD88);TCONS_00002475(SPEN);TCONS_00006564(MX1);TCONS_00010824(ADAR);TCONS_00015656(SATB1);TCONS_00015666(SATB1);TCONS_00022195(Psmc5);TCONS_00022682(Grb2);TCONS_00023265(TRIM25);TCONS_00023339(MPO);TCONS_00031054(RNASEL);TCONS_00032302(ITGB1);TCONS_00038810(IRF8);TCONS_00040740(Pvrl2);TCONS_00041101(AP2A1);TCONS_00041102(AP2A1);TCONS_000444…
GO:0044419	interspecies interaction between organisms	BP	82	619	1.05146e-22	1.43646e-21	NP_001009202.1(UBB);NP_001120753.1(CD81);NP_001159655.1(MYD88);TCONS_00002475(SPEN);TCONS_00006564(MX1);TCONS_00010824(ADAR);TCONS_00015656(SATB1);TCONS_00015666(SATB1);TCONS_00022195(Psmc5);TCONS_00022682(Grb2);TCONS_00023265(TRIM25);TCONS_00023339(MPO);TCONS_00031054(RNASEL);TCONS_00032302(ITGB1);TCONS_00038810(IRF8);TCONS_00040740(Pvrl2);TCONS_00041101(AP2A1);TCONS_00041102(AP2A1);TCONS_000444…
GO:0060341	regulation of cellular localization	BP	90	730	1.22922e-22	1.67295e-21	NP_001009477.1(CAV1);NP_001094389.1(THRA);NP_001129403.1(CDK5);NP_001159656.1(NFKBIA);NP_001233140.1(B4GALT1);NP_001295520.1(CDC42);TCONS_00011058(FCRL5);TCONS_00015839(Rgcc);TCONS_00017690(LAMP1);TCONS_00017692(LAMP1);TCONS_00022061(CRHR1);TCONS_00023698(NF1);TCONS_00023722(NF1);TCONS_00025060(MED1);TCONS_00025101(NR1D1);TCONS_00034587(YWHAB);TCONS_00047662(F2);TCONS_00047682(NR1H3);TCONS_000495…
GO:0045935	positive regulation of nucleobase-containing compound metabolic process	BP	78	568	1.2799e-22	1.73534e-21	NP_001009202.1(UBB);NP_001020033.1(LTF);NP_001159655.1(MYD88);TCONS_00002475(SPEN);TCONS_00009707(TGFBR3);TCONS_00009708(TGFBR3);TCONS_00022061(CRHR1);TCONS_00023121(Prkca);TCONS_00023265(TRIM25);TCONS_00023698(NF1);TCONS_00023722(NF1);TCONS_00024558(ADORA2B);TCONS_00026020(TNRC6C);TCONS_00032179(CAMK1D);TCONS_00032181(CAMK1D);TCONS_00035397(PRKCQ);TCONS_00038810(IRF8);TCONS_00039118(ADCY7);TCONS…
GO:0006139	nucleobase-containing compound metabolic process	BP	360	5898	1.29169e-22	1.74475e-21	NP_001009202.1(UBB);NP_001009426.1(MYC);NP_001009477.1(CAV1);NP_001009751.1(IRF1);NP_001020033.1(LTF);NP_001094389.1(THRA);NP_001129403.1(CDK5);NP_001138657.1(SOD1);NP_001155361.1(RPA1);NP_001159654.1(FOS);NP_001159655.1(MYD88);NP_001159656.1(NFKBIA);NP_001159657.1(TNFRSF1A);NP_001167584.1(SIX1);NP_001267632.1(SOD2);NP_001295491.1(CITED2);NP_001295520.1(CDC42);TCONS_00000667(Ctps1);TCONS_00001829…
GO:0051641	cellular localization	BP	203	2637	1.36661e-22	1.83904e-21	NP_001009202.1(UBB);NP_001009477.1(CAV1);NP_001009485.1(ITGB2);NP_001030296.1(ITGAL);NP_001094389.1(THRA);NP_001129403.1(CDK5);NP_001138657.1(SOD1);NP_001159656.1(NFKBIA);NP_001167584.1(SIX1);NP_001233140.1(B4GALT1);NP_001295520.1(CDC42);TCONS_00010283(VTCN1);TCONS_00010824(ADAR);TCONS_00011058(FCRL5);TCONS_00015271(ITGB2);TCONS_00015368(RUNX1);TCONS_00015839(Rgcc);TCONS_00016085(RB1);TCONS_00017…
GO:0050870	positive regulation of T cell activation	BP	30	78	1.48101e-22	1.97816e-21	NP_001009418.1(CD3E);TCONS_00016479(HSPH1);TCONS_00021829(STAT5A);TCONS_00025243(STAT5B);TCONS_00029748(ITPKB);TCONS_00045871(ZBTB16);TCONS_00063753(TGFBR2);TCONS_00088178(IGF2);TCONS_00088179(IGF2);TCONS_00121384(IGF1);TCONS_00125272(GLI3);TCONS_00126408(IKZF1);TCONS_00130712(AP3D1);TCONS_00130715(AP3D1);TCONS_00130717(AP3D1);TCONS_00161665(NKAP);XP_004006320.1(NCKAP1L);XP_004011283.1(CD24);XP_0…
GO:1903039	positive regulation of leukocyte cell-cell adhesion	BP	30	78	1.48101e-22	1.97816e-21	NP_001009418.1(CD3E);TCONS_00016479(HSPH1);TCONS_00021829(STAT5A);TCONS_00025243(STAT5B);TCONS_00029748(ITPKB);TCONS_00045871(ZBTB16);TCONS_00063753(TGFBR2);TCONS_00088178(IGF2);TCONS_00088179(IGF2);TCONS_00121384(IGF1);TCONS_00125272(GLI3);TCONS_00126408(IKZF1);TCONS_00130712(AP3D1);TCONS_00130715(AP3D1);TCONS_00130717(AP3D1);TCONS_00161665(NKAP);XP_004006320.1(NCKAP1L);XP_004011283.1(CD24);XP_0…
GO:0019538	protein metabolic process	BP	398	6771	1.84756e-22	2.45863e-21	NP_001009202.1(UBB);NP_001009418.1(CD3E);NP_001009426.1(MYC);NP_001009477.1(CAV1);NP_001009485.1(ITGB2);NP_001020033.1(LTF);NP_001120753.1(CD81);NP_001120761.1(CCND3);NP_001124502.1(PSMB8);NP_001129403.1(CDK5);NP_001138657.1(SOD1);NP_001159652.1(MMP2);NP_001159655.1(MYD88);NP_001159657.1(TNFRSF1A);NP_001233140.1(B4GALT1);NP_001295520.1(CDC42);TCONS_00003274(IL6R);TCONS_00005800(MECOM);TCONS_00007…
GO:0007249	I-kappaB kinase/NF-kappaB signaling	BP	57	320	2.66735e-22	3.53645e-21	NP_001009202.1(UBB);NP_001020033.1(LTF);NP_001159655.1(MYD88);NP_001159657.1(TNFRSF1A);TCONS_00023265(TRIM25);TCONS_00027511(FASLG);TCONS_00046107(Nlrx1);TCONS_00046109(Nlrx1);TCONS_00048176(BIRC2);TCONS_00049994(TRAF6);TCONS_00085638(TRIM38);TCONS_00086387(RIPK1);TCONS_00087250(TIRAP);TCONS_00097562(Pdpk1);TCONS_00098266(PRKCB);TCONS_00102772(SIRT1);TCONS_00114960(LGALS1);TCONS_00118381(PRKCE);T…
GO:0030177	positive regulation of Wnt signaling pathway	BP	35	116	5.25178e-22	6.93737e-21	NP_001009202.1(UBB);NP_001009477.1(CAV1);TCONS_00021419(COL1A1);TCONS_00022195(Psmc5);TCONS_00049768(LGR4);TCONS_00074576(WNT4);TCONS_00090273(PSMD13);TCONS_00096709(SMAD2);TCONS_00114416(LRP6);TCONS_00127366(CAV1);TCONS_00130606(DAPK3);TCONS_00134252(UBA52);TCONS_00160528(EDA);TCONS_00160530(EDA);XP_004002329.1(PSMA5);XP_004008046.1(PSMA2);XP_004010363.1(PSME1);XP_004010730.1(PSMA3);XP_004012210…
GO:0045859	regulation of protein kinase activity	BP	82	636	6.12557e-22	8.06197e-21	NP_001009202.1(UBB);NP_001009477.1(CAV1);NP_001020033.1(LTF);NP_001120753.1(CD81);NP_001120761.1(CCND3);TCONS_00003274(IL6R);TCONS_00010824(ADAR);TCONS_00015839(Rgcc);TCONS_00023121(Prkca);TCONS_00023698(NF1);TCONS_00023722(NF1);TCONS_00032190(Abi1);TCONS_00034587(YWHAB);TCONS_00047754(PTPRJ);TCONS_00049994(TRAF6);TCONS_00056189(MAPK1);TCONS_00058997(IGF1R);TCONS_00063753(TGFBR2);TCONS_00067368(P…
GO:0009968	negative regulation of signal transduction	BP	84	666	7.97873e-22	1.04626e-20	NP_001009202.1(UBB);NP_001009477.1(CAV1);TCONS_00005800(MECOM);TCONS_00010824(ADAR);TCONS_00022195(Psmc5);TCONS_00023121(Prkca);TCONS_00025101(NR1D1);TCONS_00030541(PRKCZ);TCONS_00032119(GATA3);TCONS_00033369(PRNP);TCONS_00033371(PRNP);TCONS_00035397(PRKCQ);TCONS_00039316(NLRC5);TCONS_00044218(Arhgef1);TCONS_00046107(Nlrx1);TCONS_00046109(Nlrx1);TCONS_00047754(PTPRJ);TCONS_00055756(ADRBK2);TCONS_…
GO:0002819	regulation of adaptive immune response	BP	37	133	8.05716e-22	1.0527e-20	TCONS_00002961(FCGR1A);TCONS_00030541(PRKCZ);TCONS_00030862(RC3H1);TCONS_00035397(PRKCQ);TCONS_00040723(PVR);TCONS_00040740(Pvrl2);TCONS_00049994(TRAF6);TCONS_00063501(-);TCONS_00083305(TRIM27);TCONS_00093926(CD226);TCONS_00100553(SPN);TCONS_00102772(SIRT1);TCONS_00113244(STAT6);TCONS_00115693(TRAF2);TCONS_00115694(TRAF2);TCONS_00150435(MAP3K7);TCONS_00161610(SASH3);XP_004004841.1(HSPD1);XP_00400…
GO:0090304	nucleic acid metabolic process	BP	329	5271	8.09566e-22	1.0539e-20	NP_001009202.1(UBB);NP_001009426.1(MYC);NP_001009477.1(CAV1);NP_001009751.1(IRF1);NP_001020033.1(LTF);NP_001094389.1(THRA);NP_001129403.1(CDK5);NP_001138657.1(SOD1);NP_001155361.1(RPA1);NP_001159654.1(FOS);NP_001159655.1(MYD88);NP_001159656.1(NFKBIA);NP_001159657.1(TNFRSF1A);NP_001167584.1(SIX1);NP_001267632.1(SOD2);NP_001295491.1(CITED2);NP_001295520.1(CDC42);TCONS_00001829(Lmo4);TCONS_00002475(…
GO:0006897	endocytosis	BP	73	520	8.48273e-22	1.1003e-20	NP_001009477.1(CAV1);NP_001129403.1(CDK5);TCONS_00002961(FCGR1A);TCONS_00012575(CD47);TCONS_00016479(HSPH1);TCONS_00020180(CLTC);TCONS_00020190(CLTC);TCONS_00020583(ABR);TCONS_00021419(COL1A1);TCONS_00021511(EZR);TCONS_00022682(Grb2);TCONS_00032179(CAMK1D);TCONS_00032181(CAMK1D);TCONS_00032725(MRC1);TCONS_00038810(IRF8);TCONS_00041101(AP2A1);TCONS_00041102(AP2A1);TCONS_00044480(Ap2s1);TCONS_00049…
GO:0043069	negative regulation of programmed cell death	BP	62	385	8.9679e-22	1.15905e-20	NP_001009477.1(CAV1);NP_001135425.1(IDO1);NP_001138657.1(SOD1);NP_001167584.1(SIX1);NP_001267632.1(SOD2);TCONS_00013999(PIK3CA);TCONS_00014003(PIK3CA);TCONS_00019877(Gas6);TCONS_00023121(Prkca);TCONS_00032302(ITGB1);TCONS_00035397(PRKCQ);TCONS_00041368(PRKCG);TCONS_00047391(CD44);TCONS_00048176(BIRC2);TCONS_00049650(ARRB1);TCONS_00066670(VHL);TCONS_00067368(PRKCD);TCONS_00074576(WNT4);TCONS_00082…
GO:0050790	regulation of catalytic activity	BP	169	2047	9.43307e-22	1.2148e-20	NP_001009202.1(UBB);NP_001009426.1(MYC);NP_001009477.1(CAV1);NP_001020033.1(LTF);NP_001120753.1(CD81);NP_001120761.1(CCND3);NP_001295520.1(CDC42);TCONS_00003274(IL6R);TCONS_00004046(TIAM1);TCONS_00009906(VAV3);TCONS_00010824(ADAR);TCONS_00015839(Rgcc);TCONS_00020583(ABR);TCONS_00022061(CRHR1);TCONS_00022195(Psmc5);TCONS_00023121(Prkca);TCONS_00023698(NF1);TCONS_00023722(NF1);TCONS_00023895(Crk);T…
GO:0006725	cellular aromatic compound metabolic process	BP	366	6099	9.8163e-22	1.25964e-20	NP_001009202.1(UBB);NP_001009426.1(MYC);NP_001009477.1(CAV1);NP_001009751.1(IRF1);NP_001020033.1(LTF);NP_001094389.1(THRA);NP_001129403.1(CDK5);NP_001135425.1(IDO1);NP_001138657.1(SOD1);NP_001155361.1(RPA1);NP_001159654.1(FOS);NP_001159655.1(MYD88);NP_001159656.1(NFKBIA);NP_001159657.1(TNFRSF1A);NP_001167584.1(SIX1);NP_001267632.1(SOD2);NP_001295491.1(CITED2);NP_001295520.1(CDC42);TCONS_00000667(…
GO:0043408	regulation of MAPK cascade	BP	76	562	1.18245e-21	1.51194e-20	NP_001009426.1(MYC);NP_001009477.1(CAV1);NP_001159655.1(MYD88);NP_001295520.1(CDC42);TCONS_00005800(MECOM);TCONS_00023121(Prkca);TCONS_00023698(NF1);TCONS_00023722(NF1);TCONS_00030541(PRKCZ);TCONS_00047391(CD44);TCONS_00047754(PTPRJ);TCONS_00049650(ARRB1);TCONS_00049994(TRAF6);TCONS_00056189(MAPK1);TCONS_00056355(FGB);TCONS_00058997(IGF1R);TCONS_00067368(PRKCD);TCONS_00074936(EPHA2);TCONS_0008170…
GO:0010628	positive regulation of gene expression	BP	68	460	1.23961e-21	1.57941e-20	NP_001009202.1(UBB);NP_001020033.1(LTF);NP_001159655.1(MYD88);TCONS_00002475(SPEN);TCONS_00009707(TGFBR3);TCONS_00009708(TGFBR3);TCONS_00010824(ADAR);TCONS_00023265(TRIM25);TCONS_00026020(TNRC6C);TCONS_00032179(CAMK1D);TCONS_00032181(CAMK1D);TCONS_00035397(PRKCQ);TCONS_00038810(IRF8);TCONS_00048934(HSPA8);TCONS_00049994(TRAF6);TCONS_00052734(PIK3R1);TCONS_00082706(SRF);TCONS_00082764(VEGFA);TCONS…
GO:0043122	regulation of I-kappaB kinase/NF-kappaB signaling	BP	55	309	1.52404e-21	1.93494e-20	NP_001009202.1(UBB);NP_001020033.1(LTF);NP_001159655.1(MYD88);NP_001159657.1(TNFRSF1A);TCONS_00023265(TRIM25);TCONS_00027511(FASLG);TCONS_00046107(Nlrx1);TCONS_00046109(Nlrx1);TCONS_00048176(BIRC2);TCONS_00049994(TRAF6);TCONS_00085638(TRIM38);TCONS_00086387(RIPK1);TCONS_00087250(TIRAP);TCONS_00098266(PRKCB);TCONS_00102772(SIRT1);TCONS_00114960(LGALS1);TCONS_00118381(PRKCE);TCONS_00118419(PPM1B);T…
GO:0016070	RNA metabolic process	BP	292	4503	2.16264e-21	2.73604e-20	NP_001009202.1(UBB);NP_001009426.1(MYC);NP_001009477.1(CAV1);NP_001009751.1(IRF1);NP_001020033.1(LTF);NP_001094389.1(THRA);NP_001129403.1(CDK5);NP_001159654.1(FOS);NP_001159655.1(MYD88);NP_001159656.1(NFKBIA);NP_001159657.1(TNFRSF1A);NP_001167584.1(SIX1);NP_001267632.1(SOD2);NP_001295491.1(CITED2);TCONS_00001829(Lmo4);TCONS_00002475(SPEN);TCONS_00003696(Pbx1);TCONS_00005800(MECOM);TCONS_00008662(…
GO:0007599	hemostasis	BP	56	323	2.40582e-21	3.03302e-20	NP_001009784.1(ACTB);NP_001129403.1(CDK5);NP_001295520.1(CDC42);TCONS_00021419(COL1A1);TCONS_00022682(Grb2);TCONS_00023121(Prkca);TCONS_00035397(PRKCQ);TCONS_00037084(GNAS);TCONS_00047662(F2);TCONS_00047754(PTPRJ);TCONS_00049490(STIM1);TCONS_00049650(ARRB1);TCONS_00056189(MAPK1);TCONS_00056355(FGB);TCONS_00067368(PRKCD);TCONS_00072070(GRB14);TCONS_00081702(Cdc42);TCONS_00087654(FERMT3);TCONS_0009…
GO:0023057	negative regulation of signaling	BP	84	678	2.56075e-21	3.21705e-20	NP_001009202.1(UBB);NP_001009477.1(CAV1);TCONS_00005800(MECOM);TCONS_00010824(ADAR);TCONS_00022195(Psmc5);TCONS_00023121(Prkca);TCONS_00025101(NR1D1);TCONS_00030541(PRKCZ);TCONS_00032119(GATA3);TCONS_00033369(PRNP);TCONS_00033371(PRNP);TCONS_00035397(PRKCQ);TCONS_00039316(NLRC5);TCONS_00044218(Arhgef1);TCONS_00046107(Nlrx1);TCONS_00046109(Nlrx1);TCONS_00047754(PTPRJ);TCONS_00055756(ADRBK2);TCONS_…
GO:0009888	tissue development	BP	151	1747	2.80241e-21	3.50839e-20	NP_001009477.1(CAV1);NP_001020033.1(LTF);NP_001094389.1(THRA);NP_001129403.1(CDK5);NP_001159654.1(FOS);NP_001159655.1(MYD88);NP_001167584.1(SIX1);NP_001295491.1(CITED2);NP_001295520.1(CDC42);TCONS_00003696(Pbx1);TCONS_00005800(MECOM);TCONS_00008662(Tal1);TCONS_00009707(TGFBR3);TCONS_00009708(TGFBR3);TCONS_00015656(SATB1);TCONS_00015666(SATB1);TCONS_00015839(Rgcc);TCONS_00016085(RB1);TCONS_0002141…
GO:0010648	negative regulation of cell communication	BP	85	693	2.82437e-21	3.5236e-20	NP_001009202.1(UBB);NP_001009477.1(CAV1);TCONS_00005800(MECOM);TCONS_00010824(ADAR);TCONS_00022195(Psmc5);TCONS_00023121(Prkca);TCONS_00025101(NR1D1);TCONS_00030541(PRKCZ);TCONS_00032119(GATA3);TCONS_00033369(PRNP);TCONS_00033371(PRNP);TCONS_00035397(PRKCQ);TCONS_00039316(NLRC5);TCONS_00044218(Arhgef1);TCONS_00046107(Nlrx1);TCONS_00046109(Nlrx1);TCONS_00047754(PTPRJ);TCONS_00055756(ADRBK2);TCONS_…
GO:0046631	alpha-beta T cell activation	BP	31	92	2.97312e-21	3.69634e-20	NP_001009751.1(IRF1);TCONS_00003369(SEMA4A);TCONS_00015656(SATB1);TCONS_00015666(SATB1);TCONS_00016479(HSPH1);TCONS_00030862(RC3H1);TCONS_00032119(GATA3);TCONS_00035397(PRKCQ);TCONS_00045871(ZBTB16);TCONS_00063753(TGFBR2);TCONS_00066284(EOMES);TCONS_00066285(Eomes);TCONS_00113244(STAT6);TCONS_00126408(IKZF1);TCONS_00128688(BRAF);TCONS_00130712(AP3D1);TCONS_00130715(AP3D1);TCONS_00130717(AP3D1);TC…
GO:0051090	regulation of sequence-specific DNA binding transcription factor activity	BP	55	314	3.34511e-21	4.14448e-20	NP_001009202.1(UBB);NP_001020033.1(LTF);NP_001159655.1(MYD88);NP_001159656.1(NFKBIA);TCONS_00009707(TGFBR3);TCONS_00009708(TGFBR3);TCONS_00023265(TRIM25);TCONS_00032179(CAMK1D);TCONS_00032181(CAMK1D);TCONS_00035397(PRKCQ);TCONS_00039316(NLRC5);TCONS_00049650(ARRB1);TCONS_00049994(TRAF6);TCONS_00082764(VEGFA);TCONS_00085638(TRIM38);TCONS_00086387(RIPK1);TCONS_00087250(TIRAP);TCONS_00098266(PRKCB);…
GO:0051347	positive regulation of transferase activity	BP	66	444	3.67875e-21	4.54218e-20	NP_001009202.1(UBB);NP_001020033.1(LTF);NP_001120753.1(CD81);TCONS_00003274(IL6R);TCONS_00022195(Psmc5);TCONS_00032190(Abi1);TCONS_00034587(YWHAB);TCONS_00049994(TRAF6);TCONS_00050994(skp1);TCONS_00056189(MAPK1);TCONS_00063753(TGFBR2);TCONS_00082764(VEGFA);TCONS_00088178(IGF2);TCONS_00088179(IGF2);TCONS_00090123(CD81);TCONS_00090273(PSMD13);TCONS_00097562(Pdpk1);TCONS_00102772(SIRT1);TCONS_001109…
GO:0002761	regulation of myeloid leukocyte differentiation	BP	37	139	4.30622e-21	5.29872e-20	NP_001009426.1(MYC);NP_001159654.1(FOS);NP_001233138.1(TOB2);TCONS_00006307(RBP1);TCONS_00007733(INPP5D);TCONS_00008662(Tal1);TCONS_00015368(RUNX1);TCONS_00016085(RB1);TCONS_00021829(STAT5A);TCONS_00023121(Prkca);TCONS_00023698(NF1);TCONS_00023722(NF1);TCONS_00033611(ZBTB46);TCONS_00036639(RASSF2);TCONS_00037084(GNAS);TCONS_00049994(TRAF6);TCONS_00052734(PIK3R1);TCONS_00055378(TESC);TCONS_0005831…
GO:0043066	negative regulation of apoptotic process	BP	60	374	5.05799e-21	6.20251e-20	NP_001009477.1(CAV1);NP_001135425.1(IDO1);NP_001138657.1(SOD1);NP_001167584.1(SIX1);NP_001267632.1(SOD2);TCONS_00013999(PIK3CA);TCONS_00014003(PIK3CA);TCONS_00019877(Gas6);TCONS_00023121(Prkca);TCONS_00032302(ITGB1);TCONS_00035397(PRKCQ);TCONS_00041368(PRKCG);TCONS_00047391(CD44);TCONS_00049650(ARRB1);TCONS_00066670(VHL);TCONS_00067368(PRKCD);TCONS_00074576(WNT4);TCONS_00082764(VEGFA);TCONS_00097…
GO:0048872	homeostasis of number of cells	BP	33	108	5.11132e-21	6.24659e-20	TCONS_00005800(MECOM);TCONS_00009707(TGFBR3);TCONS_00009708(TGFBR3);TCONS_00010824(ADAR);TCONS_00016085(RB1);TCONS_00021829(STAT5A);TCONS_00025060(MED1);TCONS_00025243(STAT5B);TCONS_00030862(RC3H1);TCONS_00048763(SLC37A4);TCONS_00082764(VEGFA);TCONS_00101245(Sh2b2);TCONS_00121647(MB);TCONS_00130218(SMARCA4);TCONS_00130221(SMARCA4);TCONS_00145218(HIF1A);XP_004004354.1(ANXA1);XP_004005720.1(ID2);XP…
GO:0002263	cell activation involved in immune response	BP	34	117	7.8709e-21	9.55411e-20	NP_001030296.1(ITGAL);TCONS_00003369(SEMA4A);TCONS_00007164(PLCL2);TCONS_00030862(RC3H1);TCONS_00066284(EOMES);TCONS_00066285(Eomes);TCONS_00098429(ITGAL);TCONS_00113244(STAT6);TCONS_00118381(PRKCE);TCONS_00163759(ATP7A);XP_004004443.1(RPS6);XP_004004841.1(HSPD1);XP_004008525.1(IL27RA);XP_004009569.1(NDFIP1);XP_004012867.1(TBX21);XP_004015239.1(TYROBP);XP_004018008.2(CHGA);XP_004020135.1(PI4K2A);…
GO:0002366	leukocyte activation involved in immune response	BP	34	117	7.8709e-21	9.55411e-20	NP_001030296.1(ITGAL);TCONS_00003369(SEMA4A);TCONS_00007164(PLCL2);TCONS_00030862(RC3H1);TCONS_00066284(EOMES);TCONS_00066285(Eomes);TCONS_00098429(ITGAL);TCONS_00113244(STAT6);TCONS_00118381(PRKCE);TCONS_00163759(ATP7A);XP_004004443.1(RPS6);XP_004004841.1(HSPD1);XP_004008525.1(IL27RA);XP_004009569.1(NDFIP1);XP_004012867.1(TBX21);XP_004015239.1(TYROBP);XP_004018008.2(CHGA);XP_004020135.1(PI4K2A);…
GO:0043900	regulation of multi-organism process	BP	48	248	1.53511e-20	1.85712e-19	NP_001020033.1(LTF);NP_001159655.1(MYD88);TCONS_00006564(MX1);TCONS_00010824(ADAR);TCONS_00023265(TRIM25);TCONS_00023339(MPO);TCONS_00031054(RNASEL);TCONS_00038810(IRF8);TCONS_00041101(AP2A1);TCONS_00041102(AP2A1);TCONS_00044480(Ap2s1);TCONS_00046107(Nlrx1);TCONS_00046109(Nlrx1);TCONS_00083305(TRIM27);TCONS_00085638(TRIM38);TCONS_00087250(TIRAP);TCONS_00099043(RNF216);TCONS_00110921(EIF2AK2);TCON…
GO:0045597	positive regulation of cell differentiation	BP	83	684	1.69451e-20	2.04308e-19	NP_001009432.1(PTGS2);NP_001020033.1(LTF);NP_001159654.1(FOS);NP_001233140.1(B4GALT1);NP_001269176.1(CD53);NP_001295520.1(CDC42);TCONS_00004046(TIAM1);TCONS_00015368(RUNX1);TCONS_00016085(RB1);TCONS_00021829(STAT5A);TCONS_00023121(Prkca);TCONS_00025060(MED1);TCONS_00025243(STAT5B);TCONS_00029748(ITPKB);TCONS_00037084(GNAS);TCONS_00037896(PREX1);TCONS_00041067(FLT3LG);TCONS_00045871(ZBTB16);TCONS_…
GO:1903649	regulation of cytoplasmic transport	BP	57	349	2.06499e-20	2.48144e-19	NP_001009477.1(CAV1);NP_001094389.1(THRA);NP_001129403.1(CDK5);NP_001159656.1(NFKBIA);TCONS_00011058(FCRL5);TCONS_00023698(NF1);TCONS_00023722(NF1);TCONS_00025060(MED1);TCONS_00047662(F2);TCONS_00049548(PDE2A);TCONS_00049549(PDE2A);TCONS_00051221(PDE4D);TCONS_00052734(PIK3R1);TCONS_00096709(SMAD2);TCONS_00097562(Pdpk1);TCONS_00100457(CD19);TCONS_00102772(SIRT1);TCONS_00103416(BMPR1A);TCONS_001098…
GO:0045184	establishment of protein localization	BP	135	1507	2.29283e-20	2.74604e-19	NP_001094389.1(THRA);NP_001129403.1(CDK5);NP_001159656.1(NFKBIA);TCONS_00010283(VTCN1);TCONS_00010824(ADAR);TCONS_00017690(LAMP1);TCONS_00017692(LAMP1);TCONS_00019877(Gas6);TCONS_00020180(CLTC);TCONS_00020190(CLTC);TCONS_00023698(NF1);TCONS_00023722(NF1);TCONS_00025060(MED1);TCONS_00025101(NR1D1);TCONS_00025252(STAT3);TCONS_00025254(STAT3);TCONS_00032119(GATA3);TCONS_00034587(YWHAB);TCONS_0004110…
GO:0032386	regulation of intracellular transport	BP	65	452	4.42309e-20	5.27979e-19	NP_001009477.1(CAV1);NP_001094389.1(THRA);NP_001129403.1(CDK5);NP_001159656.1(NFKBIA);NP_001295520.1(CDC42);TCONS_00011058(FCRL5);TCONS_00017690(LAMP1);TCONS_00017692(LAMP1);TCONS_00023698(NF1);TCONS_00023722(NF1);TCONS_00025060(MED1);TCONS_00034587(YWHAB);TCONS_00047662(F2);TCONS_00049548(PDE2A);TCONS_00049549(PDE2A);TCONS_00051221(PDE4D);TCONS_00052734(PIK3R1);TCONS_00081702(Cdc42);TCONS_000967…
GO:0016192	vesicle-mediated transport	BP	112	1136	4.57227e-20	5.4398e-19	NP_001009477.1(CAV1);NP_001129403.1(CDK5);NP_001233140.1(B4GALT1);NP_001295520.1(CDC42);TCONS_00002961(FCGR1A);TCONS_00012575(CD47);TCONS_00016479(HSPH1);TCONS_00017690(LAMP1);TCONS_00017692(LAMP1);TCONS_00020180(CLTC);TCONS_00020190(CLTC);TCONS_00020583(ABR);TCONS_00021419(COL1A1);TCONS_00021511(EZR);TCONS_00022682(Grb2);TCONS_00032179(CAMK1D);TCONS_00032181(CAMK1D);TCONS_00032725(MRC1);TCONS_00…
GO:0008104	protein localization	BP	181	2350	4.79082e-20	5.681e-19	NP_001009477.1(CAV1);NP_001009485.1(ITGB2);NP_001030296.1(ITGAL);NP_001094389.1(THRA);NP_001129403.1(CDK5);NP_001159656.1(NFKBIA);NP_001167584.1(SIX1);NP_001295520.1(CDC42);TCONS_00010283(VTCN1);TCONS_00010824(ADAR);TCONS_00015271(ITGB2);TCONS_00016085(RB1);TCONS_00017690(LAMP1);TCONS_00017692(LAMP1);TCONS_00019877(Gas6);TCONS_00020180(CLTC);TCONS_00020190(CLTC);TCONS_00021419(COL1A1);TCONS_00023…
GO:1901360	organic cyclic compound metabolic process	BP	369	6305	5.44629e-20	6.43702e-19	NP_001009202.1(UBB);NP_001009426.1(MYC);NP_001009477.1(CAV1);NP_001009751.1(IRF1);NP_001020033.1(LTF);NP_001094389.1(THRA);NP_001129403.1(CDK5);NP_001135425.1(IDO1);NP_001138657.1(SOD1);NP_001155361.1(RPA1);NP_001159654.1(FOS);NP_001159655.1(MYD88);NP_001159656.1(NFKBIA);NP_001159657.1(TNFRSF1A);NP_001167584.1(SIX1);NP_001267632.1(SOD2);NP_001295491.1(CITED2);NP_001295520.1(CDC42);TCONS_00000667(…
GO:0002705	positive regulation of leukocyte mediated immunity	BP	33	116	6.12837e-20	7.21942e-19	TCONS_00007370(-);TCONS_00017690(LAMP1);TCONS_00017692(LAMP1);TCONS_00021829(STAT5A);TCONS_00022061(CRHR1);TCONS_00024558(ADORA2B);TCONS_00025243(STAT5B);TCONS_00030541(PRKCZ);TCONS_00040723(PVR);TCONS_00040740(Pvrl2);TCONS_00046267(CRTAM);TCONS_00048546(Cadm1);TCONS_00049994(TRAF6);TCONS_00063501(-);TCONS_00093926(CD226);TCONS_00113244(STAT6);TCONS_00115693(TRAF2);TCONS_00115694(TRAF2);TCONS_001…
GO:0015031	protein transport	BP	128	1405	6.2653e-20	7.35661e-19	NP_001094389.1(THRA);NP_001129403.1(CDK5);NP_001159656.1(NFKBIA);TCONS_00010283(VTCN1);TCONS_00010824(ADAR);TCONS_00019877(Gas6);TCONS_00020180(CLTC);TCONS_00020190(CLTC);TCONS_00023698(NF1);TCONS_00023722(NF1);TCONS_00025060(MED1);TCONS_00025101(NR1D1);TCONS_00025252(STAT3);TCONS_00025254(STAT3);TCONS_00032119(GATA3);TCONS_00034587(YWHAB);TCONS_00041101(AP2A1);TCONS_00041102(AP2A1);TCONS_0004448…
GO:1902582	single-organism intracellular transport	BP	112	1142	6.85925e-20	8.02778e-19	NP_001009202.1(UBB);NP_001009477.1(CAV1);NP_001094389.1(THRA);NP_001129403.1(CDK5);NP_001138657.1(SOD1);NP_001159656.1(NFKBIA);TCONS_00011058(FCRL5);TCONS_00017690(LAMP1);TCONS_00017692(LAMP1);TCONS_00020180(CLTC);TCONS_00020190(CLTC);TCONS_00023698(NF1);TCONS_00023722(NF1);TCONS_00025060(MED1);TCONS_00034587(YWHAB);TCONS_00047662(F2);TCONS_00049548(PDE2A);TCONS_00049549(PDE2A);TCONS_00049650(ARR…
GO:0002237	response to molecule of bacterial origin	BP	46	236	7.23713e-20	8.44253e-19	NP_001135425.1(IDO1);NP_001159655.1(MYD88);NP_001159656.1(NFKBIA);TCONS_00009261(PTGER3);TCONS_00020583(ABR);TCONS_00025101(NR1D1);TCONS_00032725(MRC1);TCONS_00038810(IRF8);TCONS_00047682(NR1H3);TCONS_00049994(TRAF6);TCONS_00051221(PDE4D);TCONS_00056189(MAPK1);TCONS_00056191(MAPK1);TCONS_00087250(TIRAP);TCONS_00098367(Mapk3);TCONS_00098368(Mapk3);TCONS_00106190(IDO1);TCONS_00120793(IRAK3);TCONS_0…
GO:0034645	cellular macromolecule biosynthetic process	BP	311	5027	8.88492e-20	1.03312e-18	NP_001009202.1(UBB);NP_001009426.1(MYC);NP_001009477.1(CAV1);NP_001009751.1(IRF1);NP_001020033.1(LTF);NP_001094389.1(THRA);NP_001129403.1(CDK5);NP_001159654.1(FOS);NP_001159655.1(MYD88);NP_001159656.1(NFKBIA);NP_001159657.1(TNFRSF1A);NP_001167584.1(SIX1);NP_001233140.1(B4GALT1);NP_001267632.1(SOD2);NP_001295491.1(CITED2);NP_001295520.1(CDC42);TCONS_00001829(Lmo4);TCONS_00002475(SPEN);TCONS_000036…
GO:0051091	positive regulation of sequence-specific DNA binding transcription factor activity	BP	44	217	9.28636e-20	1.07632e-18	NP_001009202.1(UBB);NP_001020033.1(LTF);NP_001159655.1(MYD88);TCONS_00009707(TGFBR3);TCONS_00009708(TGFBR3);TCONS_00023265(TRIM25);TCONS_00032179(CAMK1D);TCONS_00032181(CAMK1D);TCONS_00035397(PRKCQ);TCONS_00049994(TRAF6);TCONS_00082764(VEGFA);TCONS_00085638(TRIM38);TCONS_00086387(RIPK1);TCONS_00087250(TIRAP);TCONS_00098266(PRKCB);TCONS_00106264(IKBKB);TCONS_00110921(EIF2AK2);TCONS_00114096(KRAS);…
GO:0002377	immunoglobulin production	BP	30	95	1.08614e-19	1.25482e-18	TCONS_00013463(RNF168);TCONS_00041038(CD37);TCONS_00041040(CD37);TCONS_00049994(TRAF6);TCONS_00092250(RBP4);TCONS_00102102(GALNT2);TCONS_00102126(GALNT2);TCONS_00113244(STAT6);TCONS_00115693(TRAF2);TCONS_00115694(TRAF2);TCONS_00129086(PAXIP1);TCONS_00136045(TCF3);TCONS_00156143(NBN);TCONS_00156144(NBN);XP_004004841.1(HSPD1);XP_004007117.1(LOC101103463);XP_004008525.1(IL27RA);XP_004009569.1(NDFIP1…
GO:0033993	response to lipid	BP	72	552	1.15184e-19	1.32646e-18	NP_001009477.1(CAV1);NP_001295491.1(CITED2);TCONS_00009707(TGFBR3);TCONS_00009708(TGFBR3);TCONS_00021419(COL1A1);TCONS_00021829(STAT5A);TCONS_00025060(MED1);TCONS_00025101(NR1D1);TCONS_00025243(STAT5B);TCONS_00025252(STAT3);TCONS_00025254(STAT3);TCONS_00027877(Gnb1);TCONS_00027879(Gnb1);TCONS_00032725(MRC1);TCONS_00038810(IRF8);TCONS_00047682(NR1H3);TCONS_00049994(TRAF6);TCONS_00051221(PDE4D);TCO…
GO:0051254	positive regulation of RNA metabolic process	BP	62	424	1.41043e-19	1.61907e-18	NP_001009202.1(UBB);NP_001020033.1(LTF);NP_001159655.1(MYD88);TCONS_00002475(SPEN);TCONS_00009707(TGFBR3);TCONS_00009708(TGFBR3);TCONS_00023265(TRIM25);TCONS_00026020(TNRC6C);TCONS_00032179(CAMK1D);TCONS_00032181(CAMK1D);TCONS_00035397(PRKCQ);TCONS_00038810(IRF8);TCONS_00048934(HSPA8);TCONS_00049994(TRAF6);TCONS_00082706(SRF);TCONS_00082764(VEGFA);TCONS_00085638(TRIM38);TCONS_00086387(RIPK1);TCON…
GO:0044260	cellular macromolecule metabolic process	BP	511	9744	1.70219e-19	1.94776e-18	NP_001009202.1(UBB);NP_001009418.1(CD3E);NP_001009426.1(MYC);NP_001009477.1(CAV1);NP_001009485.1(ITGB2);NP_001009751.1(IRF1);NP_001020033.1(LTF);NP_001094389.1(THRA);NP_001120753.1(CD81);NP_001120761.1(CCND3);NP_001129403.1(CDK5);NP_001138657.1(SOD1);NP_001155361.1(RPA1);NP_001159654.1(FOS);NP_001159655.1(MYD88);NP_001159656.1(NFKBIA);NP_001159657.1(TNFRSF1A);NP_001167584.1(SIX1);NP_001233140.1(B…
GO:0022603	regulation of anatomical structure morphogenesis	BP	100	967	2.01286e-19	2.29593e-18	NP_001129403.1(CDK5);NP_001167584.1(SIX1);NP_001233140.1(B4GALT1);NP_001295491.1(CITED2);NP_001295520.1(CDC42);TCONS_00003369(SEMA4A);TCONS_00004046(TIAM1);TCONS_00009707(TGFBR3);TCONS_00009708(TGFBR3);TCONS_00015368(RUNX1);TCONS_00015839(Rgcc);TCONS_00021419(COL1A1);TCONS_00021511(EZR);TCONS_00023121(Prkca);TCONS_00023698(NF1);TCONS_00023722(NF1);TCONS_00027511(FASLG);TCONS_00030862(RC3H1);TCONS…
GO:0002274	myeloid leukocyte activation	BP	29	90	2.35643e-19	2.67933e-18	TCONS_00041067(FLT3LG);TCONS_00049994(TRAF6);TCONS_00052416(LCP2);TCONS_00063753(TGFBR2);TCONS_00067368(PRKCD);TCONS_00118381(PRKCE);TCONS_00122481(LTBR);TCONS_00124595(KMT2E);XP_004002069.1(JUN);XP_004002441.1(NOTCH2);XP_004012501.1(CCL5);XP_004015239.1(TYROBP);XP_004018008.2(CHGA);XP_004020135.1(PI4K2A);XP_004020973.1(LOC101105208);XP_004023371.1(JMJD6);XP_011952082.2(DOCK2);XP_011954699.1(TGFB…
GO:0009887	organ morphogenesis	BP	95	893	2.56346e-19	2.90552e-18	NP_001094389.1(THRA);NP_001159652.1(MMP2);NP_001167584.1(SIX1);NP_001295491.1(CITED2);NP_001295520.1(CDC42);TCONS_00002475(SPEN);TCONS_00009707(TGFBR3);TCONS_00009708(TGFBR3);TCONS_00021419(COL1A1);TCONS_00025060(MED1);TCONS_00032119(GATA3);TCONS_00033973(MYLK2);TCONS_00037084(GNAS);TCONS_00039249(MMP2);TCONS_00047391(CD44);TCONS_00048816(PVRL1);TCONS_00049768(LGR4);TCONS_00049994(TRAF6);TCONS_00…
GO:0016043	cellular component organization	BP	401	7102	2.6738e-19	3.02106e-18	NP_001009202.1(UBB);NP_001009426.1(MYC);NP_001009477.1(CAV1);NP_001009485.1(ITGB2);NP_001009784.1(ACTB);NP_001030296.1(ITGAL);NP_001035378.1(SLAMF1);NP_001129403.1(CDK5);NP_001138657.1(SOD1);NP_001155361.1(RPA1);NP_001159652.1(MMP2);NP_001171945.1(CLDN1);NP_001232935.1(GSN);NP_001233140.1(B4GALT1);NP_001267632.1(SOD2);NP_001295520.1(CDC42);TCONS_00001829(Lmo4);TCONS_00002961(FCGR1A);TCONS_0000336…
GO:0002706	regulation of lymphocyte mediated immunity	BP	31	106	3.34445e-19	3.76696e-18	TCONS_00002961(FCGR1A);TCONS_00007370(-);TCONS_00030541(PRKCZ);TCONS_00040723(PVR);TCONS_00040740(Pvrl2);TCONS_00046267(CRTAM);TCONS_00048546(Cadm1);TCONS_00049994(TRAF6);TCONS_00063501(-);TCONS_00093926(CD226);TCONS_00100553(SPN);TCONS_00113244(STAT6);TCONS_00115693(TRAF2);TCONS_00115694(TRAF2);TCONS_00150435(MAP3K7);TCONS_00161610(SASH3);XP_004004841.1(HSPD1);XP_004005718.1(RSAD2);XP_004007117.…
GO:0032103	positive regulation of response to external stimulus	BP	32	114	3.49514e-19	3.92439e-18	NP_001009432.1(PTGS2);TCONS_00009261(PTGER3);TCONS_00023121(Prkca);TCONS_00024558(ADORA2B);TCONS_00032179(CAMK1D);TCONS_00032181(CAMK1D);TCONS_00047754(PTPRJ);TCONS_00059604(IL16);TCONS_00082764(VEGFA);TCONS_00085329(AIF1);TCONS_00099012(Rac1);TCONS_00121751(RAC2);TCONS_00128892(RARRES2);TCONS_00136760(CD74);TCONS_00163681(CXCR3);XP_004004168.1(CCL21);XP_004004169.1(CCL19);XP_004005725.1(ADAM17);…
GO:0045893	positive regulation of transcription, DNA-templated	BP	56	359	4.0807e-19	4.5393e-18	NP_001009202.1(UBB);NP_001020033.1(LTF);NP_001159655.1(MYD88);TCONS_00002475(SPEN);TCONS_00009707(TGFBR3);TCONS_00009708(TGFBR3);TCONS_00023265(TRIM25);TCONS_00032179(CAMK1D);TCONS_00032181(CAMK1D);TCONS_00035397(PRKCQ);TCONS_00038810(IRF8);TCONS_00049994(TRAF6);TCONS_00082706(SRF);TCONS_00082764(VEGFA);TCONS_00085638(TRIM38);TCONS_00086387(RIPK1);TCONS_00087250(TIRAP);TCONS_00098266(PRKCB);TCONS…
GO:1902680	positive regulation of RNA biosynthetic process	BP	56	359	4.0807e-19	4.5393e-18	NP_001009202.1(UBB);NP_001020033.1(LTF);NP_001159655.1(MYD88);TCONS_00002475(SPEN);TCONS_00009707(TGFBR3);TCONS_00009708(TGFBR3);TCONS_00023265(TRIM25);TCONS_00032179(CAMK1D);TCONS_00032181(CAMK1D);TCONS_00035397(PRKCQ);TCONS_00038810(IRF8);TCONS_00049994(TRAF6);TCONS_00082706(SRF);TCONS_00082764(VEGFA);TCONS_00085638(TRIM38);TCONS_00086387(RIPK1);TCONS_00087250(TIRAP);TCONS_00098266(PRKCB);TCONS…
GO:1903508	positive regulation of nucleic acid-templated transcription	BP	56	359	4.0807e-19	4.5393e-18	NP_001009202.1(UBB);NP_001020033.1(LTF);NP_001159655.1(MYD88);TCONS_00002475(SPEN);TCONS_00009707(TGFBR3);TCONS_00009708(TGFBR3);TCONS_00023265(TRIM25);TCONS_00032179(CAMK1D);TCONS_00032181(CAMK1D);TCONS_00035397(PRKCQ);TCONS_00038810(IRF8);TCONS_00049994(TRAF6);TCONS_00082706(SRF);TCONS_00082764(VEGFA);TCONS_00085638(TRIM38);TCONS_00086387(RIPK1);TCONS_00087250(TIRAP);TCONS_00098266(PRKCB);TCONS…
GO:0002831	regulation of response to biotic stimulus	BP	31	107	4.5381e-19	5.03253e-18	NP_001020033.1(LTF);TCONS_00023121(Prkca);TCONS_00040740(Pvrl2);TCONS_00041101(AP2A1);TCONS_00041102(AP2A1);TCONS_00044480(Ap2s1);TCONS_00046107(Nlrx1);TCONS_00046109(Nlrx1);TCONS_00046267(CRTAM);TCONS_00049994(TRAF6);TCONS_00093926(CD226);TCONS_00099043(RNF216);TCONS_00120029(TARBP2);TCONS_00130626(CACTIN);TCONS_00130629(CACTIN);TCONS_00134417(AP1M1);TCONS_00152488(PRDM1);TCONS_00162539(AP1S2);X…
GO:0001568	blood vessel development	BP	70	539	4.8189e-19	5.32748e-18	NP_001167584.1(SIX1);NP_001233140.1(B4GALT1);NP_001295491.1(CITED2);NP_001295520.1(CDC42);TCONS_00002475(SPEN);TCONS_00003369(SEMA4A);TCONS_00015368(RUNX1);TCONS_00015839(Rgcc);TCONS_00023121(Prkca);TCONS_00023698(NF1);TCONS_00023722(NF1);TCONS_00027511(FASLG);TCONS_00063753(TGFBR2);TCONS_00074576(WNT4);TCONS_00081702(Cdc42);TCONS_00082706(SRF);TCONS_00082764(VEGFA);TCONS_00090536(HHEX);TCONS_000…
GO:0014070	response to organic cyclic compound	BP	79	666	5.84364e-19	6.44055e-18	NP_001009477.1(CAV1);NP_001129403.1(CDK5);NP_001159656.1(NFKBIA);NP_001295491.1(CITED2);TCONS_00010824(ADAR);TCONS_00021419(COL1A1);TCONS_00021829(STAT5A);TCONS_00025060(MED1);TCONS_00025243(STAT5B);TCONS_00025252(STAT3);TCONS_00025254(STAT3);TCONS_00027877(Gnb1);TCONS_00027879(Gnb1);TCONS_00041368(PRKCG);TCONS_00047682(NR1H3);TCONS_00049548(PDE2A);TCONS_00049549(PDE2A);TCONS_00051221(PDE4D);TCON…
GO:0019724	B cell mediated immunity	BP	29	93	6.57067e-19	7.2197e-18	NP_001159655.1(MYD88);TCONS_00002961(FCGR1A);TCONS_00007733(INPP5D);TCONS_00013463(RNF168);TCONS_00040740(Pvrl2);TCONS_00067368(PRKCD);TCONS_00084408(HLA-DMA);TCONS_00093926(CD226);TCONS_00113244(STAT6);TCONS_00136760(CD74);TCONS_00156143(NBN);TCONS_00156144(NBN);XP_004002198.1(BCL10);XP_004004841.1(HSPD1);XP_004008525.1(IL27RA);XP_004009569.1(NDFIP1);XP_004012867.1(TBX21);XP_004013712.1(EXO1);XP…
GO:0010468	regulation of gene expression	BP	312	5117	7.02822e-19	7.69891e-18	NP_001009202.1(UBB);NP_001009426.1(MYC);NP_001009477.1(CAV1);NP_001009751.1(IRF1);NP_001020033.1(LTF);NP_001094389.1(THRA);NP_001129403.1(CDK5);NP_001159654.1(FOS);NP_001159655.1(MYD88);NP_001159656.1(NFKBIA);NP_001159657.1(TNFRSF1A);NP_001167584.1(SIX1);NP_001267632.1(SOD2);NP_001295491.1(CITED2);NP_001295520.1(CDC42);TCONS_00001829(Lmo4);TCONS_00002475(SPEN);TCONS_00003696(Pbx1);TCONS_00005800(…
GO:0009719	response to endogenous stimulus	BP	117	1262	7.86487e-19	8.5892e-18	NP_001009202.1(UBB);NP_001009477.1(CAV1);NP_001094389.1(THRA);NP_001132917.1(GNG11);NP_001159652.1(MMP2);NP_001159656.1(NFKBIA);NP_001295491.1(CITED2);TCONS_00009707(TGFBR3);TCONS_00009708(TGFBR3);TCONS_00021419(COL1A1);TCONS_00021829(STAT5A);TCONS_00022061(CRHR1);TCONS_00025060(MED1);TCONS_00025101(NR1D1);TCONS_00025243(STAT5B);TCONS_00025252(STAT3);TCONS_00025254(STAT3);TCONS_00027877(Gnb1);TCO…
GO:0071840	cellular component organization or biogenesis	BP	404	7216	8.39271e-19	9.13788e-18	NP_001009202.1(UBB);NP_001009426.1(MYC);NP_001009477.1(CAV1);NP_001009485.1(ITGB2);NP_001009784.1(ACTB);NP_001030296.1(ITGAL);NP_001035378.1(SLAMF1);NP_001129403.1(CDK5);NP_001138657.1(SOD1);NP_001155361.1(RPA1);NP_001159652.1(MMP2);NP_001171945.1(CLDN1);NP_001232935.1(GSN);NP_001233140.1(B4GALT1);NP_001267632.1(SOD2);NP_001295520.1(CDC42);TCONS_00001829(Lmo4);TCONS_00002961(FCGR1A);TCONS_0000336…
GO:0001906	cell killing	BP	29	94	9.15819e-19	9.9412e-18	TCONS_00017690(LAMP1);TCONS_00017692(LAMP1);TCONS_00021829(STAT5A);TCONS_00025243(STAT5B);TCONS_00039463(CDH5);TCONS_00040723(PVR);TCONS_00040740(Pvrl2);TCONS_00046267(CRTAM);TCONS_00048546(Cadm1);TCONS_00063501(-);TCONS_00065321(Tusc2);TCONS_00074028(RNF19B);TCONS_00074030(Rnf19b);TCONS_00093926(CD226);TCONS_00113244(STAT6);XP_004018008.2(CHGA);XP_004019033.1(TUBB);XP_004020815.1(EMP2);XP_004022…
GO:0038093	Fc receptor signaling pathway	BP	28	87	1.01903e-18	1.10282e-17	NP_001009202.1(UBB);TCONS_00002961(FCGR1A);TCONS_00022682(Grb2);TCONS_00034587(YWHAB);TCONS_00056189(MAPK1);TCONS_00090406(PTEN);TCONS_00097527(MLST8);TCONS_00107641(FGFR1);TCONS_00109825(Ppp3r1);TCONS_00109826(Ppp3r1);TCONS_00114096(KRAS);TCONS_00134252(UBA52);TCONS_00136362(Nrg2);TCONS_00150435(MAP3K7);TCONS_00154366(AGO2);XP_004002198.1(BCL10);XP_004002408.1(NRAS);XP_004012210.1(FGF9);XP_01195…
GO:0002688	regulation of leukocyte chemotaxis	BP	27	80	1.04509e-18	1.12763e-17	TCONS_00032179(CAMK1D);TCONS_00032181(CAMK1D);TCONS_00047754(PTPRJ);TCONS_00074898(Padi2);TCONS_00082764(VEGFA);TCONS_00085329(AIF1);TCONS_00099012(Rac1);TCONS_00105534(MTUS1);TCONS_00121751(RAC2);TCONS_00128892(RARRES2);TCONS_00136760(CD74);XP_004004168.1(CCL21);XP_004004169.1(CCL19);XP_004005725.1(ADAM17);XP_004006320.1(NCKAP1L);XP_004006952.1(C3AR1);XP_004012501.1(CCL5);XP_004012638.1(C1QBP);X…
GO:0008284	positive regulation of cell proliferation	BP	52	321	1.44019e-18	1.54928e-17	NP_001009418.1(CD3E);NP_001009426.1(MYC);NP_001020033.1(LTF);NP_001159655.1(MYD88);NP_001167584.1(SIX1);NP_001233140.1(B4GALT1);NP_001295520.1(CDC42);TCONS_00003274(IL6R);TCONS_00021829(STAT5A);TCONS_00025060(MED1);TCONS_00025243(STAT5B);TCONS_00081702(Cdc42);TCONS_00082764(VEGFA);TCONS_00085329(AIF1);TCONS_00088178(IGF2);TCONS_00088179(IGF2);TCONS_00103416(BMPR1A);TCONS_00107641(FGFR1);TCONS_001…
GO:0002474	antigen processing and presentation of peptide antigen via MHC class I	BP	20	39	1.52161e-18	1.63199e-17	NP_001009202.1(UBB);NP_001192079.1(IFI30);TCONS_00002961(FCGR1A);TCONS_00022195(Psmc5);TCONS_00090273(PSMD13);TCONS_00134252(UBA52);XP_004002329.1(PSMA5);XP_004008046.1(PSMA2);XP_004010363.1(PSME1);XP_004010730.1(PSMA3);XP_004012998.1(PSME3);XP_004013072.1(PSMC5);XP_004016181.1(PSMA1);XP_004017868.1(PSMA4);XP_011951765.1(PSMB2);XP_011953664.1(PSMA6);XP_011975701.2(SEC61B);XP_012032971.1(UBA52);XP…
GO:0002822	regulation of adaptive immune response based on somatic recombination of immune receptors built from immunoglobulin superfamily domains	BP	32	120	1.888e-18	2.01892e-17	TCONS_00002961(FCGR1A);TCONS_00030541(PRKCZ);TCONS_00030862(RC3H1);TCONS_00035397(PRKCQ);TCONS_00040723(PVR);TCONS_00040740(Pvrl2);TCONS_00049994(TRAF6);TCONS_00063501(-);TCONS_00093926(CD226);TCONS_00100553(SPN);TCONS_00113244(STAT6);TCONS_00115693(TRAF2);TCONS_00115694(TRAF2);TCONS_00150435(MAP3K7);TCONS_00161610(SASH3);XP_004004841.1(HSPD1);XP_004005718.1(RSAD2);XP_004007117.1(LOC101103463);XP…
GO:0006807	nitrogen compound metabolic process	BP	404	7269	3.26328e-18	3.47921e-17	NP_001009202.1(UBB);NP_001009426.1(MYC);NP_001009477.1(CAV1);NP_001009751.1(IRF1);NP_001020033.1(LTF);NP_001094389.1(THRA);NP_001129403.1(CDK5);NP_001135425.1(IDO1);NP_001138657.1(SOD1);NP_001155361.1(RPA1);NP_001159654.1(FOS);NP_001159655.1(MYD88);NP_001159656.1(NFKBIA);NP_001159657.1(TNFRSF1A);NP_001167584.1(SIX1);NP_001267632.1(SOD2);NP_001295491.1(CITED2);NP_001295520.1(CDC42);TCONS_00000667(…
GO:0034641	cellular nitrogen compound metabolic process	BP	385	6837	4.50339e-18	4.78719e-17	NP_001009202.1(UBB);NP_001009426.1(MYC);NP_001009477.1(CAV1);NP_001009751.1(IRF1);NP_001020033.1(LTF);NP_001094389.1(THRA);NP_001129403.1(CDK5);NP_001135425.1(IDO1);NP_001138657.1(SOD1);NP_001155361.1(RPA1);NP_001159654.1(FOS);NP_001159655.1(MYD88);NP_001159656.1(NFKBIA);NP_001159657.1(TNFRSF1A);NP_001167584.1(SIX1);NP_001267632.1(SOD2);NP_001295491.1(CITED2);NP_001295520.1(CDC42);TCONS_00000667(…
GO:0046907	intracellular transport	BP	134	1588	5.31767e-18	5.6361e-17	NP_001009202.1(UBB);NP_001009477.1(CAV1);NP_001094389.1(THRA);NP_001129403.1(CDK5);NP_001138657.1(SOD1);NP_001159656.1(NFKBIA);NP_001295520.1(CDC42);TCONS_00010824(ADAR);TCONS_00011058(FCRL5);TCONS_00017690(LAMP1);TCONS_00017692(LAMP1);TCONS_00020180(CLTC);TCONS_00020190(CLTC);TCONS_00023698(NF1);TCONS_00023722(NF1);TCONS_00025060(MED1);TCONS_00025252(STAT3);TCONS_00025254(STAT3);TCONS_00034587(Y…
GO:0009987	cellular process	BP	892	20866	6.70228e-18	7.08273e-17	NP_001009202.1(UBB);NP_001009418.1(CD3E);NP_001009426.1(MYC);NP_001009432.1(PTGS2);NP_001009477.1(CAV1);NP_001009485.1(ITGB2);NP_001009751.1(IRF1);NP_001009784.1(ACTB);NP_001020033.1(LTF);NP_001030296.1(ITGAL);NP_001035378.1(SLAMF1);NP_001094389.1(THRA);NP_001120747.1(SLC25A38);NP_001120753.1(CD81);NP_001120761.1(CCND3);NP_001124502.1(PSMB8);NP_001129403.1(CDK5);NP_001132917.1(GNG11);NP_001135425…
GO:0016055	Wnt signaling pathway	BP	54	357	7.2415e-18	7.63012e-17	NP_001009202.1(UBB);NP_001009426.1(MYC);NP_001009477.1(CAV1);NP_001295520.1(CDC42);TCONS_00021419(COL1A1);TCONS_00022195(Psmc5);TCONS_00032119(GATA3);TCONS_00049768(LGR4);TCONS_00067024(Mitf);TCONS_00074576(WNT4);TCONS_00081702(Cdc42);TCONS_00090273(PSMD13);TCONS_00090406(PTEN);TCONS_00096709(SMAD2);TCONS_00099012(Rac1);TCONS_00114416(LRP6);TCONS_00125272(GLI3);TCONS_00127366(CAV1);TCONS_00130606…
GO:0042590	antigen processing and presentation of exogenous peptide antigen via MHC class I	BP	18	32	8.72992e-18	9.17152e-17	NP_001009202.1(UBB);TCONS_00022195(Psmc5);TCONS_00090273(PSMD13);TCONS_00134252(UBA52);XP_004002329.1(PSMA5);XP_004008046.1(PSMA2);XP_004010363.1(PSME1);XP_004010730.1(PSMA3);XP_004012998.1(PSME3);XP_004013072.1(PSMC5);XP_004016181.1(PSMA1);XP_004017868.1(PSMA4);XP_011951765.1(PSMB2);XP_011953664.1(PSMA6);XP_011975701.2(SEC61B);XP_012032971.1(UBA52);XP_014953992.1(PSMD11);XP_014957989.1(SEC61A1)
GO:0046822	regulation of nucleocytoplasmic transport	BP	44	243	8.84418e-18	9.26448e-17	NP_001094389.1(THRA);NP_001129403.1(CDK5);NP_001159656.1(NFKBIA);TCONS_00023698(NF1);TCONS_00023722(NF1);TCONS_00025060(MED1);TCONS_00049548(PDE2A);TCONS_00049549(PDE2A);TCONS_00052734(PIK3R1);TCONS_00096709(SMAD2);TCONS_00102772(SIRT1);TCONS_00103416(BMPR1A);TCONS_00109825(Ppp3r1);TCONS_00109826(Ppp3r1);TCONS_00118419(PPM1B);TCONS_00121384(IGF1);TCONS_00125272(GLI3);TCONS_00129986(PRKACA);TCONS_…
GO:0097285	cell-type specific apoptotic process	BP	44	245	1.22172e-17	1.27605e-16	NP_001135425.1(IDO1);TCONS_00015839(Rgcc);TCONS_00016085(RB1);TCONS_00027511(FASLG);TCONS_00027877(Gnb1);TCONS_00027879(Gnb1);TCONS_00032119(GATA3);TCONS_00035397(PRKCQ);TCONS_00046027(CD3G);TCONS_00056355(FGB);TCONS_00063753(TGFBR2);TCONS_00066670(VHL);TCONS_00086387(RIPK1);TCONS_00090406(PTEN);TCONS_00097562(Pdpk1);TCONS_00102772(SIRT1);TCONS_00106190(IDO1);TCONS_00114416(LRP6);TCONS_00121384(I…
GO:1902533	positive regulation of intracellular signal transduction	BP	53	350	1.40059e-17	1.45865e-16	NP_001009202.1(UBB);NP_001159655.1(MYD88);NP_001295520.1(CDC42);TCONS_00003274(IL6R);TCONS_00023121(Prkca);TCONS_00030541(PRKCZ);TCONS_00047391(CD44);TCONS_00049650(ARRB1);TCONS_00049994(TRAF6);TCONS_00056355(FGB);TCONS_00081702(Cdc42);TCONS_00082764(VEGFA);TCONS_00086387(RIPK1);TCONS_00087250(TIRAP);TCONS_00090406(PTEN);TCONS_00098367(Mapk3);TCONS_00098368(Mapk3);TCONS_00114096(KRAS);TCONS_00115…
GO:0002224	toll-like receptor signaling pathway	BP	30	111	1.46168e-17	1.51787e-16	NP_001009202.1(UBB);NP_001009751.1(IRF1);NP_001020033.1(LTF);NP_001159655.1(MYD88);NP_001159656.1(NFKBIA);TCONS_00025101(NR1D1);TCONS_00056189(MAPK1);TCONS_00071802(Atf2);TCONS_00071804(ATF2);TCONS_00087250(TIRAP);TCONS_00118381(PRKCE);TCONS_00134252(UBA52);TCONS_00150435(MAP3K7);TCONS_00159222(TLR7);XP_004004841.1(HSPD1);XP_004005718.1(RSAD2);XP_004005929.1(LOC101104471);XP_004011413.1(LOC101111…
GO:0007399	nervous system development	BP	143	1771	1.59519e-17	1.65174e-16	NP_001009784.1(ACTB);NP_001129403.1(CDK5);NP_001138657.1(SOD1);NP_001159652.1(MMP2);NP_001167584.1(SIX1);NP_001295491.1(CITED2);NP_001295520.1(CDC42);TCONS_00001829(Lmo4);TCONS_00003369(SEMA4A);TCONS_00008662(Tal1);TCONS_00014132(CLDN11);TCONS_00015368(RUNX1);TCONS_00020583(ABR);TCONS_00022682(Grb2);TCONS_00023698(NF1);TCONS_00023722(NF1);TCONS_00025060(MED1);TCONS_00025252(STAT3);TCONS_00025254(…
GO:0035295	tube development	BP	79	706	1.81283e-17	1.8717e-16	NP_001094389.1(THRA);NP_001167584.1(SIX1);NP_001233140.1(B4GALT1);NP_001295491.1(CITED2);TCONS_00001829(Lmo4);TCONS_00003696(Pbx1);TCONS_00016085(RB1);TCONS_00023698(NF1);TCONS_00023722(NF1);TCONS_00032119(GATA3);TCONS_00040855(ARHGAP35);TCONS_00040861(ARHGAP35);TCONS_00047391(CD44);TCONS_00049768(LGR4);TCONS_00049994(TRAF6);TCONS_00063753(TGFBR2);TCONS_00074576(WNT4);TCONS_00074936(EPHA2);TCONS_…
GO:0006810	transport	BP	301	4986	1.82612e-17	1.88001e-16	NP_001009202.1(UBB);NP_001009477.1(CAV1);NP_001020033.1(LTF);NP_001094389.1(THRA);NP_001129403.1(CDK5);NP_001138657.1(SOD1);NP_001159656.1(NFKBIA);NP_001232935.1(GSN);NP_001233140.1(B4GALT1);NP_001295520.1(CDC42);TCONS_00002961(FCGR1A);TCONS_00009261(PTGER3);TCONS_00010283(VTCN1);TCONS_00010824(ADAR);TCONS_00011058(FCRL5);TCONS_00012575(CD47);TCONS_00015368(RUNX1);TCONS_00015839(Rgcc);TCONS_00016…
GO:0038127	ERBB signaling pathway	BP	35	156	1.893e-17	1.9433e-16	NP_001009202.1(UBB);NP_001295520.1(CDC42);TCONS_00022682(Grb2);TCONS_00034587(YWHAB);TCONS_00036639(RASSF2);TCONS_00041101(AP2A1);TCONS_00041102(AP2A1);TCONS_00044480(Ap2s1);TCONS_00047754(PTPRJ);TCONS_00056189(MAPK1);TCONS_00081702(Cdc42);TCONS_00090406(PTEN);TCONS_00097527(MLST8);TCONS_00097562(Pdpk1);TCONS_00107641(FGFR1);TCONS_00114096(KRAS);TCONS_00129986(PRKACA);TCONS_00134252(UBA52);TCONS_…
GO:0000902	cell morphogenesis	BP	120	1368	1.98841e-17	2.03543e-16	NP_001009202.1(UBB);NP_001009784.1(ACTB);NP_001129403.1(CDK5);NP_001159652.1(MMP2);NP_001232935.1(GSN);NP_001295520.1(CDC42);TCONS_00003369(SEMA4A);TCONS_00004046(TIAM1);TCONS_00009707(TGFBR3);TCONS_00009708(TGFBR3);TCONS_00015839(Rgcc);TCONS_00016085(RB1);TCONS_00021419(COL1A1);TCONS_00021511(EZR);TCONS_00022682(Grb2);TCONS_00032119(GATA3);TCONS_00032190(Abi1);TCONS_00032302(ITGB1);TCONS_0003458…
GO:0050854	regulation of antigen receptor-mediated signaling pathway	BP	23	61	2.21675e-17	2.26272e-16	TCONS_00006593(UBASH3A);TCONS_00006594(UBASH3A);TCONS_00007164(PLCL2);TCONS_00011058(FCRL5);TCONS_00030862(RC3H1);TCONS_00033369(PRNP);TCONS_00033371(PRNP);TCONS_00047754(PTPRJ);TCONS_00098266(PRKCB);XP_004002198.1(BCL10);XP_004002950.1(LOC101116441);XP_004002963.1(GCSAM);XP_004016541.1(LPXN);XP_011951807.1(PTPRJ);XP_012030889.1(PTPN6);XP_012034281.1(PTPN22);XP_012042959.1(RC3H1);XP_012043266.1(P…
GO:0016482	cytoplasmic transport	BP	81	741	2.75925e-17	2.80849e-16	NP_001009477.1(CAV1);NP_001094389.1(THRA);NP_001129403.1(CDK5);NP_001159656.1(NFKBIA);TCONS_00011058(FCRL5);TCONS_00017690(LAMP1);TCONS_00017692(LAMP1);TCONS_00023698(NF1);TCONS_00023722(NF1);TCONS_00025060(MED1);TCONS_00047662(F2);TCONS_00049548(PDE2A);TCONS_00049549(PDE2A);TCONS_00051221(PDE4D);TCONS_00052734(PIK3R1);TCONS_00056189(MAPK1);TCONS_00058310(THOC5);TCONS_00066670(VHL);TCONS_00090536…
GO:0051050	positive regulation of transport	BP	56	394	3.15267e-17	3.19987e-16	NP_001295520.1(CDC42);TCONS_00002961(FCGR1A);TCONS_00012575(CD47);TCONS_00020583(ABR);TCONS_00032179(CAMK1D);TCONS_00032181(CAMK1D);TCONS_00047662(F2);TCONS_00049490(STIM1);TCONS_00049650(ARRB1);TCONS_00052734(PIK3R1);TCONS_00056355(FGB);TCONS_00062856(GPR68);TCONS_00067368(PRKCD);TCONS_00081702(Cdc42);TCONS_00083519(GPLD1);TCONS_00096709(SMAD2);TCONS_00097562(Pdpk1);TCONS_00100457(CD19);TCONS_00…
GO:0002690	positive regulation of leukocyte chemotaxis	BP	23	62	3.39689e-17	3.43803e-16	TCONS_00032179(CAMK1D);TCONS_00032181(CAMK1D);TCONS_00047754(PTPRJ);TCONS_00082764(VEGFA);TCONS_00085329(AIF1);TCONS_00099012(Rac1);TCONS_00121751(RAC2);TCONS_00128892(RARRES2);TCONS_00136760(CD74);XP_004004168.1(CCL21);XP_004004169.1(CCL19);XP_004005725.1(ADAM17);XP_004006320.1(NCKAP1L);XP_004006952.1(C3AR1);XP_004012501.1(CCL5);XP_004012638.1(C1QBP);XP_004018679.1(WNT5A);XP_004021885.2(VEGFC);X…
GO:0045582	positive regulation of T cell differentiation	BP	19	39	3.87945e-17	3.90444e-16	TCONS_00021829(STAT5A);TCONS_00025243(STAT5B);TCONS_00029748(ITPKB);TCONS_00045871(ZBTB16);TCONS_00063753(TGFBR2);TCONS_00125272(GLI3);TCONS_00126408(IKZF1);TCONS_00130712(AP3D1);TCONS_00130715(AP3D1);TCONS_00130717(AP3D1);TCONS_00161665(NKAP);XP_004006320.1(NCKAP1L);XP_004022434.1(NKAP);XP_011954699.1(TGFBR2);XP_012036073.1(AP3B1);XP_012043266.1(PTPRC);XP_014951406.1(AP3D1);XP_014954665.1(ITPKB)…
GO:0045621	positive regulation of lymphocyte differentiation	BP	19	39	3.87945e-17	3.90444e-16	TCONS_00021829(STAT5A);TCONS_00025243(STAT5B);TCONS_00029748(ITPKB);TCONS_00045871(ZBTB16);TCONS_00063753(TGFBR2);TCONS_00125272(GLI3);TCONS_00126408(IKZF1);TCONS_00130712(AP3D1);TCONS_00130715(AP3D1);TCONS_00130717(AP3D1);TCONS_00161665(NKAP);XP_004006320.1(NCKAP1L);XP_004022434.1(NKAP);XP_011954699.1(TGFBR2);XP_012036073.1(AP3B1);XP_012043266.1(PTPRC);XP_014951406.1(AP3D1);XP_014954665.1(ITPKB)…
GO:0030335	positive regulation of cell migration	BP	32	132	4.02879e-17	4.03216e-16	TCONS_00023121(Prkca);TCONS_00032179(CAMK1D);TCONS_00032181(CAMK1D);TCONS_00034676(MMP9);TCONS_00047754(PTPRJ);TCONS_00082764(VEGFA);TCONS_00085329(AIF1);TCONS_00099012(Rac1);TCONS_00121751(RAC2);TCONS_00124031(HDAC9);TCONS_00128892(RARRES2);TCONS_00136760(CD74);XP_004004168.1(CCL21);XP_004004169.1(CCL19);XP_004005725.1(ADAM17);XP_004006320.1(NCKAP1L);XP_004006952.1(C3AR1);XP_004008479.1(PLVAP);X…
GO:2000147	positive regulation of cell motility	BP	32	132	4.02879e-17	4.03216e-16	TCONS_00023121(Prkca);TCONS_00032179(CAMK1D);TCONS_00032181(CAMK1D);TCONS_00034676(MMP9);TCONS_00047754(PTPRJ);TCONS_00082764(VEGFA);TCONS_00085329(AIF1);TCONS_00099012(Rac1);TCONS_00121751(RAC2);TCONS_00124031(HDAC9);TCONS_00128892(RARRES2);TCONS_00136760(CD74);XP_004004168.1(CCL21);XP_004004169.1(CCL19);XP_004005725.1(ADAM17);XP_004006320.1(NCKAP1L);XP_004006952.1(C3AR1);XP_004008479.1(PLVAP);X…
GO:0071822	protein complex subunit organization	BP	142	1774	4.43326e-17	4.42464e-16	NP_001009477.1(CAV1);NP_001232935.1(GSN);NP_001267632.1(SOD2);NP_001295520.1(CDC42);TCONS_00001829(Lmo4);TCONS_00008662(Tal1);TCONS_00015839(Rgcc);TCONS_00020180(CLTC);TCONS_00020190(CLTC);TCONS_00021419(COL1A1);TCONS_00022682(Grb2);TCONS_00030368(KCNAB2);TCONS_00030541(PRKCZ);TCONS_00031098(ARPC5);TCONS_00032190(Abi1);TCONS_00033369(PRNP);TCONS_00033371(PRNP);TCONS_00034587(YWHAB);TCONS_00047662…
GO:0040017	positive regulation of locomotion	BP	36	170	4.78492e-17	4.76239e-16	TCONS_00023121(Prkca);TCONS_00032179(CAMK1D);TCONS_00032181(CAMK1D);TCONS_00034676(MMP9);TCONS_00047754(PTPRJ);TCONS_00059604(IL16);TCONS_00082764(VEGFA);TCONS_00085329(AIF1);TCONS_00085638(TRIM38);TCONS_00099012(Rac1);TCONS_00121751(RAC2);TCONS_00124031(HDAC9);TCONS_00128892(RARRES2);TCONS_00136760(CD74);XP_004004168.1(CCL21);XP_004004169.1(CCL19);XP_004005725.1(ADAM17);XP_004006320.1(NCKAP1L);X…
GO:0042592	homeostatic process	BP	128	1529	6.20009e-17	6.15385e-16	NP_001009426.1(MYC);NP_001009477.1(CAV1);NP_001009784.1(ACTB);NP_001020033.1(LTF);NP_001138657.1(SOD1);NP_001155361.1(RPA1);NP_001171945.1(CLDN1);NP_001267632.1(SOD2);TCONS_00005800(MECOM);TCONS_00007733(INPP5D);TCONS_00008662(Tal1);TCONS_00009261(PTGER3);TCONS_00009707(TGFBR3);TCONS_00009708(TGFBR3);TCONS_00010824(ADAR);TCONS_00011058(FCRL5);TCONS_00016085(RB1);TCONS_00020669(RPA1);TCONS_0002182…
GO:0043933	macromolecular complex subunit organization	BP	199	2876	6.40741e-17	6.3421e-16	NP_001009426.1(MYC);NP_001009477.1(CAV1);NP_001009784.1(ACTB);NP_001129403.1(CDK5);NP_001232935.1(GSN);NP_001267632.1(SOD2);NP_001295520.1(CDC42);TCONS_00001829(Lmo4);TCONS_00008662(Tal1);TCONS_00010824(ADAR);TCONS_00013463(RNF168);TCONS_00015656(SATB1);TCONS_00015666(SATB1);TCONS_00015839(Rgcc);TCONS_00020180(CLTC);TCONS_00020190(CLTC);TCONS_00021419(COL1A1);TCONS_00022682(Grb2);TCONS_00023121(P…
GO:0031589	cell-substrate adhesion	BP	46	279	7.06706e-17	6.97581e-16	NP_001009485.1(ITGB2);NP_001030296.1(ITGAL);NP_001129403.1(CDK5);TCONS_00004046(TIAM1);TCONS_00013422(Muc4);TCONS_00015271(ITGB2);TCONS_00023698(NF1);TCONS_00023722(NF1);TCONS_00032302(ITGB1);TCONS_00047754(PTPRJ);TCONS_00052734(PIK3R1);TCONS_00053032(ITGA2);TCONS_00056355(FGB);TCONS_00074576(WNT4);TCONS_00078817(ITGA4);TCONS_00079101(ITGA6);TCONS_00079105(ITGA6);TCONS_00080555(FN1);TCONS_0008270…
GO:0006606	protein import into nucleus	BP	44	257	7.8944e-17	7.70776e-16	NP_001094389.1(THRA);NP_001159656.1(NFKBIA);TCONS_00023698(NF1);TCONS_00023722(NF1);TCONS_00025060(MED1);TCONS_00049548(PDE2A);TCONS_00049549(PDE2A);TCONS_00052734(PIK3R1);TCONS_00056189(MAPK1);TCONS_00066670(VHL);TCONS_00096709(SMAD2);TCONS_00098367(Mapk3);TCONS_00098368(Mapk3);TCONS_00102772(SIRT1);TCONS_00103416(BMPR1A);TCONS_00109825(Ppp3r1);TCONS_00109826(Ppp3r1);TCONS_00118419(PPM1B);TCONS_…
GO:0017038	protein import	BP	44	257	7.8944e-17	7.70776e-16	NP_001094389.1(THRA);NP_001159656.1(NFKBIA);TCONS_00023698(NF1);TCONS_00023722(NF1);TCONS_00025060(MED1);TCONS_00049548(PDE2A);TCONS_00049549(PDE2A);TCONS_00052734(PIK3R1);TCONS_00056189(MAPK1);TCONS_00066670(VHL);TCONS_00096709(SMAD2);TCONS_00098367(Mapk3);TCONS_00098368(Mapk3);TCONS_00102772(SIRT1);TCONS_00103416(BMPR1A);TCONS_00109825(Ppp3r1);TCONS_00109826(Ppp3r1);TCONS_00118419(PPM1B);TCONS_…
GO:0044744	protein targeting to nucleus	BP	44	257	7.8944e-17	7.70776e-16	NP_001094389.1(THRA);NP_001159656.1(NFKBIA);TCONS_00023698(NF1);TCONS_00023722(NF1);TCONS_00025060(MED1);TCONS_00049548(PDE2A);TCONS_00049549(PDE2A);TCONS_00052734(PIK3R1);TCONS_00056189(MAPK1);TCONS_00066670(VHL);TCONS_00096709(SMAD2);TCONS_00098367(Mapk3);TCONS_00098368(Mapk3);TCONS_00102772(SIRT1);TCONS_00103416(BMPR1A);TCONS_00109825(Ppp3r1);TCONS_00109826(Ppp3r1);TCONS_00118419(PPM1B);TCONS_…
GO:1902593	single-organism nuclear import	BP	44	257	7.8944e-17	7.70776e-16	NP_001094389.1(THRA);NP_001159656.1(NFKBIA);TCONS_00023698(NF1);TCONS_00023722(NF1);TCONS_00025060(MED1);TCONS_00049548(PDE2A);TCONS_00049549(PDE2A);TCONS_00052734(PIK3R1);TCONS_00056189(MAPK1);TCONS_00066670(VHL);TCONS_00096709(SMAD2);TCONS_00098367(Mapk3);TCONS_00098368(Mapk3);TCONS_00102772(SIRT1);TCONS_00103416(BMPR1A);TCONS_00109825(Ppp3r1);TCONS_00109826(Ppp3r1);TCONS_00118419(PPM1B);TCONS_…
GO:0030888	regulation of B cell proliferation	BP	24	71	8.46408e-17	8.24158e-16	NP_001120753.1(CD81);TCONS_00007733(INPP5D);TCONS_00009906(VAV3);TCONS_00030862(RC3H1);TCONS_00136045(TCF3);TCONS_00136760(CD74);TCONS_00152488(PRDM1);TCONS_00161610(SASH3);XP_004006320.1(NCKAP1L);XP_004011283.1(CD24);XP_004023546.2(TICAM1);XP_011952753.1(BCL6);XP_011966604.1(TLR4);XP_012023818.1(PELI1);XP_012042237.1(INPP5D);XP_012042959.1(RC3H1);XP_012043266.1(PTPRC);XP_014950037.1(PAWR);XP_014…
GO:0051170	nuclear import	BP	44	258	9.17305e-17	8.90777e-16	NP_001094389.1(THRA);NP_001159656.1(NFKBIA);TCONS_00023698(NF1);TCONS_00023722(NF1);TCONS_00025060(MED1);TCONS_00049548(PDE2A);TCONS_00049549(PDE2A);TCONS_00052734(PIK3R1);TCONS_00056189(MAPK1);TCONS_00066670(VHL);TCONS_00096709(SMAD2);TCONS_00098367(Mapk3);TCONS_00098368(Mapk3);TCONS_00102772(SIRT1);TCONS_00103416(BMPR1A);TCONS_00109825(Ppp3r1);TCONS_00109826(Ppp3r1);TCONS_00118419(PPM1B);TCONS_…
GO:0002285	lymphocyte activation involved in immune response	BP	26	86	1.00986e-16	9.72772e-16	NP_001030296.1(ITGAL);TCONS_00003369(SEMA4A);TCONS_00007164(PLCL2);TCONS_00030862(RC3H1);TCONS_00066284(EOMES);TCONS_00066285(Eomes);TCONS_00098429(ITGAL);TCONS_00113244(STAT6);TCONS_00163759(ATP7A);XP_004004443.1(RPS6);XP_004004841.1(HSPD1);XP_004008525.1(IL27RA);XP_004009569.1(NDFIP1);XP_004012867.1(TBX21);XP_011952753.1(BCL6);XP_011958902.1(THOC1);XP_011966604.1(TLR4);XP_012042214.1(UNC13D);XP…
GO:0048520	positive regulation of behavior	BP	26	86	1.00986e-16	9.72772e-16	TCONS_00023121(Prkca);TCONS_00032179(CAMK1D);TCONS_00032181(CAMK1D);TCONS_00047754(PTPRJ);TCONS_00059604(IL16);TCONS_00082764(VEGFA);TCONS_00085329(AIF1);TCONS_00099012(Rac1);TCONS_00121751(RAC2);TCONS_00128892(RARRES2);TCONS_00136760(CD74);XP_004004168.1(CCL21);XP_004004169.1(CCL19);XP_004005725.1(ADAM17);XP_004006320.1(NCKAP1L);XP_004006952.1(C3AR1);XP_004012501.1(CCL5);XP_004012638.1(C1QBP);XP…
GO:0050921	positive regulation of chemotaxis	BP	26	86	1.00986e-16	9.72772e-16	TCONS_00023121(Prkca);TCONS_00032179(CAMK1D);TCONS_00032181(CAMK1D);TCONS_00047754(PTPRJ);TCONS_00059604(IL16);TCONS_00082764(VEGFA);TCONS_00085329(AIF1);TCONS_00099012(Rac1);TCONS_00121751(RAC2);TCONS_00128892(RARRES2);TCONS_00136760(CD74);XP_004004168.1(CCL21);XP_004004169.1(CCL19);XP_004005725.1(ADAM17);XP_004006320.1(NCKAP1L);XP_004006952.1(C3AR1);XP_004012501.1(CCL5);XP_004012638.1(C1QBP);XP…
GO:0051272	positive regulation of cellular component movement	BP	32	136	1.03068e-16	9.90169e-16	TCONS_00023121(Prkca);TCONS_00032179(CAMK1D);TCONS_00032181(CAMK1D);TCONS_00034676(MMP9);TCONS_00047754(PTPRJ);TCONS_00082764(VEGFA);TCONS_00085329(AIF1);TCONS_00099012(Rac1);TCONS_00121751(RAC2);TCONS_00124031(HDAC9);TCONS_00128892(RARRES2);TCONS_00136760(CD74);XP_004004168.1(CCL21);XP_004004169.1(CCL19);XP_004005725.1(ADAM17);XP_004006320.1(NCKAP1L);XP_004006952.1(C3AR1);XP_004008479.1(PLVAP);X…
GO:0043170	macromolecule metabolic process	BP	579	11767	1.03732e-16	9.9389e-16	NP_001009202.1(UBB);NP_001009418.1(CD3E);NP_001009426.1(MYC);NP_001009477.1(CAV1);NP_001009485.1(ITGB2);NP_001009751.1(IRF1);NP_001020033.1(LTF);NP_001094389.1(THRA);NP_001120753.1(CD81);NP_001120761.1(CCND3);NP_001124502.1(PSMB8);NP_001129403.1(CDK5);NP_001138657.1(SOD1);NP_001155361.1(RPA1);NP_001159652.1(MMP2);NP_001159654.1(FOS);NP_001159655.1(MYD88);NP_001159656.1(NFKBIA);NP_001159657.1(TNFR…
GO:0065003	macromolecular complex assembly	BP	123	1452	1.11467e-16	1.06516e-15	NP_001009477.1(CAV1);NP_001232935.1(GSN);NP_001267632.1(SOD2);NP_001295520.1(CDC42);TCONS_00001829(Lmo4);TCONS_00008662(Tal1);TCONS_00010824(ADAR);TCONS_00021419(COL1A1);TCONS_00022682(Grb2);TCONS_00030368(KCNAB2);TCONS_00030541(PRKCZ);TCONS_00030862(RC3H1);TCONS_00031098(ARPC5);TCONS_00033369(PRNP);TCONS_00033371(PRNP);TCONS_00034587(YWHAB);TCONS_00046034(KMT2A);TCONS_00047662(F2);TCONS_00048176…
GO:0002687	positive regulation of leukocyte migration	BP	24	72	1.22376e-16	1.16322e-15	TCONS_00032179(CAMK1D);TCONS_00032181(CAMK1D);TCONS_00047754(PTPRJ);TCONS_00082764(VEGFA);TCONS_00085329(AIF1);TCONS_00099012(Rac1);TCONS_00121751(RAC2);TCONS_00128892(RARRES2);TCONS_00136760(CD74);XP_004004168.1(CCL21);XP_004004169.1(CCL19);XP_004005725.1(ADAM17);XP_004006320.1(NCKAP1L);XP_004006952.1(C3AR1);XP_004008479.1(PLVAP);XP_004012501.1(CCL5);XP_004012638.1(C1QBP);XP_004018679.1(WNT5A);X…
GO:0042100	B cell proliferation	BP	24	72	1.22376e-16	1.16322e-15	NP_001120753.1(CD81);TCONS_00007733(INPP5D);TCONS_00009906(VAV3);TCONS_00030862(RC3H1);TCONS_00136045(TCF3);TCONS_00136760(CD74);TCONS_00152488(PRDM1);TCONS_00161610(SASH3);XP_004006320.1(NCKAP1L);XP_004011283.1(CD24);XP_004023546.2(TICAM1);XP_011952753.1(BCL6);XP_011966604.1(TLR4);XP_012023818.1(PELI1);XP_012042237.1(INPP5D);XP_012042959.1(RC3H1);XP_012043266.1(PTPRC);XP_014950037.1(PAWR);XP_014…
GO:0009790	embryo development	BP	101	1081	1.4578e-16	1.38203e-15	NP_001155361.1(RPA1);NP_001167584.1(SIX1);NP_001295491.1(CITED2);TCONS_00003696(Pbx1);TCONS_00005800(MECOM);TCONS_00008662(Tal1);TCONS_00009707(TGFBR3);TCONS_00009708(TGFBR3);TCONS_00010824(ADAR);TCONS_00011725(GABPA);TCONS_00015368(RUNX1);TCONS_00020583(ABR);TCONS_00020669(RPA1);TCONS_00025060(MED1);TCONS_00026020(TNRC6C);TCONS_00032119(GATA3);TCONS_00032302(ITGB1);TCONS_00037084(GNAS);TCONS_000…
GO:0050688	regulation of defense response to virus	BP	21	53	1.64624e-16	1.55656e-15	TCONS_00041101(AP2A1);TCONS_00041102(AP2A1);TCONS_00044480(Ap2s1);TCONS_00046107(Nlrx1);TCONS_00046109(Nlrx1);TCONS_00099043(RNF216);TCONS_00120029(TARBP2);TCONS_00134417(AP1M1);TCONS_00162539(AP1S2);XP_004003147.1(AP2M1);XP_004005372.1(DDX58);XP_004007313.2(CD8B);XP_004012638.1(C1QBP);XP_004012967.1(DHX58);XP_004015427.1(IRF3);XP_004018782.1(LOC101107906);XP_004020332.1(LOC101102194);XP_00402097…
GO:0032606	type I interferon production	BP	22	60	2.21783e-16	2.09152e-15	NP_001009751.1(IRF1);TCONS_00046107(Nlrx1);TCONS_00046109(Nlrx1);TCONS_00085638(TRIM38);TCONS_00099043(RNF216);TCONS_00118419(PPM1B);TCONS_00128603(ZC3HAV1);TCONS_00128604(ZC3HAV1);TCONS_00130626(CACTIN);TCONS_00130629(CACTIN);TCONS_00159222(TLR7);XP_004002460.1(POLR3C);XP_004004841.1(HSPD1);XP_004005372.1(DDX58);XP_004015427.1(IRF3);XP_004019786.1(IRF7);XP_004020973.1(LOC101105208);XP_004023546.…
GO:0046632	alpha-beta T cell differentiation	BP	23	67	2.51371e-16	2.36434e-15	TCONS_00003369(SEMA4A);TCONS_00030862(RC3H1);TCONS_00032119(GATA3);TCONS_00045871(ZBTB16);TCONS_00063753(TGFBR2);TCONS_00066284(EOMES);TCONS_00066285(Eomes);TCONS_00113244(STAT6);TCONS_00126408(IKZF1);TCONS_00130712(AP3D1);TCONS_00130715(AP3D1);TCONS_00130717(AP3D1);TCONS_00161610(SASH3);TCONS_00163759(ATP7A);XP_004006320.1(NCKAP1L);XP_011954699.1(TGFBR2);XP_012036073.1(AP3B1);XP_012042959.1(RC3H…
GO:0002431	Fc receptor mediated stimulatory signaling pathway	BP	21	54	2.59683e-16	2.43614e-15	NP_001009784.1(ACTB);NP_001295520.1(CDC42);TCONS_00022682(Grb2);TCONS_00032190(Abi1);TCONS_00056189(MAPK1);TCONS_00072650(ACTR3);TCONS_00072652(ACTR3);TCONS_00081702(Cdc42);TCONS_00091370(Ppapdc1a);TCONS_00091581(DOCK1);TCONS_00128206(WASL);TCONS_00132807(Cyfip2);XP_004013127.3(ACTG1);XP_004013912.1(ARPC5);XP_004017411.1(ARPC3);XP_011985310.1(CYFIP1);XP_011988711.1(WIPF1);XP_012032353.1(MYO1G);XP…
GO:0048017	inositol lipid-mediated signaling	BP	39	210	2.68718e-16	2.51433e-15	TCONS_00013999(PIK3CA);TCONS_00014003(PIK3CA);TCONS_00022682(Grb2);TCONS_00023698(NF1);TCONS_00023722(NF1);TCONS_00032119(GATA3);TCONS_00047662(F2);TCONS_00052734(PIK3R1);TCONS_00058997(IGF1R);TCONS_00090406(PTEN);TCONS_00097527(MLST8);TCONS_00107641(FGFR1);TCONS_00121384(IGF1);TCONS_00136362(Nrg2);TCONS_00154366(AGO2);XP_004003010.1(HCLS1);XP_004011836.1(ANGPT1);XP_004012210.1(FGF9);XP_004012501…
GO:0033036	macromolecule localization	BP	192	2776	2.78372e-16	2.5979e-15	NP_001009477.1(CAV1);NP_001009485.1(ITGB2);NP_001030296.1(ITGAL);NP_001094389.1(THRA);NP_001120753.1(CD81);NP_001129403.1(CDK5);NP_001159656.1(NFKBIA);NP_001167584.1(SIX1);NP_001295520.1(CDC42);TCONS_00010283(VTCN1);TCONS_00010824(ADAR);TCONS_00015271(ITGB2);TCONS_00015368(RUNX1);TCONS_00016085(RB1);TCONS_00017690(LAMP1);TCONS_00017692(LAMP1);TCONS_00019877(Gas6);TCONS_00020180(CLTC);TCONS_000201…
GO:1902580	single-organism cellular localization	BP	80	757	3.05481e-16	2.84351e-15	NP_001009202.1(UBB);NP_001009477.1(CAV1);NP_001009485.1(ITGB2);NP_001030296.1(ITGAL);NP_001094389.1(THRA);NP_001129403.1(CDK5);NP_001159656.1(NFKBIA);TCONS_00015271(ITGB2);TCONS_00023698(NF1);TCONS_00023722(NF1);TCONS_00025060(MED1);TCONS_00034587(YWHAB);TCONS_00049548(PDE2A);TCONS_00049549(PDE2A);TCONS_00052734(PIK3R1);TCONS_00055378(TESC);TCONS_00056189(MAPK1);TCONS_00063501(-);TCONS_00066670(V…
GO:0001909	leukocyte mediated cytotoxicity	BP	25	82	3.14381e-16	2.91878e-15	TCONS_00017690(LAMP1);TCONS_00017692(LAMP1);TCONS_00021829(STAT5A);TCONS_00025243(STAT5B);TCONS_00040723(PVR);TCONS_00040740(Pvrl2);TCONS_00046267(CRTAM);TCONS_00048546(Cadm1);TCONS_00063501(-);TCONS_00065321(Tusc2);TCONS_00074028(RNF19B);TCONS_00074030(Rnf19b);TCONS_00093926(CD226);XP_004019033.1(TUBB);XP_004020815.1(EMP2);XP_004022415.1(SH2D1A);XP_011982042.1(PRDX1);XP_012004440.2(RNF19B);XP_01…
GO:0034504	protein localization to nucleus	BP	44	267	3.42051e-16	3.16749e-15	NP_001094389.1(THRA);NP_001159656.1(NFKBIA);TCONS_00023698(NF1);TCONS_00023722(NF1);TCONS_00025060(MED1);TCONS_00049548(PDE2A);TCONS_00049549(PDE2A);TCONS_00052734(PIK3R1);TCONS_00056189(MAPK1);TCONS_00066670(VHL);TCONS_00096709(SMAD2);TCONS_00098367(Mapk3);TCONS_00098368(Mapk3);TCONS_00102772(SIRT1);TCONS_00103416(BMPR1A);TCONS_00109825(Ppp3r1);TCONS_00109826(Ppp3r1);TCONS_00118419(PPM1B);TCONS_…
GO:0051607	defense response to virus	BP	21	55	4.04949e-16	3.74032e-15	TCONS_00041101(AP2A1);TCONS_00041102(AP2A1);TCONS_00044480(Ap2s1);TCONS_00046107(Nlrx1);TCONS_00046109(Nlrx1);TCONS_00099043(RNF216);TCONS_00120029(TARBP2);TCONS_00134417(AP1M1);TCONS_00162539(AP1S2);XP_004003147.1(AP2M1);XP_004005372.1(DDX58);XP_004007313.2(CD8B);XP_004012638.1(C1QBP);XP_004012967.1(DHX58);XP_004015427.1(IRF3);XP_004018782.1(LOC101107906);XP_004020332.1(LOC101102194);XP_00402097…
GO:0002700	regulation of production of molecular mediator of immune response	BP	25	83	4.33634e-16	3.99499e-15	TCONS_00030541(PRKCZ);TCONS_00049994(TRAF6);TCONS_00092250(RBP4);TCONS_00113244(STAT6);TCONS_00115693(TRAF2);TCONS_00115694(TRAF2);TCONS_00120793(IRAK3);TCONS_00129086(PAXIP1);TCONS_00136760(CD74);XP_004002198.1(BCL10);XP_004005718.1(RSAD2);XP_004007117.1(LOC101103463);XP_004008525.1(IL27RA);XP_004009569.1(NDFIP1);XP_004011836.1(ANGPT1);XP_004012867.1(TBX21);XP_004018679.1(WNT5A);XP_011952753.1(B…
GO:0042306	regulation of protein import into nucleus	BP	39	213	4.4269e-16	4.04729e-15	NP_001094389.1(THRA);NP_001159656.1(NFKBIA);TCONS_00023698(NF1);TCONS_00023722(NF1);TCONS_00025060(MED1);TCONS_00049548(PDE2A);TCONS_00049549(PDE2A);TCONS_00052734(PIK3R1);TCONS_00096709(SMAD2);TCONS_00102772(SIRT1);TCONS_00103416(BMPR1A);TCONS_00109825(Ppp3r1);TCONS_00109826(Ppp3r1);TCONS_00118419(PPM1B);TCONS_00121384(IGF1);TCONS_00125272(GLI3);TCONS_00131351(NLRP3);TCONS_00159222(TLR7);TCONS_0…
GO:1900180	regulation of protein localization to nucleus	BP	39	213	4.4269e-16	4.04729e-15	NP_001094389.1(THRA);NP_001159656.1(NFKBIA);TCONS_00023698(NF1);TCONS_00023722(NF1);TCONS_00025060(MED1);TCONS_00049548(PDE2A);TCONS_00049549(PDE2A);TCONS_00052734(PIK3R1);TCONS_00096709(SMAD2);TCONS_00102772(SIRT1);TCONS_00103416(BMPR1A);TCONS_00109825(Ppp3r1);TCONS_00109826(Ppp3r1);TCONS_00118419(PPM1B);TCONS_00121384(IGF1);TCONS_00125272(GLI3);TCONS_00131351(NLRP3);TCONS_00159222(TLR7);TCONS_0…
GO:1904589	regulation of protein import	BP	39	213	4.4269e-16	4.04729e-15	NP_001094389.1(THRA);NP_001159656.1(NFKBIA);TCONS_00023698(NF1);TCONS_00023722(NF1);TCONS_00025060(MED1);TCONS_00049548(PDE2A);TCONS_00049549(PDE2A);TCONS_00052734(PIK3R1);TCONS_00096709(SMAD2);TCONS_00102772(SIRT1);TCONS_00103416(BMPR1A);TCONS_00109825(Ppp3r1);TCONS_00109826(Ppp3r1);TCONS_00118419(PPM1B);TCONS_00121384(IGF1);TCONS_00125272(GLI3);TCONS_00131351(NLRP3);TCONS_00159222(TLR7);TCONS_0…
GO:0007049	cell cycle	BP	132	1642	4.83539e-16	4.40953e-15	NP_001009202.1(UBB);NP_001009426.1(MYC);NP_001009751.1(IRF1);NP_001120761.1(CCND3);NP_001129403.1(CDK5);NP_001295491.1(CITED2);NP_001295520.1(CDC42);TCONS_00003696(Pbx1);TCONS_00005800(MECOM);TCONS_00008662(Tal1);TCONS_00015839(Rgcc);TCONS_00016085(RB1);TCONS_00020180(CLTC);TCONS_00020190(CLTC);TCONS_00021829(STAT5A);TCONS_00022195(Psmc5);TCONS_00023121(Prkca);TCONS_00025060(MED1);TCONS_00025243(…
GO:0032989	cellular component morphogenesis	BP	130	1606	4.88296e-16	4.44164e-15	NP_001009202.1(UBB);NP_001009784.1(ACTB);NP_001129403.1(CDK5);NP_001159652.1(MMP2);NP_001232935.1(GSN);NP_001295520.1(CDC42);TCONS_00003369(SEMA4A);TCONS_00004046(TIAM1);TCONS_00007370(-);TCONS_00009707(TGFBR3);TCONS_00009708(TGFBR3);TCONS_00015839(Rgcc);TCONS_00016085(RB1);TCONS_00021419(COL1A1);TCONS_00021511(EZR);TCONS_00022682(Grb2);TCONS_00025060(MED1);TCONS_00032119(GATA3);TCONS_00032190(Ab…
GO:1903533	regulation of protein targeting	BP	39	214	5.21738e-16	4.73385e-15	NP_001094389.1(THRA);NP_001159656.1(NFKBIA);TCONS_00023698(NF1);TCONS_00023722(NF1);TCONS_00025060(MED1);TCONS_00049548(PDE2A);TCONS_00049549(PDE2A);TCONS_00052734(PIK3R1);TCONS_00096709(SMAD2);TCONS_00102772(SIRT1);TCONS_00103416(BMPR1A);TCONS_00109825(Ppp3r1);TCONS_00109826(Ppp3r1);TCONS_00118419(PPM1B);TCONS_00121384(IGF1);TCONS_00125272(GLI3);TCONS_00131351(NLRP3);TCONS_00159222(TLR7);TCONS_0…
GO:0044238	primary metabolic process	BP	594	12239	5.34908e-16	4.84112e-15	NP_001009202.1(UBB);NP_001009418.1(CD3E);NP_001009426.1(MYC);NP_001009432.1(PTGS2);NP_001009477.1(CAV1);NP_001009485.1(ITGB2);NP_001009751.1(IRF1);NP_001020033.1(LTF);NP_001094389.1(THRA);NP_001120753.1(CD81);NP_001120761.1(CCND3);NP_001124502.1(PSMB8);NP_001129403.1(CDK5);NP_001135425.1(IDO1);NP_001138657.1(SOD1);NP_001155361.1(RPA1);NP_001159652.1(MMP2);NP_001159654.1(FOS);NP_001159655.1(MYD88)…
GO:0072594	establishment of protein localization to organelle	BP	50	344	6.46962e-16	5.84054e-15	NP_001094389.1(THRA);NP_001159656.1(NFKBIA);TCONS_00023698(NF1);TCONS_00023722(NF1);TCONS_00025060(MED1);TCONS_00034587(YWHAB);TCONS_00049548(PDE2A);TCONS_00049549(PDE2A);TCONS_00052734(PIK3R1);TCONS_00056189(MAPK1);TCONS_00066670(VHL);TCONS_00096709(SMAD2);TCONS_00098367(Mapk3);TCONS_00098368(Mapk3);TCONS_00102772(SIRT1);TCONS_00103416(BMPR1A);TCONS_00109825(Ppp3r1);TCONS_00109826(Ppp3r1);TCONS_…
GO:0042060	wound healing	BP	36	184	6.83289e-16	6.15303e-15	NP_001009784.1(ACTB);TCONS_00023121(Prkca);TCONS_00035397(PRKCQ);TCONS_00037084(GNAS);TCONS_00047391(CD44);TCONS_00047662(F2);TCONS_00047754(PTPRJ);TCONS_00056355(FGB);TCONS_00067368(PRKCD);TCONS_00087654(FERMT3);TCONS_00105468(F11);TCONS_00118381(PRKCE);TCONS_00121384(IGF1);TCONS_00121686(MYH9);TCONS_00121687(MYH9);TCONS_00121688(MYH9);TCONS_00130622(Pip5k1c);TCONS_00153675(PLG);XP_004002896.1(P…
GO:0043410	positive regulation of MAPK cascade	BP	48	320	7.08771e-16	6.36653e-15	NP_001159655.1(MYD88);NP_001295520.1(CDC42);TCONS_00023121(Prkca);TCONS_00030541(PRKCZ);TCONS_00047391(CD44);TCONS_00049650(ARRB1);TCONS_00049994(TRAF6);TCONS_00056355(FGB);TCONS_00081702(Cdc42);TCONS_00082764(VEGFA);TCONS_00086387(RIPK1);TCONS_00087250(TIRAP);TCONS_00090406(PTEN);TCONS_00098367(Mapk3);TCONS_00098368(Mapk3);TCONS_00114096(KRAS);TCONS_00115693(TRAF2);TCONS_00115694(TRAF2);TCONS_00…
GO:0006913	nucleocytoplasmic transport	BP	56	424	8.64269e-16	7.74394e-15	NP_001094389.1(THRA);NP_001129403.1(CDK5);NP_001159656.1(NFKBIA);TCONS_00023698(NF1);TCONS_00023722(NF1);TCONS_00025060(MED1);TCONS_00049548(PDE2A);TCONS_00049549(PDE2A);TCONS_00052734(PIK3R1);TCONS_00056189(MAPK1);TCONS_00058310(THOC5);TCONS_00066670(VHL);TCONS_00090536(HHEX);TCONS_00096709(SMAD2);TCONS_00098367(Mapk3);TCONS_00098368(Mapk3);TCONS_00102772(SIRT1);TCONS_00103416(BMPR1A);TCONS_0010…
GO:0032479	regulation of type I interferon production	BP	21	57	9.53325e-16	8.52064e-15	NP_001009751.1(IRF1);TCONS_00046107(Nlrx1);TCONS_00046109(Nlrx1);TCONS_00085638(TRIM38);TCONS_00099043(RNF216);TCONS_00118419(PPM1B);TCONS_00128603(ZC3HAV1);TCONS_00128604(ZC3HAV1);TCONS_00130626(CACTIN);TCONS_00130629(CACTIN);TCONS_00159222(TLR7);XP_004002460.1(POLR3C);XP_004004841.1(HSPD1);XP_004005372.1(DDX58);XP_004015427.1(IRF3);XP_004019786.1(IRF7);XP_004020973.1(LOC101105208);XP_004023546.…
GO:0009628	response to abiotic stimulus	BP	84	836	1.02896e-15	9.17386e-15	NP_001009202.1(UBB);NP_001009426.1(MYC);NP_001009432.1(PTGS2);NP_001009751.1(IRF1);NP_001009784.1(ACTB);NP_001129403.1(CDK5);NP_001159657.1(TNFRSF1A);NP_001267632.1(SOD2);NP_001295491.1(CITED2);TCONS_00013463(RNF168);TCONS_00014396(Mme);TCONS_00015839(Rgcc);TCONS_00016479(HSPH1);TCONS_00021419(COL1A1);TCONS_00022061(CRHR1);TCONS_00022682(Grb2);TCONS_00023698(NF1);TCONS_00023722(NF1);TCONS_0002787…
GO:0070201	regulation of establishment of protein localization	BP	60	480	1.0451e-15	9.29467e-15	NP_001094389.1(THRA);NP_001159656.1(NFKBIA);TCONS_00023698(NF1);TCONS_00023722(NF1);TCONS_00025060(MED1);TCONS_00025101(NR1D1);TCONS_00034587(YWHAB);TCONS_00047682(NR1H3);TCONS_00049548(PDE2A);TCONS_00049549(PDE2A);TCONS_00049650(ARRB1);TCONS_00052734(PIK3R1);TCONS_00056355(FGB);TCONS_00062856(GPR68);TCONS_00083519(GPLD1);TCONS_00092250(RBP4);TCONS_00096709(SMAD2);TCONS_00102772(SIRT1);TCONS_0010…
GO:0030111	regulation of Wnt signaling pathway	BP	42	252	1.07336e-15	9.52245e-15	NP_001009202.1(UBB);NP_001009477.1(CAV1);TCONS_00021419(COL1A1);TCONS_00022195(Psmc5);TCONS_00049768(LGR4);TCONS_00074576(WNT4);TCONS_00090273(PSMD13);TCONS_00096709(SMAD2);TCONS_00114416(LRP6);TCONS_00125272(GLI3);TCONS_00127366(CAV1);TCONS_00130606(DAPK3);TCONS_00134252(UBA52);TCONS_00160528(EDA);TCONS_00160530(EDA);XP_004002329.1(PSMA5);XP_004008046.1(PSMA2);XP_004010363.1(PSME1);XP_004010730.…
GO:0051223	regulation of protein transport	BP	57	446	2.07602e-15	1.83723e-14	NP_001094389.1(THRA);NP_001159656.1(NFKBIA);TCONS_00023698(NF1);TCONS_00023722(NF1);TCONS_00025060(MED1);TCONS_00025101(NR1D1);TCONS_00047682(NR1H3);TCONS_00049548(PDE2A);TCONS_00049549(PDE2A);TCONS_00049650(ARRB1);TCONS_00052734(PIK3R1);TCONS_00056355(FGB);TCONS_00062856(GPR68);TCONS_00083519(GPLD1);TCONS_00092250(RBP4);TCONS_00096709(SMAD2);TCONS_00102772(SIRT1);TCONS_00103416(BMPR1A);TCONS_001…
GO:0002695	negative regulation of leukocyte activation	BP	21	59	2.15619e-15	1.90349e-14	NP_001009751.1(IRF1);NP_001135425.1(IDO1);TCONS_00030862(RC3H1);TCONS_00033369(PRNP);TCONS_00033371(PRNP);TCONS_00041038(CD37);TCONS_00041040(CD37);TCONS_00047682(NR1H3);TCONS_00106190(IDO1);TCONS_00125272(GLI3);XP_004009569.1(NDFIP1);XP_011952753.1(BCL6);XP_011958902.1(THOC1);XP_011959815.1(RABGEF1);XP_012042959.1(RC3H1);XP_012043480.1(PRNP);XP_012044842.1(ITCH);XP_012046068.1(CD37);XP_014947906…
GO:0071621	granulocyte chemotaxis	BP	27	105	2.37305e-15	2.0898e-14	NP_001009485.1(ITGB2);TCONS_00009906(VAV3);TCONS_00015271(ITGB2);TCONS_00023121(Prkca);TCONS_00032179(CAMK1D);TCONS_00032181(CAMK1D);TCONS_00037896(PREX1);TCONS_00039475(CKLF);TCONS_00048763(SLC37A4);TCONS_00051221(PDE4D);TCONS_00063985(ITGA9);TCONS_00082764(VEGFA);TCONS_00099012(Rac1);TCONS_00121751(RAC2);TCONS_00136760(CD74);XP_004004168.1(CCL21);XP_004004169.1(CCL19);XP_004006320.1(NCKAP1L);XP…
GO:0051169	nuclear transport	BP	56	434	2.41928e-15	2.1253e-14	NP_001094389.1(THRA);NP_001129403.1(CDK5);NP_001159656.1(NFKBIA);TCONS_00023698(NF1);TCONS_00023722(NF1);TCONS_00025060(MED1);TCONS_00049548(PDE2A);TCONS_00049549(PDE2A);TCONS_00052734(PIK3R1);TCONS_00056189(MAPK1);TCONS_00058310(THOC5);TCONS_00066670(VHL);TCONS_00090536(HHEX);TCONS_00096709(SMAD2);TCONS_00098367(Mapk3);TCONS_00098368(Mapk3);TCONS_00102772(SIRT1);TCONS_00103416(BMPR1A);TCONS_0010…
GO:0032880	regulation of protein localization	BP	61	505	2.97199e-15	2.60448e-14	NP_001094389.1(THRA);NP_001159656.1(NFKBIA);TCONS_00023698(NF1);TCONS_00023722(NF1);TCONS_00025060(MED1);TCONS_00025101(NR1D1);TCONS_00034587(YWHAB);TCONS_00047682(NR1H3);TCONS_00049548(PDE2A);TCONS_00049549(PDE2A);TCONS_00049650(ARRB1);TCONS_00052734(PIK3R1);TCONS_00056355(FGB);TCONS_00062856(GPR68);TCONS_00082764(VEGFA);TCONS_00083519(GPLD1);TCONS_00092250(RBP4);TCONS_00096709(SMAD2);TCONS_0010…
GO:0009615	response to virus	BP	21	60	3.19779e-15	2.79554e-14	TCONS_00041101(AP2A1);TCONS_00041102(AP2A1);TCONS_00044480(Ap2s1);TCONS_00046107(Nlrx1);TCONS_00046109(Nlrx1);TCONS_00099043(RNF216);TCONS_00120029(TARBP2);TCONS_00134417(AP1M1);TCONS_00162539(AP1S2);XP_004003147.1(AP2M1);XP_004005372.1(DDX58);XP_004007313.2(CD8B);XP_004012638.1(C1QBP);XP_004012967.1(DHX58);XP_004015427.1(IRF3);XP_004018782.1(LOC101107906);XP_004020332.1(LOC101102194);XP_00402097…
GO:0007596	blood coagulation	BP	29	124	3.35098e-15	2.92235e-14	NP_001009784.1(ACTB);TCONS_00023121(Prkca);TCONS_00035397(PRKCQ);TCONS_00037084(GNAS);TCONS_00047662(F2);TCONS_00047754(PTPRJ);TCONS_00056355(FGB);TCONS_00067368(PRKCD);TCONS_00087654(FERMT3);TCONS_00105468(F11);TCONS_00121686(MYH9);TCONS_00121687(MYH9);TCONS_00121688(MYH9);TCONS_00130622(Pip5k1c);TCONS_00153675(PLG);XP_004002896.1(PROS1);XP_004008658.2(PIP5K1C);XP_004013127.3(ACTG1);XP_011951807…
GO:0045860	positive regulation of protein kinase activity	BP	52	385	3.73618e-15	3.25038e-14	NP_001009202.1(UBB);NP_001020033.1(LTF);NP_001120753.1(CD81);TCONS_00003274(IL6R);TCONS_00032190(Abi1);TCONS_00034587(YWHAB);TCONS_00049994(TRAF6);TCONS_00056189(MAPK1);TCONS_00063753(TGFBR2);TCONS_00082764(VEGFA);TCONS_00088178(IGF2);TCONS_00088179(IGF2);TCONS_00090123(CD81);TCONS_00097562(Pdpk1);TCONS_00102772(SIRT1);TCONS_00110921(EIF2AK2);TCONS_00114096(KRAS);TCONS_00115693(TRAF2);TCONS_00115…
GO:0048514	blood vessel morphogenesis	BP	58	466	3.85479e-15	3.34548e-14	NP_001167584.1(SIX1);NP_001233140.1(B4GALT1);NP_001295491.1(CITED2);NP_001295520.1(CDC42);TCONS_00003369(SEMA4A);TCONS_00015368(RUNX1);TCONS_00015839(Rgcc);TCONS_00023121(Prkca);TCONS_00023698(NF1);TCONS_00023722(NF1);TCONS_00027511(FASLG);TCONS_00063753(TGFBR2);TCONS_00074576(WNT4);TCONS_00081702(Cdc42);TCONS_00082706(SRF);TCONS_00082764(VEGFA);TCONS_00090536(HHEX);TCONS_00098266(PRKCB);TCONS_00…
GO:0097530	granulocyte migration	BP	27	107	3.95628e-15	3.42528e-14	NP_001009485.1(ITGB2);TCONS_00009906(VAV3);TCONS_00015271(ITGB2);TCONS_00023121(Prkca);TCONS_00032179(CAMK1D);TCONS_00032181(CAMK1D);TCONS_00037896(PREX1);TCONS_00039475(CKLF);TCONS_00048763(SLC37A4);TCONS_00051221(PDE4D);TCONS_00063985(ITGA9);TCONS_00082764(VEGFA);TCONS_00099012(Rac1);TCONS_00121751(RAC2);TCONS_00136760(CD74);XP_004004168.1(CCL21);XP_004004169.1(CCL19);XP_004006320.1(NCKAP1L);XP…
GO:0033554	cellular response to stress	BP	124	1541	3.97467e-15	3.43293e-14	NP_001009202.1(UBB);NP_001009426.1(MYC);NP_001009477.1(CAV1);NP_001138657.1(SOD1);NP_001155361.1(RPA1);NP_001159655.1(MYD88);NP_001159657.1(TNFRSF1A);NP_001267632.1(SOD2);NP_001295491.1(CITED2);NP_001295520.1(CDC42);TCONS_00005800(MECOM);TCONS_00009906(VAV3);TCONS_00013463(RNF168);TCONS_00016479(HSPH1);TCONS_00020669(RPA1);TCONS_00022195(Psmc5);TCONS_00041368(PRKCG);TCONS_00044397(ERCC1);TCONS_00…
GO:0050866	negative regulation of cell activation	BP	23	75	4.20023e-15	3.61905e-14	NP_001009751.1(IRF1);NP_001135425.1(IDO1);TCONS_00030862(RC3H1);TCONS_00033369(PRNP);TCONS_00033371(PRNP);TCONS_00041038(CD37);TCONS_00041040(CD37);TCONS_00047682(NR1H3);TCONS_00067368(PRKCD);TCONS_00106190(IDO1);TCONS_00125272(GLI3);XP_004009569.1(NDFIP1);XP_011952753.1(BCL6);XP_011958902.1(THOC1);XP_011959815.1(RABGEF1);XP_012042959.1(RC3H1);XP_012043480.1(PRNP);XP_012044842.1(ITCH);XP_01204606…
GO:0030183	B cell differentiation	BP	19	48	4.67445e-15	4.01802e-14	TCONS_00007164(PLCL2);TCONS_00007733(INPP5D);TCONS_00016612(FLT3);TCONS_00021829(STAT5A);TCONS_00025084(IKZF3);TCONS_00025243(STAT5B);TCONS_00130836(FNIP1);TCONS_00152488(PRDM1);XP_004005720.1(ID2);XP_004006320.1(NCKAP1L);XP_004011283.1(CD24);XP_004017508.2(XBP1);XP_012030889.1(PTPN6);XP_012042237.1(INPP5D);XP_012043266.1(PTPRC);XP_014949268.1(LGALS1);XP_014957698.1(CMTM7);XP_014959282.1(MALT1);X…
GO:0050817	coagulation	BP	30	135	4.93518e-15	4.232e-14	NP_001009784.1(ACTB);TCONS_00023121(Prkca);TCONS_00035397(PRKCQ);TCONS_00037084(GNAS);TCONS_00047662(F2);TCONS_00047754(PTPRJ);TCONS_00056355(FGB);TCONS_00067368(PRKCD);TCONS_00087654(FERMT3);TCONS_00105468(F11);TCONS_00121686(MYH9);TCONS_00121687(MYH9);TCONS_00121688(MYH9);TCONS_00130622(Pip5k1c);TCONS_00153675(PLG);XP_004002896.1(PROS1);XP_004008658.2(PIP5K1C);XP_004013127.3(ACTG1);XP_011951807…
GO:0097529	myeloid leukocyte migration	BP	27	108	5.08428e-15	4.34948e-14	NP_001009485.1(ITGB2);TCONS_00009906(VAV3);TCONS_00015271(ITGB2);TCONS_00023121(Prkca);TCONS_00032179(CAMK1D);TCONS_00032181(CAMK1D);TCONS_00037896(PREX1);TCONS_00039475(CKLF);TCONS_00048763(SLC37A4);TCONS_00051221(PDE4D);TCONS_00063985(ITGA9);TCONS_00082764(VEGFA);TCONS_00099012(Rac1);TCONS_00121751(RAC2);TCONS_00136760(CD74);XP_004004168.1(CCL21);XP_004004169.1(CCL19);XP_004006320.1(NCKAP1L);XP…
GO:0002200	somatic diversification of immune receptors	BP	24	85	8.53697e-15	7.28583e-14	TCONS_00010824(ADAR);TCONS_00013463(RNF168);TCONS_00034331(CTNNBL1);TCONS_00063169(BCL11B);TCONS_00065293(VPRBP);TCONS_00113244(STAT6);TCONS_00131652(TCF7);TCONS_00133276(MSH3);TCONS_00136045(TCF3);TCONS_00156143(NBN);TCONS_00156144(NBN);XP_004004841.1(HSPD1);XP_004008525.1(IL27RA);XP_004009569.1(NDFIP1);XP_004012867.1(TBX21);XP_004013712.1(EXO1);XP_004016212.1(SWAP70);XP_011952753.1(BCL6);XP_011…
GO:0043009	chordate embryonic development	BP	58	475	9.03538e-15	7.69292e-14	NP_001155361.1(RPA1);NP_001167584.1(SIX1);NP_001295491.1(CITED2);TCONS_00005800(MECOM);TCONS_00009707(TGFBR3);TCONS_00009708(TGFBR3);TCONS_00010824(ADAR);TCONS_00011725(GABPA);TCONS_00015368(RUNX1);TCONS_00020669(RPA1);TCONS_00025060(MED1);TCONS_00032119(GATA3);TCONS_00032302(ITGB1);TCONS_00037084(GNAS);TCONS_00040143(ETV2);TCONS_00041094(PRMT1);TCONS_00058310(THOC5);TCONS_00063753(TGFBR2);TCONS_…
GO:0051093	negative regulation of developmental process	BP	62	532	9.32653e-15	7.92204e-14	NP_001009426.1(MYC);NP_001009751.1(IRF1);NP_001020033.1(LTF);NP_001159656.1(NFKBIA);NP_001167584.1(SIX1);NP_001233138.1(TOB2);NP_001267632.1(SOD2);TCONS_00002475(SPEN);TCONS_00003696(Pbx1);TCONS_00007733(INPP5D);TCONS_00011725(GABPA);TCONS_00015368(RUNX1);TCONS_00023698(NF1);TCONS_00023722(NF1);TCONS_00025060(MED1);TCONS_00032119(GATA3);TCONS_00033611(ZBTB46);TCONS_00041094(PRMT1);TCONS_00045871(…
GO:0022607	cellular component assembly	BP	162	2278	9.61681e-15	8.14934e-14	NP_001009477.1(CAV1);NP_001009784.1(ACTB);NP_001129403.1(CDK5);NP_001232935.1(GSN);NP_001267632.1(SOD2);NP_001295520.1(CDC42);TCONS_00001829(Lmo4);TCONS_00008662(Tal1);TCONS_00009906(VAV3);TCONS_00010824(ADAR);TCONS_00015839(Rgcc);TCONS_00021419(COL1A1);TCONS_00021511(EZR);TCONS_00022682(Grb2);TCONS_00030368(KCNAB2);TCONS_00030541(PRKCZ);TCONS_00030862(RC3H1);TCONS_00031098(ARPC5);TCONS_00033369(…
GO:0022008	neurogenesis	BP	110	1312	1.12812e-14	9.53725e-14	NP_001009784.1(ACTB);NP_001129403.1(CDK5);NP_001138657.1(SOD1);NP_001159652.1(MMP2);NP_001167584.1(SIX1);NP_001295520.1(CDC42);TCONS_00003369(SEMA4A);TCONS_00008662(Tal1);TCONS_00015368(RUNX1);TCONS_00022682(Grb2);TCONS_00023698(NF1);TCONS_00023722(NF1);TCONS_00025252(STAT3);TCONS_00025254(STAT3);TCONS_00032119(GATA3);TCONS_00032179(CAMK1D);TCONS_00032181(CAMK1D);TCONS_00032302(ITGB1);TCONS_00034…
GO:0010467	gene expression	BP	347	6274	1.208e-14	1.01886e-13	NP_001009202.1(UBB);NP_001009426.1(MYC);NP_001009477.1(CAV1);NP_001009751.1(IRF1);NP_001020033.1(LTF);NP_001094389.1(THRA);NP_001129403.1(CDK5);NP_001159654.1(FOS);NP_001159655.1(MYD88);NP_001159656.1(NFKBIA);NP_001159657.1(TNFRSF1A);NP_001167584.1(SIX1);NP_001267632.1(SOD2);NP_001295491.1(CITED2);NP_001295520.1(CDC42);TCONS_00001829(Lmo4);TCONS_00002475(SPEN);TCONS_00003696(Pbx1);TCONS_00005800(…
GO:0009792	embryo development ending in birth or egg hatching	BP	59	493	1.30032e-14	1.09416e-13	NP_001155361.1(RPA1);NP_001167584.1(SIX1);NP_001295491.1(CITED2);TCONS_00005800(MECOM);TCONS_00009707(TGFBR3);TCONS_00009708(TGFBR3);TCONS_00010824(ADAR);TCONS_00011725(GABPA);TCONS_00015368(RUNX1);TCONS_00020669(RPA1);TCONS_00025060(MED1);TCONS_00032119(GATA3);TCONS_00032302(ITGB1);TCONS_00037084(GNAS);TCONS_00040143(ETV2);TCONS_00041094(PRMT1);TCONS_00058310(THOC5);TCONS_00063753(TGFBR2);TCONS_…
GO:0033674	positive regulation of kinase activity	BP	52	397	1.32827e-14	1.11506e-13	NP_001009202.1(UBB);NP_001020033.1(LTF);NP_001120753.1(CD81);TCONS_00003274(IL6R);TCONS_00032190(Abi1);TCONS_00034587(YWHAB);TCONS_00049994(TRAF6);TCONS_00056189(MAPK1);TCONS_00063753(TGFBR2);TCONS_00082764(VEGFA);TCONS_00088178(IGF2);TCONS_00088179(IGF2);TCONS_00090123(CD81);TCONS_00097562(Pdpk1);TCONS_00102772(SIRT1);TCONS_00110921(EIF2AK2);TCONS_00114096(KRAS);TCONS_00115693(TRAF2);TCONS_00115…
GO:0043254	regulation of protein complex assembly	BP	47	332	1.34857e-14	1.12946e-13	NP_001232935.1(GSN);NP_001295520.1(CDC42);TCONS_00001829(Lmo4);TCONS_00008662(Tal1);TCONS_00022682(Grb2);TCONS_00030541(PRKCZ);TCONS_00031098(ARPC5);TCONS_00048176(BIRC2);TCONS_00067368(PRKCD);TCONS_00072650(ACTR3);TCONS_00072652(ACTR3);TCONS_00081702(Cdc42);TCONS_00082764(VEGFA);TCONS_00083305(TRIM27);TCONS_00097527(MLST8);TCONS_00099012(Rac1);TCONS_00110240(Nck2);TCONS_00110921(EIF2AK2);TCONS_0…
GO:0035239	tube morphogenesis	BP	54	425	1.4772e-14	1.23432e-13	NP_001167584.1(SIX1);NP_001233140.1(B4GALT1);NP_001295491.1(CITED2);TCONS_00001829(Lmo4);TCONS_00003696(Pbx1);TCONS_00032119(GATA3);TCONS_00040855(ARHGAP35);TCONS_00040861(ARHGAP35);TCONS_00047391(CD44);TCONS_00049768(LGR4);TCONS_00049994(TRAF6);TCONS_00074576(WNT4);TCONS_00074936(EPHA2);TCONS_00082706(SRF);TCONS_00082764(VEGFA);TCONS_00096709(SMAD2);TCONS_00114096(KRAS);TCONS_00114416(LRP6);TCON…
GO:0044710	single-organism metabolic process	BP	309	5423	1.89787e-14	1.58215e-13	NP_001009202.1(UBB);NP_001009426.1(MYC);NP_001009432.1(PTGS2);NP_001009477.1(CAV1);NP_001120753.1(CD81);NP_001129403.1(CDK5);NP_001132917.1(GNG11);NP_001135425.1(IDO1);NP_001138657.1(SOD1);NP_001155361.1(RPA1);NP_001159652.1(MMP2);NP_001159655.1(MYD88);NP_001159657.1(TNFRSF1A);NP_001192079.1(IFI30);NP_001233140.1(B4GALT1);NP_001267632.1(SOD2);NP_001295520.1(CDC42);TCONS_00000667(Ctps1);TCONS_0000…
GO:0030168	platelet activation	BP	24	88	2.0137e-14	1.67482e-13	NP_001009784.1(ACTB);TCONS_00023121(Prkca);TCONS_00035397(PRKCQ);TCONS_00037084(GNAS);TCONS_00047754(PTPRJ);TCONS_00056355(FGB);TCONS_00067368(PRKCD);TCONS_00087654(FERMT3);TCONS_00121686(MYH9);TCONS_00121687(MYH9);TCONS_00121688(MYH9);TCONS_00130622(Pip5k1c);XP_004008658.2(PIP5K1C);XP_004013127.3(ACTG1);XP_011951807.1(PTPRJ);XP_011958620.1(MRCL3);XP_011966604.1(TLR4);XP_012030889.1(PTPN6);XP_012…
GO:0032970	regulation of actin filament-based process	BP	47	336	2.13238e-14	1.76943e-13	NP_001232935.1(GSN);TCONS_00015839(Rgcc);TCONS_00022682(Grb2);TCONS_00023895(Crk);TCONS_00031098(ARPC5);TCONS_00067368(PRKCD);TCONS_00072650(ACTR3);TCONS_00072652(ACTR3);TCONS_00074576(WNT4);TCONS_00083305(TRIM27);TCONS_00097527(MLST8);TCONS_00099012(Rac1);TCONS_00110240(Nck2);TCONS_00116778(ROCK2);TCONS_00118381(PRKCE);TCONS_00121572(-);TCONS_00121688(MYH9);TCONS_00128206(WASL);TCONS_00128688(BR…
GO:1903827	regulation of cellular protein localization	BP	43	287	2.42787e-14	2.00999e-13	NP_001094389.1(THRA);NP_001159656.1(NFKBIA);TCONS_00023698(NF1);TCONS_00023722(NF1);TCONS_00025060(MED1);TCONS_00034587(YWHAB);TCONS_00049548(PDE2A);TCONS_00049549(PDE2A);TCONS_00052734(PIK3R1);TCONS_00082764(VEGFA);TCONS_00096709(SMAD2);TCONS_00102772(SIRT1);TCONS_00103416(BMPR1A);TCONS_00109825(Ppp3r1);TCONS_00109826(Ppp3r1);TCONS_00118419(PPM1B);TCONS_00121384(IGF1);TCONS_00125272(GLI3);TCONS_…
GO:0097190	apoptotic signaling pathway	BP	57	473	2.73965e-14	2.26288e-13	NP_001009477.1(CAV1);NP_001267632.1(SOD2);TCONS_00017690(LAMP1);TCONS_00017692(LAMP1);TCONS_00023698(NF1);TCONS_00023722(NF1);TCONS_00027511(FASLG);TCONS_00034587(YWHAB);TCONS_00035226(PAK7);TCONS_00047391(CD44);TCONS_00052734(PIK3R1);TCONS_00056355(FGB);TCONS_00079101(ITGA6);TCONS_00079105(ITGA6);TCONS_00082764(VEGFA);TCONS_00086387(RIPK1);TCONS_00102772(SIRT1);TCONS_00107641(FGFR1);TCONS_001098…
GO:0044085	cellular component biogenesis	BP	170	2464	2.75683e-14	2.27186e-13	NP_001009477.1(CAV1);NP_001009784.1(ACTB);NP_001129403.1(CDK5);NP_001232935.1(GSN);NP_001267632.1(SOD2);NP_001295520.1(CDC42);TCONS_00001829(Lmo4);TCONS_00008662(Tal1);TCONS_00009906(VAV3);TCONS_00010824(ADAR);TCONS_00015839(Rgcc);TCONS_00021419(COL1A1);TCONS_00021511(EZR);TCONS_00022195(Psmc5);TCONS_00022682(Grb2);TCONS_00023121(Prkca);TCONS_00030368(KCNAB2);TCONS_00030541(PRKCZ);TCONS_00030862(…
GO:0097191	extrinsic apoptotic signaling pathway	BP	38	230	3.32854e-14	2.73671e-13	NP_001009477.1(CAV1);TCONS_00023698(NF1);TCONS_00023722(NF1);TCONS_00027511(FASLG);TCONS_00035226(PAK7);TCONS_00052734(PIK3R1);TCONS_00056355(FGB);TCONS_00079101(ITGA6);TCONS_00079105(ITGA6);TCONS_00082764(VEGFA);TCONS_00086387(RIPK1);TCONS_00107641(FGFR1);TCONS_00115693(TRAF2);TCONS_00115694(TRAF2);TCONS_00116778(ROCK2);TCONS_00121384(IGF1);TCONS_00122481(LTBR);TCONS_00127366(CAV1);XP_004002198.…
GO:0044237	cellular metabolic process	BP	603	12695	4.10667e-14	3.36878e-13	NP_001009202.1(UBB);NP_001009418.1(CD3E);NP_001009426.1(MYC);NP_001009432.1(PTGS2);NP_001009477.1(CAV1);NP_001009485.1(ITGB2);NP_001009751.1(IRF1);NP_001020033.1(LTF);NP_001094389.1(THRA);NP_001120753.1(CD81);NP_001120761.1(CCND3);NP_001129403.1(CDK5);NP_001132917.1(GNG11);NP_001135425.1(IDO1);NP_001138657.1(SOD1);NP_001155361.1(RPA1);NP_001159654.1(FOS);NP_001159655.1(MYD88);NP_001159656.1(NFKBI…
GO:0006461	protein complex assembly	BP	100	1163	4.35172e-14	3.55357e-13	NP_001009477.1(CAV1);NP_001232935.1(GSN);NP_001267632.1(SOD2);NP_001295520.1(CDC42);TCONS_00001829(Lmo4);TCONS_00008662(Tal1);TCONS_00021419(COL1A1);TCONS_00022682(Grb2);TCONS_00030368(KCNAB2);TCONS_00030541(PRKCZ);TCONS_00031098(ARPC5);TCONS_00033369(PRNP);TCONS_00033371(PRNP);TCONS_00034587(YWHAB);TCONS_00047662(F2);TCONS_00048176(BIRC2);TCONS_00056355(FGB);TCONS_00058997(IGF1R);TCONS_00067368(…
GO:0070271	protein complex biogenesis	BP	100	1163	4.35172e-14	3.55357e-13	NP_001009477.1(CAV1);NP_001232935.1(GSN);NP_001267632.1(SOD2);NP_001295520.1(CDC42);TCONS_00001829(Lmo4);TCONS_00008662(Tal1);TCONS_00021419(COL1A1);TCONS_00022682(Grb2);TCONS_00030368(KCNAB2);TCONS_00030541(PRKCZ);TCONS_00031098(ARPC5);TCONS_00033369(PRNP);TCONS_00033371(PRNP);TCONS_00034587(YWHAB);TCONS_00047662(F2);TCONS_00048176(BIRC2);TCONS_00056355(FGB);TCONS_00058997(IGF1R);TCONS_00067368(…
GO:0033043	regulation of organelle organization	BP	88	963	5.5032e-14	4.48367e-13	NP_001035378.1(SLAMF1);NP_001232935.1(GSN);TCONS_00008662(Tal1);TCONS_00011205(SLAMF1);TCONS_00015839(Rgcc);TCONS_00016085(RB1);TCONS_00022682(Grb2);TCONS_00031098(ARPC5);TCONS_00032119(GATA3);TCONS_00034587(YWHAB);TCONS_00046034(KMT2A);TCONS_00049650(ARRB1);TCONS_00056189(MAPK1);TCONS_00058997(IGF1R);TCONS_00067368(PRKCD);TCONS_00072650(ACTR3);TCONS_00072652(ACTR3);TCONS_00074576(WNT4);TCONS_000…
GO:0044087	regulation of cellular component biogenesis	BP	63	569	6.08493e-14	4.94641e-13	NP_001232935.1(GSN);NP_001295520.1(CDC42);TCONS_00001829(Lmo4);TCONS_00008662(Tal1);TCONS_00015839(Rgcc);TCONS_00022195(Psmc5);TCONS_00022682(Grb2);TCONS_00023121(Prkca);TCONS_00030541(PRKCZ);TCONS_00031098(ARPC5);TCONS_00048176(BIRC2);TCONS_00048816(PVRL1);TCONS_00067368(PRKCD);TCONS_00072650(ACTR3);TCONS_00072652(ACTR3);TCONS_00074576(WNT4);TCONS_00074936(EPHA2);TCONS_00081702(Cdc42);TCONS_0008…
GO:0002708	positive regulation of lymphocyte mediated immunity	BP	23	84	6.40653e-14	5.19608e-13	TCONS_00007370(-);TCONS_00030541(PRKCZ);TCONS_00040723(PVR);TCONS_00040740(Pvrl2);TCONS_00046267(CRTAM);TCONS_00048546(Cadm1);TCONS_00049994(TRAF6);TCONS_00063501(-);TCONS_00093926(CD226);TCONS_00113244(STAT6);TCONS_00115693(TRAF2);TCONS_00115694(TRAF2);TCONS_00150435(MAP3K7);TCONS_00161610(SASH3);XP_004004841.1(HSPD1);XP_004005718.1(RSAD2);XP_004007117.1(LOC101103463);XP_004011283.1(CD24);XP_004…
GO:0050920	regulation of chemotaxis	BP	31	158	6.54139e-14	5.29352e-13	TCONS_00023121(Prkca);TCONS_00032179(CAMK1D);TCONS_00032181(CAMK1D);TCONS_00047754(PTPRJ);TCONS_00059604(IL16);TCONS_00074898(Padi2);TCONS_00082764(VEGFA);TCONS_00085329(AIF1);TCONS_00099012(Rac1);TCONS_00105534(MTUS1);TCONS_00121751(RAC2);TCONS_00122553(-);TCONS_00128892(RARRES2);TCONS_00136760(CD74);XP_004004168.1(CCL21);XP_004004169.1(CCL19);XP_004005725.1(ADAM17);XP_004006320.1(NCKAP1L);XP_00…
GO:0051234	establishment of localization	BP	312	5544	6.96674e-14	5.62505e-13	NP_001009202.1(UBB);NP_001009477.1(CAV1);NP_001020033.1(LTF);NP_001094389.1(THRA);NP_001120747.1(SLC25A38);NP_001129403.1(CDK5);NP_001138657.1(SOD1);NP_001159656.1(NFKBIA);NP_001232935.1(GSN);NP_001233140.1(B4GALT1);NP_001295520.1(CDC42);TCONS_00002961(FCGR1A);TCONS_00006307(RBP1);TCONS_00009261(PTGER3);TCONS_00010283(VTCN1);TCONS_00010824(ADAR);TCONS_00011058(FCRL5);TCONS_00012575(CD47);TCONS_00…
GO:0051130	positive regulation of cellular component organization	BP	74	740	7.33087e-14	5.90579e-13	NP_001129403.1(CDK5);NP_001295520.1(CDC42);TCONS_00002961(FCGR1A);TCONS_00004046(TIAM1);TCONS_00012575(CD47);TCONS_00015839(Rgcc);TCONS_00020583(ABR);TCONS_00031098(ARPC5);TCONS_00032179(CAMK1D);TCONS_00032181(CAMK1D);TCONS_00032302(ITGB1);TCONS_00037896(PREX1);TCONS_00049650(ARRB1);TCONS_00052734(PIK3R1);TCONS_00072650(ACTR3);TCONS_00072652(ACTR3);TCONS_00074576(WNT4);TCONS_00074936(EPHA2);TCONS…
GO:0051439	regulation of ubiquitin-protein ligase activity involved in mitotic cell cycle	BP	16	36	7.57325e-14	6.08741e-13	NP_001009202.1(UBB);TCONS_00022195(Psmc5);TCONS_00090273(PSMD13);TCONS_00134252(UBA52);XP_004002329.1(PSMA5);XP_004008046.1(PSMA2);XP_004010363.1(PSME1);XP_004010730.1(PSMA3);XP_004012998.1(PSME3);XP_004013072.1(PSMC5);XP_004016181.1(PSMA1);XP_004017868.1(PSMA4);XP_011951765.1(PSMB2);XP_011953664.1(PSMA6);XP_012032971.1(UBA52);XP_014953992.1(PSMD11)
GO:0051320	S phase	BP	17	42	8.33695e-14	6.68631e-13	NP_001009202.1(UBB);TCONS_00022195(Psmc5);TCONS_00050994(skp1);TCONS_00090273(PSMD13);TCONS_00134252(UBA52);XP_004002329.1(PSMA5);XP_004008046.1(PSMA2);XP_004010363.1(PSME1);XP_004010730.1(PSMA3);XP_004012998.1(PSME3);XP_004013072.1(PSMC5);XP_004016181.1(PSMA1);XP_004017868.1(PSMA4);XP_011951765.1(PSMB2);XP_011953664.1(PSMA6);XP_012032971.1(UBA52);XP_014953992.1(PSMD11)
GO:0008285	negative regulation of cell proliferation	BP	38	237	8.88858e-14	7.11284e-13	NP_001009426.1(MYC);NP_001135425.1(IDO1);NP_001192079.1(IFI30);NP_001267632.1(SOD2);TCONS_00009707(TGFBR3);TCONS_00009708(TGFBR3);TCONS_00016085(RB1);TCONS_00023698(NF1);TCONS_00023722(NF1);TCONS_00030862(RC3H1);TCONS_00033369(PRNP);TCONS_00033371(PRNP);TCONS_00085329(AIF1);TCONS_00090406(PTEN);TCONS_00092250(RBP4);TCONS_00096709(SMAD2);TCONS_00106190(IDO1);TCONS_00110921(EIF2AK2);TCONS_00114416(…
GO:0001667	ameboidal-type cell migration	BP	53	434	1.31572e-13	1.05053e-12	TCONS_00003369(SEMA4A);TCONS_00009707(TGFBR3);TCONS_00009708(TGFBR3);TCONS_00015839(Rgcc);TCONS_00023121(Prkca);TCONS_00023698(NF1);TCONS_00023722(NF1);TCONS_00032119(GATA3);TCONS_00032302(ITGB1);TCONS_00034676(MMP9);TCONS_00063753(TGFBR2);TCONS_00066670(VHL);TCONS_00074936(EPHA2);TCONS_00078817(ITGA4);TCONS_00082706(SRF);TCONS_00082764(VEGFA);TCONS_00083519(GPLD1);TCONS_00090406(PTEN);TCONS_0009…
GO:0033157	regulation of intracellular protein transport	BP	39	252	1.35678e-13	1.08091e-12	NP_001094389.1(THRA);NP_001159656.1(NFKBIA);TCONS_00023698(NF1);TCONS_00023722(NF1);TCONS_00025060(MED1);TCONS_00049548(PDE2A);TCONS_00049549(PDE2A);TCONS_00052734(PIK3R1);TCONS_00096709(SMAD2);TCONS_00102772(SIRT1);TCONS_00103416(BMPR1A);TCONS_00109825(Ppp3r1);TCONS_00109826(Ppp3r1);TCONS_00118419(PPM1B);TCONS_00121384(IGF1);TCONS_00125272(GLI3);TCONS_00131351(NLRP3);TCONS_00159222(TLR7);TCONS_0…
GO:0048729	tissue morphogenesis	BP	59	524	1.8975e-13	1.50835e-12	NP_001167584.1(SIX1);NP_001295491.1(CITED2);NP_001295520.1(CDC42);TCONS_00003696(Pbx1);TCONS_00008662(Tal1);TCONS_00009707(TGFBR3);TCONS_00009708(TGFBR3);TCONS_00021511(EZR);TCONS_00021829(STAT5A);TCONS_00025060(MED1);TCONS_00032119(GATA3);TCONS_00033973(MYLK2);TCONS_00047391(CD44);TCONS_00049768(LGR4);TCONS_00058997(IGF1R);TCONS_00074576(WNT4);TCONS_00074936(EPHA2);TCONS_00081702(Cdc42);TCONS_00…
GO:0048732	gland development	BP	31	165	2.23562e-13	1.7732e-12	NP_001009477.1(CAV1);NP_001233140.1(B4GALT1);TCONS_00021829(STAT5A);TCONS_00025060(MED1);TCONS_00032119(GATA3);TCONS_00047391(CD44);TCONS_00058997(IGF1R);TCONS_00063753(TGFBR2);TCONS_00103416(BMPR1A);TCONS_00107641(FGFR1);TCONS_00113244(STAT6);TCONS_00114416(LRP6);TCONS_00121384(IGF1);TCONS_00125272(GLI3);TCONS_00127366(CAV1);TCONS_00145218(HIF1A);TCONS_00160528(EDA);TCONS_00160530(EDA);XP_004003…
GO:0000278	mitotic cell cycle	BP	66	632	2.37841e-13	1.8823e-12	NP_001009202.1(UBB);NP_001295520.1(CDC42);TCONS_00003696(Pbx1);TCONS_00008662(Tal1);TCONS_00015839(Rgcc);TCONS_00016085(RB1);TCONS_00020180(CLTC);TCONS_00020190(CLTC);TCONS_00021829(STAT5A);TCONS_00022195(Psmc5);TCONS_00023121(Prkca);TCONS_00025243(STAT5B);TCONS_00032302(ITGB1);TCONS_00050994(skp1);TCONS_00058997(IGF1R);TCONS_00071802(Atf2);TCONS_00071804(ATF2);TCONS_00081702(Cdc42);TCONS_0008532…
GO:0061515	myeloid cell development	BP	20	65	2.41453e-13	1.90668e-12	NP_001295491.1(CITED2);TCONS_00008662(Tal1);TCONS_00025060(MED1);TCONS_00028095(RABGAP1L);TCONS_00032190(Abi1);TCONS_00035750(PIP4K2A);TCONS_00035753(PIP4K2A);TCONS_00082706(SRF);TCONS_00087299(FLI1);TCONS_00117510(Meis1);TCONS_00148118(TMOD3);XP_004004443.1(RPS6);XP_004006320.1(NCKAP1L);XP_004015239.1(TYROBP);XP_004023371.1(JMJD6);XP_011952753.1(BCL6);XP_012023552.1(MEIS1);XP_012030889.1(PTPN6);…
GO:1903320	regulation of protein modification by small protein conjugation or removal	BP	40	270	2.84987e-13	2.24552e-12	NP_001009202.1(UBB);NP_001009477.1(CAV1);NP_001129403.1(CDK5);TCONS_00022195(Psmc5);TCONS_00041368(PRKCG);TCONS_00048176(BIRC2);TCONS_00049650(ARRB1);TCONS_00050994(skp1);TCONS_00090273(PSMD13);TCONS_00127366(CAV1);TCONS_00129086(PAXIP1);TCONS_00134252(UBA52);XP_004002198.1(BCL10);XP_004002329.1(PSMA5);XP_004008046.1(PSMA2);XP_004008556.2(PIN1);XP_004009569.1(NDFIP1);XP_004010363.1(PSME1);XP_0040…
GO:0048699	generation of neurons	BP	102	1237	3.24237e-13	2.5492e-12	NP_001009784.1(ACTB);NP_001129403.1(CDK5);NP_001138657.1(SOD1);NP_001159652.1(MMP2);NP_001167584.1(SIX1);NP_001295520.1(CDC42);TCONS_00003369(SEMA4A);TCONS_00015368(RUNX1);TCONS_00022682(Grb2);TCONS_00023698(NF1);TCONS_00023722(NF1);TCONS_00025252(STAT3);TCONS_00025254(STAT3);TCONS_00032119(GATA3);TCONS_00032179(CAMK1D);TCONS_00032181(CAMK1D);TCONS_00032302(ITGB1);TCONS_00034587(YWHAB);TCONS_0004…
GO:0002698	negative regulation of immune effector process	BP	22	82	3.55228e-13	2.78676e-12	TCONS_00020583(ABR);TCONS_00030862(RC3H1);TCONS_00046107(Nlrx1);TCONS_00046109(Nlrx1);TCONS_00085638(TRIM38);TCONS_00118419(PPM1B);TCONS_00120029(TARBP2);TCONS_00120793(IRAK3);XP_004009569.1(NDFIP1);XP_004011836.1(ANGPT1);XP_004012638.1(C1QBP);XP_004012967.1(DHX58);XP_004015343.1(RPS19);XP_004015427.1(IRF3);XP_004020332.1(LOC101102194);XP_011952753.1(BCL6);XP_011958902.1(THOC1);XP_011959815.1(RAB…
GO:0050795	regulation of behavior	BP	31	168	3.70595e-13	2.90098e-12	TCONS_00023121(Prkca);TCONS_00032179(CAMK1D);TCONS_00032181(CAMK1D);TCONS_00047754(PTPRJ);TCONS_00059604(IL16);TCONS_00074898(Padi2);TCONS_00082764(VEGFA);TCONS_00085329(AIF1);TCONS_00099012(Rac1);TCONS_00105534(MTUS1);TCONS_00121751(RAC2);TCONS_00122553(-);TCONS_00128892(RARRES2);TCONS_00136760(CD74);XP_004004168.1(CCL21);XP_004004169.1(CCL19);XP_004005725.1(ADAM17);XP_004006320.1(NCKAP1L);XP_00…
GO:0071702	organic substance transport	BP	152	2180	3.75704e-13	2.93458e-12	NP_001094389.1(THRA);NP_001129403.1(CDK5);NP_001159656.1(NFKBIA);TCONS_00009261(PTGER3);TCONS_00010283(VTCN1);TCONS_00010824(ADAR);TCONS_00015368(RUNX1);TCONS_00019877(Gas6);TCONS_00020180(CLTC);TCONS_00020190(CLTC);TCONS_00022061(CRHR1);TCONS_00023121(Prkca);TCONS_00023698(NF1);TCONS_00023722(NF1);TCONS_00025060(MED1);TCONS_00025101(NR1D1);TCONS_00025252(STAT3);TCONS_00025254(STAT3);TCONS_000284…
GO:0034111	negative regulation of homotypic cell-cell adhesion	BP	18	52	3.80808e-13	2.96799e-12	NP_001009751.1(IRF1);NP_001135425.1(IDO1);TCONS_00010283(VTCN1);TCONS_00030862(RC3H1);TCONS_00033369(PRNP);TCONS_00033371(PRNP);TCONS_00100553(SPN);TCONS_00106190(IDO1);TCONS_00125272(GLI3);XP_004011283.1(CD24);XP_012023818.1(PELI1);XP_012034281.1(PTPN22);XP_012042959.1(RC3H1);XP_012043480.1(PRNP);XP_012044842.1(ITCH);XP_014947906.1(CBLB);XP_014954516.1(LAX1);XP_014954772.1(TNFRSF4)
GO:0045596	negative regulation of cell differentiation	BP	53	446	3.93836e-13	3.06289e-12	NP_001009426.1(MYC);NP_001009751.1(IRF1);NP_001020033.1(LTF);NP_001159656.1(NFKBIA);NP_001233138.1(TOB2);NP_001267632.1(SOD2);TCONS_00002475(SPEN);TCONS_00003696(Pbx1);TCONS_00007733(INPP5D);TCONS_00011725(GABPA);TCONS_00015368(RUNX1);TCONS_00023698(NF1);TCONS_00023722(NF1);TCONS_00025060(MED1);TCONS_00032119(GATA3);TCONS_00033611(ZBTB46);TCONS_00041094(PRMT1);TCONS_00045871(ZBTB16);TCONS_0004766…
GO:0071887	leukocyte apoptotic process	BP	21	75	4.86187e-13	3.77294e-12	NP_001135425.1(IDO1);TCONS_00027511(FASLG);TCONS_00035397(PRKCQ);TCONS_00046027(CD3G);TCONS_00066670(VHL);TCONS_00086387(RIPK1);TCONS_00090406(PTEN);TCONS_00106190(IDO1);TCONS_00122475(CD27);TCONS_00125272(GLI3);TCONS_00130836(FNIP1);TCONS_00145218(HIF1A);XP_004002198.1(BCL10);XP_004004443.1(RPS6);XP_004011283.1(CD24);XP_004012501.1(CCL5);XP_004016118.2(CD3G);XP_004017810.1(BLM);XP_004018679.1(WN…
GO:0032956	regulation of actin cytoskeleton organization	BP	41	287	4.90957e-13	3.80174e-12	NP_001232935.1(GSN);TCONS_00015839(Rgcc);TCONS_00022682(Grb2);TCONS_00031098(ARPC5);TCONS_00067368(PRKCD);TCONS_00072650(ACTR3);TCONS_00072652(ACTR3);TCONS_00074576(WNT4);TCONS_00083305(TRIM27);TCONS_00097527(MLST8);TCONS_00099012(Rac1);TCONS_00110240(Nck2);TCONS_00118381(PRKCE);TCONS_00121572(-);TCONS_00121688(MYH9);TCONS_00128206(WASL);TCONS_00128688(BRAF);TCONS_00130606(DAPK3);TCONS_00148118(T…
GO:0044764	multi-organism cellular process	BP	48	379	4.96661e-13	3.83764e-12	NP_001009202.1(UBB);NP_001020033.1(LTF);NP_001120753.1(CD81);TCONS_00006564(MX1);TCONS_00010824(ADAR);TCONS_00023265(TRIM25);TCONS_00031054(RNASEL);TCONS_00032302(ITGB1);TCONS_00040740(Pvrl2);TCONS_00046107(Nlrx1);TCONS_00046109(Nlrx1);TCONS_00048816(PVRL1);TCONS_00061691(ANPEP);TCONS_00063501(-);TCONS_00083305(TRIM27);TCONS_00085638(TRIM38);TCONS_00096709(SMAD2);TCONS_00110921(EIF2AK2);TCONS_001…
GO:0031098	stress-activated protein kinase signaling cascade	BP	36	227	5.60371e-13	4.31138e-12	NP_001009202.1(UBB);NP_001009426.1(MYC);NP_001159655.1(MYD88);NP_001295520.1(CDC42);TCONS_00005800(MECOM);TCONS_00058997(IGF1R);TCONS_00081702(Cdc42);TCONS_00082764(VEGFA);TCONS_00086387(RIPK1);TCONS_00087250(TIRAP);TCONS_00089639(MEN1);TCONS_00110921(EIF2AK2);TCONS_00115693(TRAF2);TCONS_00115694(TRAF2);TCONS_00122475(CD27);TCONS_00122481(LTBR);TCONS_00129446(MAPK9);TCONS_00134252(UBA52);TCONS_00…
GO:0051403	stress-activated MAPK cascade	BP	36	227	5.60371e-13	4.31138e-12	NP_001009202.1(UBB);NP_001009426.1(MYC);NP_001159655.1(MYD88);NP_001295520.1(CDC42);TCONS_00005800(MECOM);TCONS_00058997(IGF1R);TCONS_00081702(Cdc42);TCONS_00082764(VEGFA);TCONS_00086387(RIPK1);TCONS_00087250(TIRAP);TCONS_00089639(MEN1);TCONS_00110921(EIF2AK2);TCONS_00115693(TRAF2);TCONS_00115694(TRAF2);TCONS_00122475(CD27);TCONS_00122481(LTBR);TCONS_00129446(MAPK9);TCONS_00134252(UBA52);TCONS_00…
GO:0001503	ossification	BP	49	394	5.64014e-13	4.33013e-12	NP_001020033.1(LTF);NP_001159652.1(MMP2);NP_001233138.1(TOB2);TCONS_00003696(Pbx1);TCONS_00020180(CLTC);TCONS_00020190(CLTC);TCONS_00021419(COL1A1);TCONS_00023698(NF1);TCONS_00023722(NF1);TCONS_00036639(RASSF2);TCONS_00037084(GNAS);TCONS_00039502(CBFB);TCONS_00045871(ZBTB16);TCONS_00049768(LGR4);TCONS_00074576(WNT4);TCONS_00074936(EPHA2);TCONS_00089639(MEN1);TCONS_00096709(SMAD2);TCONS_00103416(B…
GO:0002562	somatic diversification of immune receptors via germline recombination within a single locus	BP	21	76	6.47657e-13	4.93015e-12	TCONS_00013463(RNF168);TCONS_00063169(BCL11B);TCONS_00065293(VPRBP);TCONS_00113244(STAT6);TCONS_00131652(TCF7);TCONS_00133276(MSH3);TCONS_00136045(TCF3);TCONS_00156143(NBN);TCONS_00156144(NBN);XP_004004841.1(HSPD1);XP_004008525.1(IL27RA);XP_004009569.1(NDFIP1);XP_004012867.1(TBX21);XP_004013712.1(EXO1);XP_004016212.1(SWAP70);XP_011952753.1(BCL6);XP_011958902.1(THOC1);XP_012027333.1(MSH6);XP_01203…
GO:0016444	somatic cell DNA recombination	BP	21	76	6.47657e-13	4.93015e-12	TCONS_00013463(RNF168);TCONS_00063169(BCL11B);TCONS_00065293(VPRBP);TCONS_00113244(STAT6);TCONS_00131652(TCF7);TCONS_00133276(MSH3);TCONS_00136045(TCF3);TCONS_00156143(NBN);TCONS_00156144(NBN);XP_004004841.1(HSPD1);XP_004008525.1(IL27RA);XP_004009569.1(NDFIP1);XP_004012867.1(TBX21);XP_004013712.1(EXO1);XP_004016212.1(SWAP70);XP_011952753.1(BCL6);XP_011958902.1(THOC1);XP_012027333.1(MSH6);XP_01203…
GO:0031398	positive regulation of protein ubiquitination	BP	21	76	6.47657e-13	4.93015e-12	NP_001009202.1(UBB);TCONS_00022195(Psmc5);TCONS_00048176(BIRC2);TCONS_00050994(skp1);TCONS_00090273(PSMD13);TCONS_00134252(UBA52);XP_004002329.1(PSMA5);XP_004008046.1(PSMA2);XP_004008556.2(PIN1);XP_004010363.1(PSME1);XP_004010730.1(PSMA3);XP_004012998.1(PSME3);XP_004013072.1(PSMC5);XP_004016181.1(PSMA1);XP_004017868.1(PSMA4);XP_011950709.1(BIRC2);XP_011951765.1(PSMB2);XP_011953664.1(PSMA6);XP_012…
GO:1903322	positive regulation of protein modification by small protein conjugation or removal	BP	21	76	6.47657e-13	4.93015e-12	NP_001009202.1(UBB);TCONS_00022195(Psmc5);TCONS_00048176(BIRC2);TCONS_00050994(skp1);TCONS_00090273(PSMD13);TCONS_00134252(UBA52);XP_004002329.1(PSMA5);XP_004008046.1(PSMA2);XP_004008556.2(PIN1);XP_004010363.1(PSME1);XP_004010730.1(PSMA3);XP_004012998.1(PSME3);XP_004013072.1(PSMC5);XP_004016181.1(PSMA1);XP_004017868.1(PSMA4);XP_011950709.1(BIRC2);XP_011951765.1(PSMB2);XP_011953664.1(PSMA6);XP_012…
GO:0010631	epithelial cell migration	BP	44	329	7.13118e-13	5.39417e-12	TCONS_00003369(SEMA4A);TCONS_00009707(TGFBR3);TCONS_00009708(TGFBR3);TCONS_00015839(Rgcc);TCONS_00023121(Prkca);TCONS_00023698(NF1);TCONS_00023722(NF1);TCONS_00032119(GATA3);TCONS_00032302(ITGB1);TCONS_00034676(MMP9);TCONS_00063753(TGFBR2);TCONS_00066670(VHL);TCONS_00074936(EPHA2);TCONS_00082706(SRF);TCONS_00082764(VEGFA);TCONS_00083519(GPLD1);TCONS_00090406(PTEN);TCONS_00097562(Pdpk1);TCONS_0011…
GO:0090130	tissue migration	BP	44	329	7.13118e-13	5.39417e-12	TCONS_00003369(SEMA4A);TCONS_00009707(TGFBR3);TCONS_00009708(TGFBR3);TCONS_00015839(Rgcc);TCONS_00023121(Prkca);TCONS_00023698(NF1);TCONS_00023722(NF1);TCONS_00032119(GATA3);TCONS_00032302(ITGB1);TCONS_00034676(MMP9);TCONS_00063753(TGFBR2);TCONS_00066670(VHL);TCONS_00074936(EPHA2);TCONS_00082706(SRF);TCONS_00082764(VEGFA);TCONS_00083519(GPLD1);TCONS_00090406(PTEN);TCONS_00097562(Pdpk1);TCONS_0011…
GO:0090132	epithelium migration	BP	44	329	7.13118e-13	5.39417e-12	TCONS_00003369(SEMA4A);TCONS_00009707(TGFBR3);TCONS_00009708(TGFBR3);TCONS_00015839(Rgcc);TCONS_00023121(Prkca);TCONS_00023698(NF1);TCONS_00023722(NF1);TCONS_00032119(GATA3);TCONS_00032302(ITGB1);TCONS_00034676(MMP9);TCONS_00063753(TGFBR2);TCONS_00066670(VHL);TCONS_00074936(EPHA2);TCONS_00082706(SRF);TCONS_00082764(VEGFA);TCONS_00083519(GPLD1);TCONS_00090406(PTEN);TCONS_00097562(Pdpk1);TCONS_0011…
GO:0051325	interphase	BP	17	47	7.48067e-13	5.64665e-12	NP_001009202.1(UBB);TCONS_00022195(Psmc5);TCONS_00050994(skp1);TCONS_00090273(PSMD13);TCONS_00134252(UBA52);XP_004002329.1(PSMA5);XP_004008046.1(PSMA2);XP_004010363.1(PSME1);XP_004010730.1(PSMA3);XP_004012998.1(PSME3);XP_004013072.1(PSMC5);XP_004016181.1(PSMA1);XP_004017868.1(PSMA4);XP_011951765.1(PSMB2);XP_011953664.1(PSMA6);XP_012032971.1(UBA52);XP_014953992.1(PSMD11)
GO:0060429	epithelium development	BP	82	908	7.88487e-13	5.93689e-12	NP_001009477.1(CAV1);NP_001094389.1(THRA);NP_001159655.1(MYD88);NP_001167584.1(SIX1);NP_001295491.1(CITED2);NP_001295520.1(CDC42);TCONS_00003696(Pbx1);TCONS_00005800(MECOM);TCONS_00021511(EZR);TCONS_00021829(STAT5A);TCONS_00025060(MED1);TCONS_00032119(GATA3);TCONS_00047391(CD44);TCONS_00049548(PDE2A);TCONS_00049549(PDE2A);TCONS_00049768(LGR4);TCONS_00058997(IGF1R);TCONS_00063169(BCL11B);TCONS_000…
GO:0002821	positive regulation of adaptive immune response	BP	22	85	7.91475e-13	5.93689e-12	TCONS_00030541(PRKCZ);TCONS_00035397(PRKCQ);TCONS_00040723(PVR);TCONS_00040740(Pvrl2);TCONS_00049994(TRAF6);TCONS_00063501(-);TCONS_00093926(CD226);TCONS_00113244(STAT6);TCONS_00115693(TRAF2);TCONS_00115694(TRAF2);TCONS_00150435(MAP3K7);TCONS_00161610(SASH3);XP_004004841.1(HSPD1);XP_004005718.1(RSAD2);XP_004007117.1(LOC101103463);XP_004011283.1(CD24);XP_004012867.1(TBX21);XP_012039554.1(RIPK2);XP…
GO:0002824	positive regulation of adaptive immune response based on somatic recombination of immune receptors built from immunoglobulin superfamily domains	BP	22	85	7.91475e-13	5.93689e-12	TCONS_00030541(PRKCZ);TCONS_00035397(PRKCQ);TCONS_00040723(PVR);TCONS_00040740(Pvrl2);TCONS_00049994(TRAF6);TCONS_00063501(-);TCONS_00093926(CD226);TCONS_00113244(STAT6);TCONS_00115693(TRAF2);TCONS_00115694(TRAF2);TCONS_00150435(MAP3K7);TCONS_00161610(SASH3);XP_004004841.1(HSPD1);XP_004005718.1(RSAD2);XP_004007117.1(LOC101103463);XP_004011283.1(CD24);XP_004012867.1(TBX21);XP_012039554.1(RIPK2);XP…
GO:0009725	response to hormone	BP	69	696	7.99138e-13	5.98188e-12	NP_001009477.1(CAV1);NP_001094389.1(THRA);NP_001132917.1(GNG11);NP_001295491.1(CITED2);TCONS_00009707(TGFBR3);TCONS_00009708(TGFBR3);TCONS_00021419(COL1A1);TCONS_00021829(STAT5A);TCONS_00022061(CRHR1);TCONS_00025060(MED1);TCONS_00025101(NR1D1);TCONS_00025243(STAT5B);TCONS_00025252(STAT3);TCONS_00025254(STAT3);TCONS_00027877(Gnb1);TCONS_00027879(Gnb1);TCONS_00047682(NR1H3);TCONS_00049914(LMO2);TCO…
GO:1901698	response to nitrogen compound	BP	61	576	1.08264e-12	8.07519e-12	NP_001132917.1(GNG11);NP_001159652.1(MMP2);NP_001159656.1(NFKBIA);TCONS_00010824(ADAR);TCONS_00021419(COL1A1);TCONS_00022061(CRHR1);TCONS_00041368(PRKCG);TCONS_00049548(PDE2A);TCONS_00049549(PDE2A);TCONS_00051221(PDE4D);TCONS_00052734(PIK3R1);TCONS_00056189(MAPK1);TCONS_00056191(MAPK1);TCONS_00083519(GPLD1);TCONS_00088178(IGF2);TCONS_00088179(IGF2);TCONS_00092250(RBP4);TCONS_00097562(Pdpk1);TCONS…
GO:0030029	actin filament-based process	BP	74	781	1.08328e-12	8.07519e-12	NP_001009784.1(ACTB);NP_001129403.1(CDK5);NP_001232935.1(GSN);NP_001295520.1(CDC42);TCONS_00015839(Rgcc);TCONS_00022682(Grb2);TCONS_00023895(Crk);TCONS_00031098(ARPC5);TCONS_00032190(Abi1);TCONS_00032275(PARD3);TCONS_00032302(ITGB1);TCONS_00049650(ARRB1);TCONS_00067368(PRKCD);TCONS_00072650(ACTR3);TCONS_00072652(ACTR3);TCONS_00074576(WNT4);TCONS_00081702(Cdc42);TCONS_00082706(SRF);TCONS_00083305(…
GO:0031396	regulation of protein ubiquitination	BP	36	232	1.09143e-12	8.11763e-12	NP_001009202.1(UBB);NP_001009477.1(CAV1);NP_001129403.1(CDK5);TCONS_00022195(Psmc5);TCONS_00041368(PRKCG);TCONS_00048176(BIRC2);TCONS_00049650(ARRB1);TCONS_00050994(skp1);TCONS_00090273(PSMD13);TCONS_00127366(CAV1);TCONS_00129086(PAXIP1);TCONS_00134252(UBA52);XP_004002198.1(BCL10);XP_004002329.1(PSMA5);XP_004008046.1(PSMA2);XP_004008556.2(PIN1);XP_004009569.1(NDFIP1);XP_004010363.1(PSME1);XP_0040…
GO:0034613	cellular protein localization	BP	101	1244	1.0935e-12	8.11763e-12	NP_001009477.1(CAV1);NP_001009485.1(ITGB2);NP_001030296.1(ITGAL);NP_001094389.1(THRA);NP_001129403.1(CDK5);NP_001159656.1(NFKBIA);NP_001167584.1(SIX1);TCONS_00010824(ADAR);TCONS_00015271(ITGB2);TCONS_00016085(RB1);TCONS_00021419(COL1A1);TCONS_00023698(NF1);TCONS_00023722(NF1);TCONS_00025060(MED1);TCONS_00025252(STAT3);TCONS_00025254(STAT3);TCONS_00030368(KCNAB2);TCONS_00034587(YWHAB);TCONS_000458…
GO:0032844	regulation of homeostatic process	BP	45	350	1.57899e-12	1.16976e-11	NP_001009426.1(MYC);NP_001009477.1(CAV1);TCONS_00007733(INPP5D);TCONS_00008662(Tal1);TCONS_00011058(FCRL5);TCONS_00021829(STAT5A);TCONS_00023698(NF1);TCONS_00023722(NF1);TCONS_00025101(NR1D1);TCONS_00025243(STAT5B);TCONS_00047662(F2);TCONS_00047682(NR1H3);TCONS_00049914(LMO2);TCONS_00051221(PDE4D);TCONS_00097562(Pdpk1);TCONS_00100457(CD19);TCONS_00114416(LRP6);TCONS_00118381(PRKCE);TCONS_00127366…
GO:0030330	DNA damage response, signal transduction by p53 class mediator	BP	22	88	1.70029e-12	1.25703e-11	NP_001009202.1(UBB);TCONS_00022195(Psmc5);TCONS_00047391(CD44);TCONS_00090273(PSMD13);TCONS_00102772(SIRT1);TCONS_00134252(UBA52);TCONS_00136760(CD74);XP_004002329.1(PSMA5);XP_004008046.1(PSMA2);XP_004010363.1(PSME1);XP_004010730.1(PSMA3);XP_004012998.1(PSME3);XP_004013072.1(PSMC5);XP_004016181.1(PSMA1);XP_004017868.1(PSMA4);XP_004020620.1(PMAIP1);XP_011951765.1(PSMB2);XP_011953664.1(PSMA6);XP_01…
GO:0007178	transmembrane receptor protein serine/threonine kinase signaling pathway	BP	50	420	1.72218e-12	1.27059e-11	NP_001009202.1(UBB);NP_001009477.1(CAV1);NP_001159654.1(FOS);NP_001295491.1(CITED2);TCONS_00009707(TGFBR3);TCONS_00009708(TGFBR3);TCONS_00063753(TGFBR2);TCONS_00089639(MEN1);TCONS_00096709(SMAD2);TCONS_00097562(Pdpk1);TCONS_00098367(Mapk3);TCONS_00098368(Mapk3);TCONS_00102772(SIRT1);TCONS_00103416(BMPR1A);TCONS_00127366(CAV1);TCONS_00131770(Smad5);TCONS_00134252(UBA52);TCONS_00150435(MAP3K7);XP_0…
GO:0070727	cellular macromolecule localization	BP	101	1254	1.76568e-12	1.30002e-11	NP_001009477.1(CAV1);NP_001009485.1(ITGB2);NP_001030296.1(ITGAL);NP_001094389.1(THRA);NP_001129403.1(CDK5);NP_001159656.1(NFKBIA);NP_001167584.1(SIX1);TCONS_00010824(ADAR);TCONS_00015271(ITGB2);TCONS_00016085(RB1);TCONS_00021419(COL1A1);TCONS_00023698(NF1);TCONS_00023722(NF1);TCONS_00025060(MED1);TCONS_00025252(STAT3);TCONS_00025254(STAT3);TCONS_00030368(KCNAB2);TCONS_00034587(YWHAB);TCONS_000458…
GO:0030030	cell projection organization	BP	113	1474	1.84423e-12	1.35507e-11	NP_001009202.1(UBB);NP_001009784.1(ACTB);NP_001129403.1(CDK5);NP_001138657.1(SOD1);NP_001159652.1(MMP2);NP_001232935.1(GSN);NP_001295520.1(CDC42);TCONS_00003369(SEMA4A);TCONS_00009906(VAV3);TCONS_00016085(RB1);TCONS_00021511(EZR);TCONS_00022682(Grb2);TCONS_00032119(GATA3);TCONS_00032179(CAMK1D);TCONS_00032181(CAMK1D);TCONS_00032190(Abi1);TCONS_00032302(ITGB1);TCONS_00034587(YWHAB);TCONS_00040740(…
GO:0006898	receptor-mediated endocytosis	BP	27	136	2.01115e-12	1.47471e-11	NP_001009477.1(CAV1);TCONS_00020180(CLTC);TCONS_00020190(CLTC);TCONS_00021511(EZR);TCONS_00022682(Grb2);TCONS_00041101(AP2A1);TCONS_00041102(AP2A1);TCONS_00044480(Ap2s1);TCONS_00049650(ARRB1);TCONS_00055756(ADRBK2);TCONS_00056189(MAPK1);TCONS_00082764(VEGFA);TCONS_00086755(Picalm);TCONS_00087905(ADRBK1);TCONS_00098367(Mapk3);TCONS_00098368(Mapk3);TCONS_00114416(LRP6);TCONS_00127366(CAV1);TCONS_00…
GO:0006605	protein targeting	BP	59	555	2.19257e-12	1.60446e-11	NP_001094389.1(THRA);NP_001159656.1(NFKBIA);TCONS_00023698(NF1);TCONS_00023722(NF1);TCONS_00025060(MED1);TCONS_00049548(PDE2A);TCONS_00049549(PDE2A);TCONS_00052734(PIK3R1);TCONS_00055378(TESC);TCONS_00056189(MAPK1);TCONS_00066670(VHL);TCONS_00096709(SMAD2);TCONS_00098367(Mapk3);TCONS_00098368(Mapk3);TCONS_00102772(SIRT1);TCONS_00103416(BMPR1A);TCONS_00109825(Ppp3r1);TCONS_00109826(Ppp3r1);TCONS_0…
GO:1903707	negative regulation of hemopoiesis	BP	19	65	2.68129e-12	1.9581e-11	NP_001009426.1(MYC);NP_001009751.1(IRF1);NP_001233138.1(TOB2);TCONS_00007733(INPP5D);TCONS_00011725(GABPA);TCONS_00015368(RUNX1);TCONS_00023698(NF1);TCONS_00023722(NF1);TCONS_00033611(ZBTB46);TCONS_00041094(PRMT1);TCONS_00052734(PIK3R1);TCONS_00058310(THOC5);TCONS_00062856(GPR68);TCONS_00125272(GLI3);XP_004005189.1(C1QC);XP_004007871.1(LRRC17);XP_012041454.1(RARA);XP_012042237.1(INPP5D);XP_014954…
GO:0030182	neuron differentiation	BP	93	1122	2.94862e-12	2.14897e-11	NP_001009784.1(ACTB);NP_001129403.1(CDK5);NP_001138657.1(SOD1);NP_001159652.1(MMP2);NP_001295520.1(CDC42);TCONS_00003369(SEMA4A);TCONS_00015368(RUNX1);TCONS_00022682(Grb2);TCONS_00025252(STAT3);TCONS_00025254(STAT3);TCONS_00032119(GATA3);TCONS_00032179(CAMK1D);TCONS_00032181(CAMK1D);TCONS_00032302(ITGB1);TCONS_00034587(YWHAB);TCONS_00040855(ARHGAP35);TCONS_00040861(ARHGAP35);TCONS_00041101(AP2A1)…
GO:0001959	regulation of cytokine-mediated signaling pathway	BP	35	228	3.09452e-12	2.24618e-11	NP_001009477.1(CAV1);TCONS_00010824(ADAR);TCONS_00025060(MED1);TCONS_00027287(-);TCONS_00033809(ZBP1);TCONS_00039316(NLRC5);TCONS_00048875(-);TCONS_00063327(-);TCONS_00074278(-);TCONS_00074898(Padi2);TCONS_00108019(-);TCONS_00111825(-);TCONS_00115548(Zbed4);TCONS_00120069(-);TCONS_00127366(CAV1);TCONS_00130626(CACTIN);TCONS_00130629(CACTIN);TCONS_00132762(-);TCONS_00136760(CD74);TCONS_00148898(-)…
GO:0060759	regulation of response to cytokine stimulus	BP	35	228	3.09452e-12	2.24618e-11	NP_001009477.1(CAV1);TCONS_00010824(ADAR);TCONS_00025060(MED1);TCONS_00027287(-);TCONS_00033809(ZBP1);TCONS_00039316(NLRC5);TCONS_00048875(-);TCONS_00063327(-);TCONS_00074278(-);TCONS_00074898(Padi2);TCONS_00108019(-);TCONS_00111825(-);TCONS_00115548(Zbed4);TCONS_00120069(-);TCONS_00127366(CAV1);TCONS_00130626(CACTIN);TCONS_00130629(CACTIN);TCONS_00132762(-);TCONS_00136760(CD74);TCONS_00148898(-)…
GO:0051351	positive regulation of ligase activity	BP	17	51	3.48503e-12	2.51946e-11	NP_001009202.1(UBB);TCONS_00022195(Psmc5);TCONS_00050994(skp1);TCONS_00090273(PSMD13);TCONS_00134252(UBA52);XP_004002329.1(PSMA5);XP_004008046.1(PSMA2);XP_004010363.1(PSME1);XP_004010730.1(PSMA3);XP_004012998.1(PSME3);XP_004013072.1(PSMC5);XP_004016181.1(PSMA1);XP_004017868.1(PSMA4);XP_011951765.1(PSMB2);XP_011953664.1(PSMA6);XP_012032971.1(UBA52);XP_014953992.1(PSMD11)
GO:0051443	positive regulation of ubiquitin-protein transferase activity	BP	17	51	3.48503e-12	2.51946e-11	NP_001009202.1(UBB);TCONS_00022195(Psmc5);TCONS_00050994(skp1);TCONS_00090273(PSMD13);TCONS_00134252(UBA52);XP_004002329.1(PSMA5);XP_004008046.1(PSMA2);XP_004010363.1(PSME1);XP_004010730.1(PSMA3);XP_004012998.1(PSME3);XP_004013072.1(PSMC5);XP_004016181.1(PSMA1);XP_004017868.1(PSMA4);XP_011951765.1(PSMB2);XP_011953664.1(PSMA6);XP_012032971.1(UBA52);XP_014953992.1(PSMD11)
GO:0002009	morphogenesis of an epithelium	BP	48	400	3.6128e-12	2.60658e-11	NP_001167584.1(SIX1);NP_001295491.1(CITED2);NP_001295520.1(CDC42);TCONS_00003696(Pbx1);TCONS_00021511(EZR);TCONS_00021829(STAT5A);TCONS_00032119(GATA3);TCONS_00047391(CD44);TCONS_00049768(LGR4);TCONS_00058997(IGF1R);TCONS_00074576(WNT4);TCONS_00074936(EPHA2);TCONS_00081702(Cdc42);TCONS_00082706(SRF);TCONS_00090536(HHEX);TCONS_00096709(SMAD2);TCONS_00107641(FGFR1);TCONS_00114096(KRAS);TCONS_001144…
GO:0070227	lymphocyte apoptotic process	BP	19	66	3.6302e-12	2.61389e-11	NP_001135425.1(IDO1);TCONS_00027511(FASLG);TCONS_00035397(PRKCQ);TCONS_00066670(VHL);TCONS_00086387(RIPK1);TCONS_00090406(PTEN);TCONS_00106190(IDO1);TCONS_00122475(CD27);TCONS_00125272(GLI3);TCONS_00130836(FNIP1);TCONS_00145218(HIF1A);XP_004002198.1(BCL10);XP_004004443.1(RPS6);XP_004011283.1(CD24);XP_004012501.1(CCL5);XP_004017810.1(BLM);XP_004018679.1(WNT5A);XP_011957823.1(FAS);XP_014952591.1(HI…
GO:1901342	regulation of vasculature development	BP	37	255	4.21202e-12	3.02676e-11	TCONS_00003369(SEMA4A);TCONS_00015368(RUNX1);TCONS_00015839(Rgcc);TCONS_00023121(Prkca);TCONS_00023698(NF1);TCONS_00023722(NF1);TCONS_00027511(FASLG);TCONS_00063753(TGFBR2);TCONS_00074576(WNT4);TCONS_00082764(VEGFA);TCONS_00090536(HHEX);TCONS_00098266(PRKCB);TCONS_00116778(ROCK2);TCONS_00122553(-);TCONS_00130399(C3);TCONS_00163681(CXCR3);XP_004006952.1(C3AR1);XP_004018008.2(CHGA);XP_004018284.1(C…
GO:0051340	regulation of ligase activity	BP	17	52	4.99279e-12	3.58066e-11	NP_001009202.1(UBB);TCONS_00022195(Psmc5);TCONS_00050994(skp1);TCONS_00090273(PSMD13);TCONS_00134252(UBA52);XP_004002329.1(PSMA5);XP_004008046.1(PSMA2);XP_004010363.1(PSME1);XP_004010730.1(PSMA3);XP_004012998.1(PSME3);XP_004013072.1(PSMC5);XP_004016181.1(PSMA1);XP_004017868.1(PSMA4);XP_011951765.1(PSMB2);XP_011953664.1(PSMA6);XP_012032971.1(UBA52);XP_014953992.1(PSMD11)
GO:0032147	activation of protein kinase activity	BP	34	220	5.21065e-12	3.72945e-11	NP_001009202.1(UBB);NP_001120753.1(CD81);TCONS_00003274(IL6R);TCONS_00034587(YWHAB);TCONS_00049994(TRAF6);TCONS_00056189(MAPK1);TCONS_00090123(CD81);TCONS_00097562(Pdpk1);TCONS_00110921(EIF2AK2);TCONS_00114096(KRAS);TCONS_00115693(TRAF2);TCONS_00115694(TRAF2);TCONS_00129986(PRKACA);TCONS_00134252(UBA52);TCONS_00150435(MAP3K7);XP_004002408.1(NRAS);XP_004007117.1(LOC101103463);XP_004011568.3(MAP3K5…
GO:0002709	regulation of T cell mediated immunity	BP	15	39	5.94391e-12	4.24582e-11	TCONS_00030541(PRKCZ);TCONS_00040723(PVR);TCONS_00040740(Pvrl2);TCONS_00049994(TRAF6);TCONS_00100553(SPN);TCONS_00115693(TRAF2);TCONS_00115694(TRAF2);TCONS_00150435(MAP3K7);TCONS_00161610(SASH3);XP_004004841.1(HSPD1);XP_004005718.1(RSAD2);XP_004007117.1(LOC101103463);XP_004011283.1(CD24);XP_004015851.1(TRPM4);XP_014959282.1(MALT1)
GO:1903034	regulation of response to wounding	BP	28	153	6.27962e-12	4.47672e-11	NP_001009432.1(PTGS2);NP_001135425.1(IDO1);TCONS_00002961(FCGR1A);TCONS_00009261(PTGER3);TCONS_00023121(Prkca);TCONS_00024558(ADORA2B);TCONS_00035397(PRKCQ);TCONS_00047662(F2);TCONS_00047754(PTPRJ);TCONS_00067368(PRKCD);TCONS_00100553(SPN);TCONS_00105468(F11);TCONS_00106190(IDO1);TCONS_00118381(PRKCE);TCONS_00130399(C3);TCONS_00131351(NLRP3);TCONS_00153675(PLG);XP_004002896.1(PROS1);XP_004011283.…
GO:1902578	single-organism localization	BP	229	3881	7.20227e-12	5.12431e-11	NP_001009202.1(UBB);NP_001009477.1(CAV1);NP_001009485.1(ITGB2);NP_001020033.1(LTF);NP_001030296.1(ITGAL);NP_001094389.1(THRA);NP_001129403.1(CDK5);NP_001138657.1(SOD1);NP_001159656.1(NFKBIA);NP_001233140.1(B4GALT1);NP_001295520.1(CDC42);TCONS_00002961(FCGR1A);TCONS_00009261(PTGER3);TCONS_00010283(VTCN1);TCONS_00011058(FCRL5);TCONS_00015271(ITGB2);TCONS_00015368(RUNX1);TCONS_00015839(Rgcc);TCONS_0…
GO:0046903	secretion	BP	66	682	7.52845e-12	5.3458e-11	NP_001009477.1(CAV1);NP_001129403.1(CDK5);NP_001233140.1(B4GALT1);TCONS_00010283(VTCN1);TCONS_00015368(RUNX1);TCONS_00015839(Rgcc);TCONS_00021829(STAT5A);TCONS_00022061(CRHR1);TCONS_00023698(NF1);TCONS_00023722(NF1);TCONS_00025060(MED1);TCONS_00025101(NR1D1);TCONS_00025243(STAT5B);TCONS_00026525(ADORA1);TCONS_00028443(PLA2G4A);TCONS_00032119(GATA3);TCONS_00039475(CKLF);TCONS_00047682(NR1H3);TCONS…
GO:0006886	intracellular protein transport	BP	72	782	8.61918e-12	6.10823e-11	NP_001094389.1(THRA);NP_001159656.1(NFKBIA);TCONS_00010824(ADAR);TCONS_00023698(NF1);TCONS_00023722(NF1);TCONS_00025060(MED1);TCONS_00025252(STAT3);TCONS_00025254(STAT3);TCONS_00034587(YWHAB);TCONS_00049548(PDE2A);TCONS_00049549(PDE2A);TCONS_00052734(PIK3R1);TCONS_00052791(ERBB2IP);TCONS_00052793(ERBB2IP);TCONS_00055378(TESC);TCONS_00056189(MAPK1);TCONS_00066670(VHL);TCONS_00096709(SMAD2);TCONS_0…
GO:0060485	mesenchyme development	BP	29	166	8.78211e-12	6.21144e-11	NP_001167584.1(SIX1);NP_001295491.1(CITED2);TCONS_00009707(TGFBR3);TCONS_00009708(TGFBR3);TCONS_00015839(Rgcc);TCONS_00021419(COL1A1);TCONS_00066284(EOMES);TCONS_00066285(Eomes);TCONS_00096709(SMAD2);TCONS_00103416(BMPR1A);TCONS_00107641(FGFR1);TCONS_00114416(LRP6);TCONS_00148575(SIX4);TCONS_00150774(TCF21);XP_004011395.1(TCF21);XP_004012210.1(FGF9);XP_011966012.1(STAT1);XP_011975744.1(TGFBR1);XP…
GO:0051250	negative regulation of lymphocyte activation	BP	15	40	9.17229e-12	6.47466e-11	NP_001009751.1(IRF1);NP_001135425.1(IDO1);TCONS_00030862(RC3H1);TCONS_00033369(PRNP);TCONS_00033371(PRNP);TCONS_00106190(IDO1);TCONS_00125272(GLI3);XP_004009569.1(NDFIP1);XP_011952753.1(BCL6);XP_011958902.1(THOC1);XP_012042959.1(RC3H1);XP_012043480.1(PRNP);XP_012044842.1(ITCH);XP_014947906.1(CBLB);XP_014954772.1(TNFRSF4)
GO:0001525	angiogenesis	BP	43	341	9.50056e-12	6.69323e-11	NP_001233140.1(B4GALT1);NP_001295520.1(CDC42);TCONS_00003369(SEMA4A);TCONS_00015368(RUNX1);TCONS_00015839(Rgcc);TCONS_00023121(Prkca);TCONS_00023698(NF1);TCONS_00023722(NF1);TCONS_00027511(FASLG);TCONS_00063753(TGFBR2);TCONS_00081702(Cdc42);TCONS_00082764(VEGFA);TCONS_00090536(HHEX);TCONS_00098266(PRKCB);TCONS_00116778(ROCK2);TCONS_00122553(-);TCONS_00130399(C3);TCONS_00150774(TCF21);TCONS_001636…
GO:0051438	regulation of ubiquitin-protein transferase activity	BP	17	54	9.9751e-12	7.0138e-11	NP_001009202.1(UBB);TCONS_00022195(Psmc5);TCONS_00050994(skp1);TCONS_00090273(PSMD13);TCONS_00134252(UBA52);XP_004002329.1(PSMA5);XP_004008046.1(PSMA2);XP_004010363.1(PSME1);XP_004010730.1(PSMA3);XP_004012998.1(PSME3);XP_004013072.1(PSMC5);XP_004016181.1(PSMA1);XP_004017868.1(PSMA4);XP_011951765.1(PSMB2);XP_011953664.1(PSMA6);XP_012032971.1(UBA52);XP_014953992.1(PSMD11)
GO:0003006	developmental process involved in reproduction	BP	66	687	1.03961e-11	7.29557e-11	NP_001138657.1(SOD1);NP_001233140.1(B4GALT1);NP_001295491.1(CITED2);TCONS_00003696(Pbx1);TCONS_00015368(RUNX1);TCONS_00021829(STAT5A);TCONS_00022682(Grb2);TCONS_00025060(MED1);TCONS_00025243(STAT5B);TCONS_00032119(GATA3);TCONS_00040740(Pvrl2);TCONS_00044397(ERCC1);TCONS_00045871(ZBTB16);TCONS_00047391(CD44);TCONS_00049768(LGR4);TCONS_00055378(TESC);TCONS_00058415(PATZ1);TCONS_00058997(IGF1R);TCON…
GO:0030036	actin cytoskeleton organization	BP	66	688	1.10841e-11	7.76322e-11	NP_001009784.1(ACTB);NP_001129403.1(CDK5);NP_001232935.1(GSN);NP_001295520.1(CDC42);TCONS_00015839(Rgcc);TCONS_00022682(Grb2);TCONS_00031098(ARPC5);TCONS_00032190(Abi1);TCONS_00032302(ITGB1);TCONS_00049650(ARRB1);TCONS_00067368(PRKCD);TCONS_00072650(ACTR3);TCONS_00072652(ACTR3);TCONS_00074576(WNT4);TCONS_00081702(Cdc42);TCONS_00082706(SRF);TCONS_00083305(TRIM27);TCONS_00085329(AIF1);TCONS_0009752…
GO:0001666	response to hypoxia	BP	21	87	1.12875e-11	7.89024e-11	NP_001009202.1(UBB);NP_001009432.1(PTGS2);NP_001295491.1(CITED2);TCONS_00015839(Rgcc);TCONS_00027877(Gnb1);TCONS_00027879(Gnb1);TCONS_00082764(VEGFA);TCONS_00090406(PTEN);TCONS_00102772(SIRT1);TCONS_00118381(PRKCE);TCONS_00134252(UBA52);TCONS_00145218(HIF1A);XP_004003441.1(S100B);XP_004005929.1(LOC101104471);XP_004011413.1(LOC101111026);XP_004020620.1(PMAIP1);XP_012032971.1(UBA52);XP_012038967.1(…
GO:0016064	immunoglobulin mediated immune response	BP	19	70	1.15095e-11	8.02986e-11	TCONS_00002961(FCGR1A);TCONS_00013463(RNF168);TCONS_00113244(STAT6);TCONS_00156143(NBN);TCONS_00156144(NBN);XP_004004841.1(HSPD1);XP_004008525.1(IL27RA);XP_004009569.1(NDFIP1);XP_004012867.1(TBX21);XP_004013712.1(EXO1);XP_004016212.1(SWAP70);XP_011952753.1(BCL6);XP_011958902.1(THOC1);XP_012027333.1(MSH6);XP_012030889.1(PTPN6);XP_012036817.1(GCNT3);XP_012043266.1(PTPRC);XP_014954772.1(TNFRSF4);XP_…
GO:0016567	protein ubiquitination	BP	57	549	1.35011e-11	9.40107e-11	NP_001009202.1(UBB);NP_001009477.1(CAV1);NP_001129403.1(CDK5);NP_001138657.1(SOD1);TCONS_00013463(RNF168);TCONS_00022195(Psmc5);TCONS_00039502(CBFB);TCONS_00041368(PRKCG);TCONS_00048176(BIRC2);TCONS_00049650(ARRB1);TCONS_00049994(TRAF6);TCONS_00050994(skp1);TCONS_00083305(TRIM27);TCONS_00085638(TRIM38);TCONS_00090273(PSMD13);TCONS_00090406(PTEN);TCONS_00099043(RNF216);TCONS_00115693(TRAF2);TCONS_…
GO:0008064	regulation of actin polymerization or depolymerization	BP	31	192	1.41982e-11	9.86734e-11	NP_001232935.1(GSN);TCONS_00022682(Grb2);TCONS_00031098(ARPC5);TCONS_00067368(PRKCD);TCONS_00072650(ACTR3);TCONS_00072652(ACTR3);TCONS_00083305(TRIM27);TCONS_00097527(MLST8);TCONS_00099012(Rac1);TCONS_00110240(Nck2);TCONS_00118381(PRKCE);TCONS_00121688(MYH9);TCONS_00128206(WASL);TCONS_00148118(TMOD3);TCONS_00148649(SPTB);XP_004003010.1(HCLS1);XP_004004168.1(CCL21);XP_004006320.1(NCKAP1L);XP_00400…
GO:0036293	response to decreased oxygen levels	BP	21	88	1.42924e-11	9.89452e-11	NP_001009202.1(UBB);NP_001009432.1(PTGS2);NP_001295491.1(CITED2);TCONS_00015839(Rgcc);TCONS_00027877(Gnb1);TCONS_00027879(Gnb1);TCONS_00082764(VEGFA);TCONS_00090406(PTEN);TCONS_00102772(SIRT1);TCONS_00118381(PRKCE);TCONS_00134252(UBA52);TCONS_00145218(HIF1A);XP_004003441.1(S100B);XP_004005929.1(LOC101104471);XP_004011413.1(LOC101111026);XP_004020620.1(PMAIP1);XP_012032971.1(UBA52);XP_012038967.1(…
GO:0070482	response to oxygen levels	BP	21	88	1.42924e-11	9.89452e-11	NP_001009202.1(UBB);NP_001009432.1(PTGS2);NP_001295491.1(CITED2);TCONS_00015839(Rgcc);TCONS_00027877(Gnb1);TCONS_00027879(Gnb1);TCONS_00082764(VEGFA);TCONS_00090406(PTEN);TCONS_00102772(SIRT1);TCONS_00118381(PRKCE);TCONS_00134252(UBA52);TCONS_00145218(HIF1A);XP_004003441.1(S100B);XP_004005929.1(LOC101104471);XP_004011413.1(LOC101111026);XP_004020620.1(PMAIP1);XP_012032971.1(UBA52);XP_012038967.1(…
GO:0007015	actin filament organization	BP	48	416	1.47991e-11	1.02256e-10	NP_001232935.1(GSN);NP_001295520.1(CDC42);TCONS_00015839(Rgcc);TCONS_00022682(Grb2);TCONS_00031098(ARPC5);TCONS_00032190(Abi1);TCONS_00049650(ARRB1);TCONS_00067368(PRKCD);TCONS_00072650(ACTR3);TCONS_00072652(ACTR3);TCONS_00074576(WNT4);TCONS_00081702(Cdc42);TCONS_00082706(SRF);TCONS_00083305(TRIM27);TCONS_00085329(AIF1);TCONS_00097527(MLST8);TCONS_00099012(Rac1);TCONS_00110240(Nck2);TCONS_0011359…
GO:0002456	T cell mediated immunity	BP	16	48	1.51157e-11	1.04243e-10	TCONS_00030541(PRKCZ);TCONS_00040723(PVR);TCONS_00040740(Pvrl2);TCONS_00049994(TRAF6);TCONS_00100553(SPN);TCONS_00115693(TRAF2);TCONS_00115694(TRAF2);TCONS_00150435(MAP3K7);TCONS_00161610(SASH3);XP_004004841.1(HSPD1);XP_004005718.1(RSAD2);XP_004007117.1(LOC101103463);XP_004011283.1(CD24);XP_004015851.1(TRPM4);XP_012043266.1(PTPRC);XP_014959282.1(MALT1)
GO:0022408	negative regulation of cell-cell adhesion	BP	19	71	1.51516e-11	1.04291e-10	NP_001009751.1(IRF1);NP_001135425.1(IDO1);TCONS_00010283(VTCN1);TCONS_00015839(Rgcc);TCONS_00030862(RC3H1);TCONS_00033369(PRNP);TCONS_00033371(PRNP);TCONS_00100553(SPN);TCONS_00106190(IDO1);TCONS_00125272(GLI3);XP_004011283.1(CD24);XP_012023818.1(PELI1);XP_012034281.1(PTPN22);XP_012042959.1(RC3H1);XP_012043480.1(PRNP);XP_012044842.1(ITCH);XP_014947906.1(CBLB);XP_014954516.1(LAX1);XP_014954772.1(T…
GO:1903047	mitotic cell cycle process	BP	53	490	1.5384e-11	1.05688e-10	NP_001009202.1(UBB);TCONS_00003696(Pbx1);TCONS_00015839(Rgcc);TCONS_00016085(RB1);TCONS_00020180(CLTC);TCONS_00020190(CLTC);TCONS_00022195(Psmc5);TCONS_00032302(ITGB1);TCONS_00050994(skp1);TCONS_00058997(IGF1R);TCONS_00071802(Atf2);TCONS_00071804(ATF2);TCONS_00085329(AIF1);TCONS_00088178(IGF2);TCONS_00088179(IGF2);TCONS_00090273(PSMD13);TCONS_00090406(PTEN);TCONS_00121384(IGF1);TCONS_00129986(PRK…
GO:0090066	regulation of anatomical structure size	BP	45	374	1.57005e-11	1.07656e-10	NP_001009477.1(CAV1);NP_001232935.1(GSN);NP_001267632.1(SOD2);TCONS_00022682(Grb2);TCONS_00031098(ARPC5);TCONS_00056355(FGB);TCONS_00060100(ARHGAP5);TCONS_00067368(PRKCD);TCONS_00072650(ACTR3);TCONS_00072652(ACTR3);TCONS_00082764(VEGFA);TCONS_00083305(TRIM27);TCONS_00090406(PTEN);TCONS_00097527(MLST8);TCONS_00099012(Rac1);TCONS_00110240(Nck2);TCONS_00118381(PRKCE);TCONS_00121688(MYH9);TCONS_00127…
GO:0019058	viral life cycle	BP	29	170	1.61337e-11	1.10416e-10	NP_001120753.1(CD81);TCONS_00006564(MX1);TCONS_00010824(ADAR);TCONS_00023265(TRIM25);TCONS_00031054(RNASEL);TCONS_00032302(ITGB1);TCONS_00040740(Pvrl2);TCONS_00048816(PVRL1);TCONS_00061691(ANPEP);TCONS_00063501(-);TCONS_00083305(TRIM27);TCONS_00085638(TRIM38);TCONS_00110921(EIF2AK2);TCONS_00120029(TARBP2);TCONS_00128603(ZC3HAV1);TCONS_00128604(ZC3HAV1);TCONS_00130218(SMARCA4);TCONS_00130221(SMARC…
GO:0030832	regulation of actin filament length	BP	31	193	1.6303e-11	1.11363e-10	NP_001232935.1(GSN);TCONS_00022682(Grb2);TCONS_00031098(ARPC5);TCONS_00067368(PRKCD);TCONS_00072650(ACTR3);TCONS_00072652(ACTR3);TCONS_00083305(TRIM27);TCONS_00097527(MLST8);TCONS_00099012(Rac1);TCONS_00110240(Nck2);TCONS_00118381(PRKCE);TCONS_00121688(MYH9);TCONS_00128206(WASL);TCONS_00148118(TMOD3);TCONS_00148649(SPTB);XP_004003010.1(HCLS1);XP_004004168.1(CCL21);XP_004006320.1(NCKAP1L);XP_00400…
GO:0045639	positive regulation of myeloid cell differentiation	BP	21	90	2.26769e-11	1.54607e-10	NP_001159654.1(FOS);TCONS_00015368(RUNX1);TCONS_00016085(RB1);TCONS_00021829(STAT5A);TCONS_00023121(Prkca);TCONS_00037084(GNAS);TCONS_00049994(TRAF6);TCONS_00055378(TESC);TCONS_00055380(TESC);TCONS_00060913(RCOR1);TCONS_00086387(RIPK1);TCONS_00117227(Asx);TCONS_00117228(Asx);TCONS_00124595(KMT2E);TCONS_00126408(IKZF1);TCONS_00156560(ZNF16);XP_004003010.1(HCLS1);XP_004005720.1(ID2);XP_004007805.1(…
GO:0007162	negative regulation of cell adhesion	BP	29	173	2.51381e-11	1.71063e-10	NP_001009751.1(IRF1);NP_001135425.1(IDO1);TCONS_00010283(VTCN1);TCONS_00015839(Rgcc);TCONS_00021419(COL1A1);TCONS_00030862(RC3H1);TCONS_00033369(PRNP);TCONS_00033371(PRNP);TCONS_00082764(VEGFA);TCONS_00090406(PTEN);TCONS_00100553(SPN);TCONS_00106190(IDO1);TCONS_00122553(-);TCONS_00125272(GLI3);TCONS_00153675(PLG);XP_004003075.1(APOD);XP_004011283.1(CD24);XP_012023818.1(PELI1);XP_012034281.1(PTPN2…
GO:0033365	protein localization to organelle	BP	59	590	2.71358e-11	1.84308e-10	NP_001094389.1(THRA);NP_001159656.1(NFKBIA);NP_001167584.1(SIX1);TCONS_00016085(RB1);TCONS_00021419(COL1A1);TCONS_00023698(NF1);TCONS_00023722(NF1);TCONS_00025060(MED1);TCONS_00034587(YWHAB);TCONS_00045871(ZBTB16);TCONS_00049548(PDE2A);TCONS_00049549(PDE2A);TCONS_00052734(PIK3R1);TCONS_00056189(MAPK1);TCONS_00066670(VHL);TCONS_00082764(VEGFA);TCONS_00090536(HHEX);TCONS_00096709(SMAD2);TCONS_00098…
GO:0001776	leukocyte homeostasis	BP	16	50	3.06969e-11	2.08102e-10	TCONS_00005800(MECOM);TCONS_00021829(STAT5A);TCONS_00025243(STAT5B);TCONS_00030862(RC3H1);TCONS_00048763(SLC37A4);TCONS_00101245(Sh2b2);TCONS_00145218(HIF1A);XP_004004354.1(ANXA1);XP_004006320.1(NCKAP1L);XP_004019591.2(JAM3);XP_004020620.1(PMAIP1);XP_011957823.1(FAS);XP_012042959.1(RC3H1);XP_014949689.1(RC3H2);XP_014952591.1(HIF1A);XP_014959907.1(CHST3)
GO:0001773	myeloid dendritic cell activation	BP	12	25	3.33438e-11	2.2562e-10	TCONS_00041067(FLT3LG);TCONS_00049994(TRAF6);TCONS_00063753(TGFBR2);TCONS_00122481(LTBR);XP_004002441.1(NOTCH2);XP_004020973.1(LOC101105208);XP_011952082.2(DOCK2);XP_011954699.1(TGFBR2);XP_012031521.1(LTBR);XP_012035164.1(RBPJ);XP_014951198.1(CAMK4);XP_014958660.1(BATF2)
GO:0032623	interleukin-2 production	BP	14	37	3.94679e-11	2.66557e-10	NP_001009418.1(CD3E);TCONS_00010283(VTCN1);TCONS_00021829(STAT5A);TCONS_00025243(STAT5B);TCONS_00035397(PRKCQ);TCONS_00083305(TRIM27);TCONS_00143405(CD276);TCONS_00143406(CD276);XP_011956446.1(TRIM27);XP_014950037.1(PAWR);XP_014952198.1(CD276);XP_014954881.1(CD34);XP_014955671.1(RLTPR);XP_014959439.1(CARD11)
GO:0030041	actin filament polymerization	BP	27	154	4.19674e-11	2.82376e-10	NP_001232935.1(GSN);TCONS_00022682(Grb2);TCONS_00031098(ARPC5);TCONS_00067368(PRKCD);TCONS_00072650(ACTR3);TCONS_00072652(ACTR3);TCONS_00083305(TRIM27);TCONS_00097527(MLST8);TCONS_00099012(Rac1);TCONS_00110240(Nck2);TCONS_00118381(PRKCE);TCONS_00128206(WASL);TCONS_00148118(TMOD3);XP_004004168.1(CCL21);XP_004006320.1(NCKAP1L);XP_004013912.1(ARPC5);XP_004017411.1(ARPC3);XP_004020973.1(LOC101105208)…
GO:0030833	regulation of actin filament polymerization	BP	27	154	4.19674e-11	2.82376e-10	NP_001232935.1(GSN);TCONS_00022682(Grb2);TCONS_00031098(ARPC5);TCONS_00067368(PRKCD);TCONS_00072650(ACTR3);TCONS_00072652(ACTR3);TCONS_00083305(TRIM27);TCONS_00097527(MLST8);TCONS_00099012(Rac1);TCONS_00110240(Nck2);TCONS_00118381(PRKCE);TCONS_00128206(WASL);TCONS_00148118(TMOD3);XP_004004168.1(CCL21);XP_004006320.1(NCKAP1L);XP_004013912.1(ARPC5);XP_004017411.1(ARPC3);XP_004020973.1(LOC101105208)…
GO:0045765	regulation of angiogenesis	BP	35	250	4.45475e-11	2.99176e-10	TCONS_00003369(SEMA4A);TCONS_00015368(RUNX1);TCONS_00015839(Rgcc);TCONS_00023121(Prkca);TCONS_00023698(NF1);TCONS_00023722(NF1);TCONS_00027511(FASLG);TCONS_00063753(TGFBR2);TCONS_00082764(VEGFA);TCONS_00090536(HHEX);TCONS_00098266(PRKCB);TCONS_00116778(ROCK2);TCONS_00122553(-);TCONS_00130399(C3);TCONS_00163681(CXCR3);XP_004006952.1(C3AR1);XP_004018008.2(CHGA);XP_004018284.1(CX3CR1);XP_004018679.1…
GO:0030178	negative regulation of Wnt signaling pathway	BP	28	166	4.75238e-11	3.18569e-10	NP_001009202.1(UBB);NP_001009477.1(CAV1);TCONS_00022195(Psmc5);TCONS_00074576(WNT4);TCONS_00090273(PSMD13);TCONS_00114416(LRP6);TCONS_00125272(GLI3);TCONS_00127366(CAV1);TCONS_00134252(UBA52);XP_004002329.1(PSMA5);XP_004008046.1(PSMA2);XP_004010363.1(PSME1);XP_004010730.1(PSMA3);XP_004012998.1(PSME3);XP_004013072.1(PSMC5);XP_004016181.1(PSMA1);XP_004017868.1(PSMA4);XP_004018679.1(WNT5A);XP_011951…
GO:0002244	hematopoietic progenitor cell differentiation	BP	17	59	4.89473e-11	3.26892e-10	TCONS_00008662(Tal1);TCONS_00015368(RUNX1);TCONS_00016612(FLT3);TCONS_00048763(SLC37A4);TCONS_00055378(TESC);TCONS_00055380(TESC);TCONS_00082706(SRF);TCONS_00110921(EIF2AK2);TCONS_00128688(BRAF);TCONS_00130836(FNIP1);XP_004004457.2(CDKN2B);XP_004004963.1(XRCC5);XP_004019591.2(JAM3);XP_012032803.2(CDK6);XP_012041209.1(FLCN);XP_014957364.1(CHD2);XP_014958303.1(SOX4)
GO:1902106	negative regulation of leukocyte differentiation	BP	17	59	4.89473e-11	3.26892e-10	NP_001009426.1(MYC);NP_001009751.1(IRF1);NP_001233138.1(TOB2);TCONS_00007733(INPP5D);TCONS_00015368(RUNX1);TCONS_00023698(NF1);TCONS_00023722(NF1);TCONS_00033611(ZBTB46);TCONS_00052734(PIK3R1);TCONS_00058310(THOC5);TCONS_00062856(GPR68);TCONS_00125272(GLI3);XP_004005189.1(C1QC);XP_004007871.1(LRRC17);XP_012041454.1(RARA);XP_012042237.1(INPP5D);XP_014954772.1(TNFRSF4)
GO:0032271	regulation of protein polymerization	BP	27	156	5.70972e-11	3.80613e-10	NP_001232935.1(GSN);TCONS_00022682(Grb2);TCONS_00031098(ARPC5);TCONS_00067368(PRKCD);TCONS_00072650(ACTR3);TCONS_00072652(ACTR3);TCONS_00083305(TRIM27);TCONS_00097527(MLST8);TCONS_00099012(Rac1);TCONS_00110240(Nck2);TCONS_00118381(PRKCE);TCONS_00128206(WASL);TCONS_00148118(TMOD3);XP_004004168.1(CCL21);XP_004006320.1(NCKAP1L);XP_004013912.1(ARPC5);XP_004017411.1(ARPC3);XP_004020973.1(LOC101105208)…
GO:0050852	T cell receptor signaling pathway	BP	12	26	5.97501e-11	3.96825e-10	TCONS_00006593(UBASH3A);TCONS_00006594(UBASH3A);TCONS_00033369(PRNP);TCONS_00033371(PRNP);TCONS_00047754(PTPRJ);XP_004002950.1(LOC101116441);XP_011951807.1(PTPRJ);XP_012030889.1(PTPN6);XP_012043480.1(PRNP);XP_014947906.1(CBLB);XP_014950037.1(PAWR);XP_014956447.1(THY1)
GO:0050856	regulation of T cell receptor signaling pathway	BP	12	26	5.97501e-11	3.96825e-10	TCONS_00006593(UBASH3A);TCONS_00006594(UBASH3A);TCONS_00033369(PRNP);TCONS_00033371(PRNP);TCONS_00047754(PTPRJ);XP_004002950.1(LOC101116441);XP_011951807.1(PTPRJ);XP_012030889.1(PTPN6);XP_012043480.1(PRNP);XP_014947906.1(CBLB);XP_014950037.1(PAWR);XP_014956447.1(THY1)
GO:0032481	positive regulation of type I interferon production	BP	13	32	6.82913e-11	4.5188e-10	NP_001009751.1(IRF1);TCONS_00128603(ZC3HAV1);TCONS_00128604(ZC3HAV1);TCONS_00159222(TLR7);XP_004002460.1(POLR3C);XP_004004841.1(HSPD1);XP_004005372.1(DDX58);XP_004015427.1(IRF3);XP_004019786.1(IRF7);XP_004023546.2(TICAM1);XP_011961907.1(DDX3X);XP_011966604.1(TLR4);XP_014950256.1(TBK1)
GO:0032663	regulation of interleukin-2 production	BP	13	32	6.82913e-11	4.5188e-10	NP_001009418.1(CD3E);TCONS_00010283(VTCN1);TCONS_00021829(STAT5A);TCONS_00025243(STAT5B);TCONS_00035397(PRKCQ);TCONS_00083305(TRIM27);TCONS_00143405(CD276);TCONS_00143406(CD276);XP_011956446.1(TRIM27);XP_014952198.1(CD276);XP_014954881.1(CD34);XP_014955671.1(RLTPR);XP_014959439.1(CARD11)
GO:0002381	immunoglobulin production involved in immunoglobulin mediated immune response	BP	16	53	8.30091e-11	5.44255e-10	TCONS_00013463(RNF168);TCONS_00113244(STAT6);TCONS_00156143(NBN);TCONS_00156144(NBN);XP_004004841.1(HSPD1);XP_004008525.1(IL27RA);XP_004009569.1(NDFIP1);XP_004012867.1(TBX21);XP_004013712.1(EXO1);XP_004016212.1(SWAP70);XP_011952753.1(BCL6);XP_011958902.1(THOC1);XP_012027333.1(MSH6);XP_012036817.1(GCNT3);XP_012043266.1(PTPRC);XP_014958697.1(CLCF1)
GO:0016445	somatic diversification of immunoglobulins	BP	16	53	8.30091e-11	5.44255e-10	TCONS_00013463(RNF168);TCONS_00113244(STAT6);TCONS_00136045(TCF3);TCONS_00156143(NBN);TCONS_00156144(NBN);XP_004004841.1(HSPD1);XP_004008525.1(IL27RA);XP_004009569.1(NDFIP1);XP_004012867.1(TBX21);XP_004013712.1(EXO1);XP_004016212.1(SWAP70);XP_011952753.1(BCL6);XP_011958902.1(THOC1);XP_012027333.1(MSH6);XP_012043266.1(PTPRC);XP_014958697.1(CLCF1)
GO:0016447	somatic recombination of immunoglobulin gene segments	BP	16	53	8.30091e-11	5.44255e-10	TCONS_00013463(RNF168);TCONS_00113244(STAT6);TCONS_00136045(TCF3);TCONS_00156143(NBN);TCONS_00156144(NBN);XP_004004841.1(HSPD1);XP_004008525.1(IL27RA);XP_004009569.1(NDFIP1);XP_004012867.1(TBX21);XP_004013712.1(EXO1);XP_004016212.1(SWAP70);XP_011952753.1(BCL6);XP_011958902.1(THOC1);XP_012027333.1(MSH6);XP_012043266.1(PTPRC);XP_014958697.1(CLCF1)
GO:0031294	lymphocyte costimulation	BP	16	53	8.30091e-11	5.44255e-10	NP_001009418.1(CD3E);NP_001009477.1(CAV1);NP_001295520.1(CDC42);TCONS_00022682(Grb2);TCONS_00081702(Cdc42);TCONS_00097527(MLST8);TCONS_00100553(SPN);TCONS_00102371(LGALS8);TCONS_00114960(LGALS1);TCONS_00125815(TRBV12-3);TCONS_00127366(CAV1);XP_011957331.1(CD5);XP_014949268.1(LGALS1);XP_014954772.1(TNFRSF4);XP_014959350.1(MLST8);XP_014959439.1(CARD11)
GO:0045638	negative regulation of myeloid cell differentiation	BP	16	53	8.30091e-11	5.44255e-10	NP_001009426.1(MYC);NP_001233138.1(TOB2);TCONS_00007733(INPP5D);TCONS_00011725(GABPA);TCONS_00015368(RUNX1);TCONS_00023698(NF1);TCONS_00023722(NF1);TCONS_00033611(ZBTB46);TCONS_00041094(PRMT1);TCONS_00052734(PIK3R1);TCONS_00058310(THOC5);TCONS_00062856(GPR68);XP_004005189.1(C1QC);XP_004007871.1(LRRC17);XP_012041454.1(RARA);XP_012042237.1(INPP5D)
GO:0002262	myeloid cell homeostasis	BP	15	46	9.39248e-11	6.14703e-10	TCONS_00009707(TGFBR3);TCONS_00009708(TGFBR3);TCONS_00016085(RB1);TCONS_00025060(MED1);TCONS_00082764(VEGFA);TCONS_00121647(MB);TCONS_00130218(SMARCA4);TCONS_00130221(SMARCA4);XP_004005720.1(ID2);XP_004013409.1(HOXB6);XP_004017866.1(IREB2);XP_011958221.1(LDB1);XP_011982042.1(PRDX1);XP_012035838.1(MAEA);XP_014947600.1(TGFBR3)
GO:0008154	actin polymerization or depolymerization	BP	33	232	1.04107e-10	6.80102e-10	NP_001232935.1(GSN);TCONS_00022682(Grb2);TCONS_00031098(ARPC5);TCONS_00067368(PRKCD);TCONS_00072650(ACTR3);TCONS_00072652(ACTR3);TCONS_00083305(TRIM27);TCONS_00085329(AIF1);TCONS_00097527(MLST8);TCONS_00099012(Rac1);TCONS_00110240(Nck2);TCONS_00118381(PRKCE);TCONS_00121688(MYH9);TCONS_00128206(WASL);TCONS_00148118(TMOD3);TCONS_00148649(SPTB);XP_004003010.1(HCLS1);XP_004004168.1(CCL21);XP_00400632…
GO:0031348	negative regulation of defense response	BP	22	107	1.08279e-10	7.06076e-10	NP_001159657.1(TNFRSF1A);TCONS_00020583(ABR);TCONS_00026525(ADORA1);TCONS_00032119(GATA3);TCONS_00046107(Nlrx1);TCONS_00046109(Nlrx1);TCONS_00047682(NR1H3);TCONS_00096709(SMAD2);TCONS_00120029(TARBP2);TCONS_00120793(IRAK3);TCONS_00131351(NLRP3);XP_004009569.1(NDFIP1);XP_004012638.1(C1QBP);XP_004012967.1(DHX58);XP_004015427.1(IRF3);XP_004020332.1(LOC101102194);XP_011959815.1(RABGEF1);XP_014952177.…
GO:0042742	defense response to bacterium	BP	22	108	1.31088e-10	8.5326e-10	NP_001020033.1(LTF);NP_001159655.1(MYD88);TCONS_00003274(IL6R);TCONS_00005719(PLD1);TCONS_00063603(IGHA1);TCONS_00065321(Tusc2);TCONS_00087250(TIRAP);TCONS_00122433(CD4);XP_004008525.1(IL27RA);XP_004015385.1(C5AR1);XP_004018008.2(CHGA);XP_004019080.2(LOC101119941);XP_004019108.1(LOC101106041);XP_004020973.1(LOC101105208);XP_004022439.1(RPL39);XP_011954704.1(PLD1);XP_011966604.1(TLR4);XP_012039554…
GO:0050673	epithelial cell proliferation	BP	33	235	1.47063e-10	9.55511e-10	NP_001009477.1(CAV1);NP_001233140.1(B4GALT1);TCONS_00015839(Rgcc);TCONS_00023121(Prkca);TCONS_00023698(NF1);TCONS_00023722(NF1);TCONS_00025060(MED1);TCONS_00056189(MAPK1);TCONS_00056191(MAPK1);TCONS_00063169(BCL11B);TCONS_00074936(EPHA2);TCONS_00082764(VEGFA);TCONS_00113244(STAT6);TCONS_00127366(CAV1);XP_004002069.1(JUN);XP_004005720.1(ID2);XP_004017508.2(XBP1);XP_004018679.1(WNT5A);XP_004022228.…
GO:0031175	neuron projection development	BP	73	851	1.61634e-10	1.04828e-09	NP_001009784.1(ACTB);NP_001129403.1(CDK5);NP_001159652.1(MMP2);NP_001295520.1(CDC42);TCONS_00003369(SEMA4A);TCONS_00022682(Grb2);TCONS_00032119(GATA3);TCONS_00032179(CAMK1D);TCONS_00032181(CAMK1D);TCONS_00032302(ITGB1);TCONS_00034587(YWHAB);TCONS_00040855(ARHGAP35);TCONS_00040861(ARHGAP35);TCONS_00041101(AP2A1);TCONS_00041102(AP2A1);TCONS_00044480(Ap2s1);TCONS_00048816(PVRL1);TCONS_00056189(MAPK1…
GO:0002711	positive regulation of T cell mediated immunity	BP	13	34	1.69797e-10	1.09925e-09	TCONS_00030541(PRKCZ);TCONS_00040723(PVR);TCONS_00040740(Pvrl2);TCONS_00049994(TRAF6);TCONS_00115693(TRAF2);TCONS_00115694(TRAF2);TCONS_00150435(MAP3K7);TCONS_00161610(SASH3);XP_004004841.1(HSPD1);XP_004005718.1(RSAD2);XP_004007117.1(LOC101103463);XP_004011283.1(CD24);XP_014959282.1(MALT1)
GO:0002637	regulation of immunoglobulin production	BP	15	48	1.86662e-10	1.20625e-09	TCONS_00049994(TRAF6);TCONS_00092250(RBP4);TCONS_00113244(STAT6);TCONS_00115693(TRAF2);TCONS_00115694(TRAF2);TCONS_00129086(PAXIP1);XP_004007117.1(LOC101103463);XP_004008525.1(IL27RA);XP_004009569.1(NDFIP1);XP_004012867.1(TBX21);XP_011952753.1(BCL6);XP_011958902.1(THOC1);XP_012043266.1(PTPRC);XP_014954772.1(TNFRSF4);XP_014958697.1(CLCF1)
GO:0044765	single-organism transport	BP	214	3686	2.01197e-10	1.29784e-09	NP_001009202.1(UBB);NP_001009477.1(CAV1);NP_001020033.1(LTF);NP_001094389.1(THRA);NP_001129403.1(CDK5);NP_001138657.1(SOD1);NP_001159656.1(NFKBIA);NP_001233140.1(B4GALT1);TCONS_00002961(FCGR1A);TCONS_00009261(PTGER3);TCONS_00010283(VTCN1);TCONS_00011058(FCRL5);TCONS_00015368(RUNX1);TCONS_00015839(Rgcc);TCONS_00017690(LAMP1);TCONS_00017692(LAMP1);TCONS_00019877(Gas6);TCONS_00020180(CLTC);TCONS_000…
GO:0035710	CD4-positive, alpha-beta T cell activation	BP	17	64	2.0287e-10	1.3063e-09	TCONS_00003369(SEMA4A);TCONS_00015656(SATB1);TCONS_00015666(SATB1);TCONS_00030862(RC3H1);TCONS_00032119(GATA3);TCONS_00035397(PRKCQ);TCONS_00113244(STAT6);TCONS_00128688(BRAF);TCONS_00161610(SASH3);TCONS_00163759(ATP7A);XP_004005718.1(RSAD2);XP_004006320.1(NCKAP1L);XP_012042959.1(RC3H1);XP_014949689.1(RC3H2);XP_014952177.1(RORA);XP_014954772.1(TNFRSF4);XP_014956799.1(PTGER4)
GO:0051258	protein polymerization	BP	27	165	2.14072e-10	1.37596e-09	NP_001232935.1(GSN);TCONS_00022682(Grb2);TCONS_00031098(ARPC5);TCONS_00067368(PRKCD);TCONS_00072650(ACTR3);TCONS_00072652(ACTR3);TCONS_00083305(TRIM27);TCONS_00097527(MLST8);TCONS_00099012(Rac1);TCONS_00110240(Nck2);TCONS_00118381(PRKCE);TCONS_00128206(WASL);TCONS_00148118(TMOD3);XP_004004168.1(CCL21);XP_004006320.1(NCKAP1L);XP_004013912.1(ARPC5);XP_004017411.1(ARPC3);XP_004020973.1(LOC101105208)…
GO:0048598	embryonic morphogenesis	BP	60	640	2.45933e-10	1.57792e-09	NP_001167584.1(SIX1);NP_001295491.1(CITED2);TCONS_00005800(MECOM);TCONS_00008662(Tal1);TCONS_00020583(ABR);TCONS_00025060(MED1);TCONS_00026020(TNRC6C);TCONS_00032119(GATA3);TCONS_00037084(GNAS);TCONS_00040143(ETV2);TCONS_00045871(ZBTB16);TCONS_00063753(TGFBR2);TCONS_00066284(EOMES);TCONS_00066285(Eomes);TCONS_00074936(EPHA2);TCONS_00082706(SRF);TCONS_00089639(MEN1);TCONS_00090536(HHEX);TCONS_0009…
GO:0071704	organic substance metabolic process	BP	635	14048	2.64066e-10	1.69125e-09	NP_001009202.1(UBB);NP_001009418.1(CD3E);NP_001009426.1(MYC);NP_001009432.1(PTGS2);NP_001009477.1(CAV1);NP_001009485.1(ITGB2);NP_001009751.1(IRF1);NP_001020033.1(LTF);NP_001094389.1(THRA);NP_001120753.1(CD81);NP_001120761.1(CCND3);NP_001124502.1(PSMB8);NP_001129403.1(CDK5);NP_001135425.1(IDO1);NP_001138657.1(SOD1);NP_001155361.1(RPA1);NP_001159652.1(MMP2);NP_001159654.1(FOS);NP_001159655.1(MYD88)…
GO:0080135	regulation of cellular response to stress	BP	47	437	2.67589e-10	1.71076e-09	NP_001009426.1(MYC);NP_001138657.1(SOD1);NP_001159655.1(MYD88);NP_001267632.1(SOD2);NP_001295520.1(CDC42);TCONS_00005800(MECOM);TCONS_00013463(RNF168);TCONS_00016479(HSPH1);TCONS_00041368(PRKCG);TCONS_00047391(CD44);TCONS_00056189(MAPK1);TCONS_00058997(IGF1R);TCONS_00081702(Cdc42);TCONS_00082764(VEGFA);TCONS_00086387(RIPK1);TCONS_00087250(TIRAP);TCONS_00089639(MEN1);TCONS_00097527(MLST8);TCONS_00…
GO:0043550	regulation of lipid kinase activity	BP	16	57	2.8008e-10	1.78744e-09	NP_001120753.1(CD81);NP_001295520.1(CDC42);TCONS_00009906(VAV3);TCONS_00052734(PIK3R1);TCONS_00081702(Cdc42);TCONS_00090123(CD81);TCONS_00099012(Rac1);TCONS_00108253(Vav2);XP_004004168.1(CCL21);XP_004004169.1(CCL19);XP_011983218.1(TEK);XP_012035362.1(PDGFRA);XP_012041454.1(RARA);XP_014949273.1(PDGFB);XP_014949300.1(VAV2);XP_014949349.1(DAB2IP)
GO:0022402	cell cycle process	BP	97	1295	2.81508e-10	1.79337e-09	NP_001009202.1(UBB);NP_001009426.1(MYC);NP_001009751.1(IRF1);NP_001129403.1(CDK5);NP_001295520.1(CDC42);TCONS_00003696(Pbx1);TCONS_00015839(Rgcc);TCONS_00016085(RB1);TCONS_00020180(CLTC);TCONS_00020190(CLTC);TCONS_00022195(Psmc5);TCONS_00032302(ITGB1);TCONS_00034587(YWHAB);TCONS_00046070(Cxcr5);TCONS_00050994(skp1);TCONS_00058310(THOC5);TCONS_00058997(IGF1R);TCONS_00060742(EML1);TCONS_00071414(BI…
GO:0001933	negative regulation of protein phosphorylation	BP	37	294	2.82979e-10	1.79955e-09	NP_001009477.1(CAV1);TCONS_00005800(MECOM);TCONS_00010824(ADAR);TCONS_00016085(RB1);TCONS_00023121(Prkca);TCONS_00023698(NF1);TCONS_00023722(NF1);TCONS_00030541(PRKCZ);TCONS_00051221(PDE4D);TCONS_00058997(IGF1R);TCONS_00067368(PRKCD);TCONS_00083305(TRIM27);TCONS_00089639(MEN1);TCONS_00097562(Pdpk1);TCONS_00102772(SIRT1);TCONS_00114416(LRP6);TCONS_00120029(TARBP2);TCONS_00121384(IGF1);TCONS_001273…
GO:0010632	regulation of epithelial cell migration	BP	34	254	2.87234e-10	1.82338e-09	TCONS_00003369(SEMA4A);TCONS_00009707(TGFBR3);TCONS_00009708(TGFBR3);TCONS_00015839(Rgcc);TCONS_00023121(Prkca);TCONS_00023698(NF1);TCONS_00023722(NF1);TCONS_00032119(GATA3);TCONS_00034676(MMP9);TCONS_00063753(TGFBR2);TCONS_00074936(EPHA2);TCONS_00082764(VEGFA);TCONS_00083519(GPLD1);TCONS_00097562(Pdpk1);TCONS_00118381(PRKCE);TCONS_00122553(-);TCONS_00124031(HDAC9);TCONS_00145218(HIF1A);XP_004011…
GO:0043491	protein kinase B signaling	BP	27	168	3.254e-10	2.05477e-09	TCONS_00032119(GATA3);TCONS_00047754(PTPRJ);TCONS_00058997(IGF1R);TCONS_00074936(EPHA2);TCONS_00082764(VEGFA);TCONS_00088178(IGF2);TCONS_00088179(IGF2);TCONS_00090406(PTEN);TCONS_00102772(SIRT1);TCONS_00121384(IGF1);XP_004003010.1(HCLS1);XP_004004168.1(CCL21);XP_004004169.1(CCL19);XP_004011836.1(ANGPT1);XP_004012638.1(C1QBP);XP_011951807.1(PTPRJ);XP_011953757.2(IGF1R);XP_011975744.1(TGFBR1);XP_01…
GO:0043903	regulation of symbiosis, encompassing mutualism through parasitism	BP	27	168	3.254e-10	2.05477e-09	NP_001159655.1(MYD88);TCONS_00006564(MX1);TCONS_00010824(ADAR);TCONS_00023265(TRIM25);TCONS_00023339(MPO);TCONS_00031054(RNASEL);TCONS_00038810(IRF8);TCONS_00083305(TRIM27);TCONS_00085638(TRIM38);TCONS_00087250(TIRAP);TCONS_00110921(EIF2AK2);TCONS_00120029(TARBP2);TCONS_00128603(ZC3HAV1);TCONS_00128604(ZC3HAV1);TCONS_00130218(SMARCA4);TCONS_00130221(SMARCA4);XP_004002069.1(JUN);XP_004003269.1(PTX…
GO:0051896	regulation of protein kinase B signaling	BP	27	168	3.254e-10	2.05477e-09	TCONS_00032119(GATA3);TCONS_00047754(PTPRJ);TCONS_00058997(IGF1R);TCONS_00074936(EPHA2);TCONS_00082764(VEGFA);TCONS_00088178(IGF2);TCONS_00088179(IGF2);TCONS_00090406(PTEN);TCONS_00102772(SIRT1);TCONS_00121384(IGF1);XP_004003010.1(HCLS1);XP_004004168.1(CCL21);XP_004004169.1(CCL19);XP_004011836.1(ANGPT1);XP_004012638.1(C1QBP);XP_011951807.1(PTPRJ);XP_011953757.2(IGF1R);XP_011975744.1(TGFBR1);XP_01…
GO:0032872	regulation of stress-activated MAPK cascade	BP	29	192	3.32432e-10	2.09182e-09	NP_001009426.1(MYC);NP_001159655.1(MYD88);NP_001295520.1(CDC42);TCONS_00005800(MECOM);TCONS_00058997(IGF1R);TCONS_00081702(Cdc42);TCONS_00082764(VEGFA);TCONS_00086387(RIPK1);TCONS_00087250(TIRAP);TCONS_00089639(MEN1);TCONS_00110921(EIF2AK2);TCONS_00115693(TRAF2);TCONS_00115694(TRAF2);TCONS_00122475(CD27);TCONS_00122481(LTBR);TCONS_00150435(MAP3K7);XP_004004168.1(CCL21);XP_004004169.1(CCL19);XP_00…
GO:0070302	regulation of stress-activated protein kinase signaling cascade	BP	29	192	3.32432e-10	2.09182e-09	NP_001009426.1(MYC);NP_001159655.1(MYD88);NP_001295520.1(CDC42);TCONS_00005800(MECOM);TCONS_00058997(IGF1R);TCONS_00081702(Cdc42);TCONS_00082764(VEGFA);TCONS_00086387(RIPK1);TCONS_00087250(TIRAP);TCONS_00089639(MEN1);TCONS_00110921(EIF2AK2);TCONS_00115693(TRAF2);TCONS_00115694(TRAF2);TCONS_00122475(CD27);TCONS_00122481(LTBR);TCONS_00150435(MAP3K7);XP_004004168.1(CCL21);XP_004004169.1(CCL19);XP_00…
GO:0048568	embryonic organ development	BP	41	352	3.42853e-10	2.15362e-09	NP_001167584.1(SIX1);NP_001295491.1(CITED2);TCONS_00037084(GNAS);TCONS_00056189(MAPK1);TCONS_00056191(MAPK1);TCONS_00058310(THOC5);TCONS_00063753(TGFBR2);TCONS_00074936(EPHA2);TCONS_00082706(SRF);TCONS_00089639(MEN1);TCONS_00096709(SMAD2);TCONS_00107641(FGFR1);TCONS_00114416(LRP6);TCONS_00117227(Asx);TCONS_00117228(Asx);TCONS_00125272(GLI3);TCONS_00145218(HIF1A);TCONS_00148575(SIX4);TCONS_0015248…
GO:0016032	viral process	BP	42	367	3.61465e-10	2.26657e-09	NP_001009202.1(UBB);NP_001120753.1(CD81);TCONS_00006564(MX1);TCONS_00010824(ADAR);TCONS_00023265(TRIM25);TCONS_00031054(RNASEL);TCONS_00032302(ITGB1);TCONS_00040740(Pvrl2);TCONS_00048816(PVRL1);TCONS_00061691(ANPEP);TCONS_00063501(-);TCONS_00083305(TRIM27);TCONS_00085638(TRIM38);TCONS_00096709(SMAD2);TCONS_00110921(EIF2AK2);TCONS_00120029(TARBP2);TCONS_00122433(CD4);TCONS_00128603(ZC3HAV1);TCONS_…
GO:0007160	cell-matrix adhesion	BP	22	114	3.93561e-10	2.46352e-09	TCONS_00023698(NF1);TCONS_00023722(NF1);TCONS_00032302(ITGB1);TCONS_00047754(PTPRJ);TCONS_00052734(PIK3R1);TCONS_00074576(WNT4);TCONS_00080555(FN1);TCONS_00082764(VEGFA);TCONS_00090406(PTEN);TCONS_00099012(Rac1);TCONS_00130606(DAPK3);XP_004003075.1(APOD);XP_004004168.1(CCL21);XP_004020537.1(ROCK1);XP_011951807.1(PTPRJ);XP_011952753.1(BCL6);XP_011983218.1(TEK);XP_012032803.2(CDK6);XP_012034745.1(K…
GO:0043331	response to dsRNA	BP	17	67	4.44646e-10	2.77846e-09	NP_001159656.1(NFKBIA);TCONS_00010824(ADAR);TCONS_00056189(MAPK1);TCONS_00056191(MAPK1);TCONS_00098367(Mapk3);TCONS_00098368(Mapk3);TCONS_00120029(TARBP2);TCONS_00120793(IRAK3);TCONS_00154366(AGO2);XP_004005372.1(DDX58);XP_004015427.1(IRF3);XP_004020332.1(LOC101102194);XP_004023546.2(TICAM1);XP_011952775.1(AGO1);XP_011966012.1(STAT1);XP_012037909.1(ADAR);XP_012039554.1(RIPK2)
GO:0048812	neuron projection morphogenesis	BP	59	634	4.63311e-10	2.8885e-09	NP_001009784.1(ACTB);NP_001129403.1(CDK5);NP_001159652.1(MMP2);NP_001295520.1(CDC42);TCONS_00003369(SEMA4A);TCONS_00022682(Grb2);TCONS_00032302(ITGB1);TCONS_00034587(YWHAB);TCONS_00041101(AP2A1);TCONS_00041102(AP2A1);TCONS_00044480(Ap2s1);TCONS_00048816(PVRL1);TCONS_00056189(MAPK1);TCONS_00063169(BCL11B);TCONS_00072650(ACTR3);TCONS_00072652(ACTR3);TCONS_00081702(Cdc42);TCONS_00082764(VEGFA);TCONS…
GO:0046637	regulation of alpha-beta T cell differentiation	BP	12	30	4.63865e-10	2.8885e-09	TCONS_00045871(ZBTB16);TCONS_00063753(TGFBR2);TCONS_00126408(IKZF1);TCONS_00130712(AP3D1);TCONS_00130715(AP3D1);TCONS_00130717(AP3D1);TCONS_00161610(SASH3);XP_004006320.1(NCKAP1L);XP_011954699.1(TGFBR2);XP_012036073.1(AP3B1);XP_014951406.1(AP3D1);XP_014954772.1(TNFRSF4)
GO:0007265	Ras protein signal transduction	BP	29	195	4.83839e-10	3.00767e-09	NP_001295520.1(CDC42);TCONS_00023895(Crk);TCONS_00029748(ITPKB);TCONS_00032302(ITGB1);TCONS_00081702(Cdc42);TCONS_00085329(AIF1);TCONS_00114096(KRAS);TCONS_00116778(ROCK2);TCONS_00121384(IGF1);TCONS_00121572(-);XP_004002408.1(NRAS);XP_004002441.1(NOTCH2);XP_004004563.1(COL3A1);XP_004007775.1(COL1A2);XP_004020537.1(ROCK1);XP_011952753.1(BCL6);XP_011955636.1(RAF1);XP_011962284.1(OGT);XP_011985310.1…
GO:0007264	small GTPase mediated signal transduction	BP	34	259	4.85641e-10	3.01366e-09	NP_001295520.1(CDC42);TCONS_00016085(RB1);TCONS_00022682(Grb2);TCONS_00023895(Crk);TCONS_00029748(ITPKB);TCONS_00032302(ITGB1);TCONS_00034587(YWHAB);TCONS_00056189(MAPK1);TCONS_00081702(Cdc42);TCONS_00085329(AIF1);TCONS_00114096(KRAS);TCONS_00116778(ROCK2);TCONS_00121384(IGF1);TCONS_00121572(-);XP_004002408.1(NRAS);XP_004002441.1(NOTCH2);XP_004004563.1(COL3A1);XP_004007775.1(COL1A2);XP_004020537.…
GO:0001952	regulation of cell-matrix adhesion	BP	20	95	4.86978e-10	3.01574e-09	TCONS_00023698(NF1);TCONS_00023722(NF1);TCONS_00047754(PTPRJ);TCONS_00052734(PIK3R1);TCONS_00074576(WNT4);TCONS_00082764(VEGFA);TCONS_00090406(PTEN);TCONS_00099012(Rac1);TCONS_00130606(DAPK3);XP_004003075.1(APOD);XP_004004168.1(CCL21);XP_004020537.1(ROCK1);XP_011951807.1(PTPRJ);XP_011952753.1(BCL6);XP_011983218.1(TEK);XP_012032803.2(CDK6);XP_012034745.1(KDR);XP_014949715.1(ROCK2);XP_014951375.1(D…
GO:0002204	somatic recombination of immunoglobulin genes involved in immune response	BP	15	51	4.88494e-10	3.01574e-09	TCONS_00013463(RNF168);TCONS_00113244(STAT6);TCONS_00156143(NBN);TCONS_00156144(NBN);XP_004004841.1(HSPD1);XP_004008525.1(IL27RA);XP_004009569.1(NDFIP1);XP_004012867.1(TBX21);XP_004013712.1(EXO1);XP_004016212.1(SWAP70);XP_011952753.1(BCL6);XP_011958902.1(THOC1);XP_012027333.1(MSH6);XP_012043266.1(PTPRC);XP_014958697.1(CLCF1)
GO:0002208	somatic diversification of immunoglobulins involved in immune response	BP	15	51	4.88494e-10	3.01574e-09	TCONS_00013463(RNF168);TCONS_00113244(STAT6);TCONS_00156143(NBN);TCONS_00156144(NBN);XP_004004841.1(HSPD1);XP_004008525.1(IL27RA);XP_004009569.1(NDFIP1);XP_004012867.1(TBX21);XP_004013712.1(EXO1);XP_004016212.1(SWAP70);XP_011952753.1(BCL6);XP_011958902.1(THOC1);XP_012027333.1(MSH6);XP_012043266.1(PTPRC);XP_014958697.1(CLCF1)
GO:0032640	tumor necrosis factor production	BP	24	137	5.11828e-10	3.15437e-09	NP_001020033.1(LTF);NP_001159655.1(MYD88);TCONS_00052734(PIK3R1);TCONS_00083305(TRIM27);TCONS_00086387(RIPK1);TCONS_00087250(TIRAP);TCONS_00100553(SPN);TCONS_00120793(IRAK3);TCONS_00130626(CACTIN);TCONS_00130629(CACTIN);TCONS_00161610(SASH3);XP_004011836.1(ANGPT1);XP_004015386.2(C5AR2);XP_004020973.1(LOC101105208);XP_004023546.2(TICAM1);XP_011956446.1(TRIM27);XP_011966604.1(TLR4);XP_012039554.1(R…
GO:0042991	transcription factor import into nucleus	BP	19	86	5.52258e-10	3.3919e-09	NP_001094389.1(THRA);NP_001159656.1(NFKBIA);TCONS_00052734(PIK3R1);TCONS_00109825(Ppp3r1);TCONS_00109826(Ppp3r1);TCONS_00118419(PPM1B);TCONS_00131351(NLRP3);TCONS_00159222(TLR7);TCONS_00160528(EDA);TCONS_00160530(EDA);XP_004004169.1(CCL19);XP_011966604.1(TLR4);XP_011976757.1(CREB3);XP_011982042.1(PRDX1);XP_014949930.1(LOC101106246);XP_014951809.1(LOC106990166);XP_014951881.1(PPP3CA);XP_014952159.…
GO:1903651	positive regulation of cytoplasmic transport	BP	19	86	5.52258e-10	3.3919e-09	TCONS_00047662(F2);TCONS_00052734(PIK3R1);TCONS_00096709(SMAD2);TCONS_00097562(Pdpk1);TCONS_00100457(CD19);TCONS_00103416(BMPR1A);TCONS_00109825(Ppp3r1);TCONS_00109826(Ppp3r1);TCONS_00129986(PRKACA);TCONS_00163681(CXCR3);XP_004003010.1(HCLS1);XP_004005372.1(DDX58);XP_004022228.2(CXCR3);XP_011975744.1(TGFBR1);XP_014951198.1(CAMK4);XP_014951881.1(PPP3CA);XP_014954983.1(PLCG1);XP_014956447.1(THY1);X…
GO:0044772	mitotic cell cycle phase transition	BP	38	315	5.57273e-10	3.41686e-09	NP_001009202.1(UBB);TCONS_00003696(Pbx1);TCONS_00015839(Rgcc);TCONS_00016085(RB1);TCONS_00022195(Psmc5);TCONS_00032302(ITGB1);TCONS_00050994(skp1);TCONS_00085329(AIF1);TCONS_00090406(PTEN);TCONS_00129986(PRKACA);TCONS_00134252(UBA52);TCONS_00136045(TCF3);XP_004004354.1(ANXA1);XP_004004443.1(RPS6);XP_004004457.2(CDKN2B);XP_004005720.1(ID2);XP_004005725.1(ADAM17);XP_004005838.1(PPP1CB);XP_004008046…
GO:0002753	cytoplasmic pattern recognition receptor signaling pathway	BP	14	44	5.77314e-10	3.53371e-09	NP_001009202.1(UBB);NP_001159656.1(NFKBIA);TCONS_00046107(Nlrx1);TCONS_00046109(Nlrx1);TCONS_00134252(UBA52);TCONS_00150435(MAP3K7);XP_004005372.1(DDX58);XP_004012638.1(C1QBP);XP_004012967.1(DHX58);XP_011966604.1(TLR4);XP_012031550.2(TAB1);XP_012032971.1(UBA52);XP_012039554.1(RIPK2);XP_014958680.1(PELI3)
GO:0071706	tumor necrosis factor superfamily cytokine production	BP	24	138	5.97263e-10	3.6496e-09	NP_001020033.1(LTF);NP_001159655.1(MYD88);TCONS_00052734(PIK3R1);TCONS_00083305(TRIM27);TCONS_00086387(RIPK1);TCONS_00087250(TIRAP);TCONS_00100553(SPN);TCONS_00120793(IRAK3);TCONS_00130626(CACTIN);TCONS_00130629(CACTIN);TCONS_00161610(SASH3);XP_004011836.1(ANGPT1);XP_004015386.2(C5AR2);XP_004020973.1(LOC101105208);XP_004023546.2(TICAM1);XP_011956446.1(TRIM27);XP_011966604.1(TLR4);XP_012039554.1(R…
GO:0007610	behavior	BP	74	896	6.6179e-10	4.03703e-09	NP_001094389.1(THRA);NP_001129403.1(CDK5);NP_001135425.1(IDO1);NP_001138657.1(SOD1);NP_001267632.1(SOD2);TCONS_00008662(Tal1);TCONS_00013278(Adcy5);TCONS_00015368(RUNX1);TCONS_00022061(CRHR1);TCONS_00023121(Prkca);TCONS_00023698(NF1);TCONS_00023722(NF1);TCONS_00025252(STAT3);TCONS_00025254(STAT3);TCONS_00032179(CAMK1D);TCONS_00032181(CAMK1D);TCONS_00032302(ITGB1);TCONS_00035226(PAK7);TCONS_000413…
GO:0031341	regulation of cell killing	BP	17	69	7.31567e-10	4.45512e-09	TCONS_00017690(LAMP1);TCONS_00017692(LAMP1);TCONS_00021829(STAT5A);TCONS_00025243(STAT5B);TCONS_00039463(CDH5);TCONS_00040723(PVR);TCONS_00040740(Pvrl2);TCONS_00046267(CRTAM);TCONS_00048546(Cadm1);TCONS_00063501(-);TCONS_00093926(CD226);TCONS_00113244(STAT6);XP_004022415.1(SH2D1A);XP_012030790.1(LOC105613002);XP_012043266.1(PTPRC);XP_012045463.1(AP1G1);XP_014953513.1(LAMP1)
GO:0032535	regulation of cellular component size	BP	37	305	8.02421e-10	4.87834e-09	NP_001232935.1(GSN);TCONS_00022682(Grb2);TCONS_00031098(ARPC5);TCONS_00060100(ARHGAP5);TCONS_00067368(PRKCD);TCONS_00072650(ACTR3);TCONS_00072652(ACTR3);TCONS_00082764(VEGFA);TCONS_00083305(TRIM27);TCONS_00090406(PTEN);TCONS_00097527(MLST8);TCONS_00099012(Rac1);TCONS_00110240(Nck2);TCONS_00118381(PRKCE);TCONS_00121688(MYH9);TCONS_00128206(WASL);TCONS_00148118(TMOD3);TCONS_00148649(SPTB);XP_004003…
GO:0048666	neuron development	BP	79	989	8.04555e-10	4.88305e-09	NP_001009784.1(ACTB);NP_001129403.1(CDK5);NP_001138657.1(SOD1);NP_001159652.1(MMP2);NP_001295520.1(CDC42);TCONS_00003369(SEMA4A);TCONS_00015368(RUNX1);TCONS_00022682(Grb2);TCONS_00032119(GATA3);TCONS_00032179(CAMK1D);TCONS_00032181(CAMK1D);TCONS_00032302(ITGB1);TCONS_00034587(YWHAB);TCONS_00040855(ARHGAP35);TCONS_00040861(ARHGAP35);TCONS_00041101(AP2A1);TCONS_00041102(AP2A1);TCONS_00044480(Ap2s1)…
GO:0097485	neuron projection guidance	BP	42	377	8.26713e-10	5.00907e-09	NP_001009784.1(ACTB);NP_001129403.1(CDK5);NP_001159652.1(MMP2);NP_001295520.1(CDC42);TCONS_00022682(Grb2);TCONS_00034587(YWHAB);TCONS_00041101(AP2A1);TCONS_00041102(AP2A1);TCONS_00044480(Ap2s1);TCONS_00048816(PVRL1);TCONS_00056189(MAPK1);TCONS_00063169(BCL11B);TCONS_00072650(ACTR3);TCONS_00072652(ACTR3);TCONS_00081702(Cdc42);TCONS_00082764(VEGFA);TCONS_00091581(DOCK1);TCONS_00099012(Rac1);TCONS_0…
GO:0010638	positive regulation of organelle organization	BP	43	392	8.4238e-10	5.09541e-09	TCONS_00015839(Rgcc);TCONS_00031098(ARPC5);TCONS_00049650(ARRB1);TCONS_00072650(ACTR3);TCONS_00072652(ACTR3);TCONS_00074576(WNT4);TCONS_00082764(VEGFA);TCONS_00083305(TRIM27);TCONS_00085962(JARID2);TCONS_00089639(MEN1);TCONS_00098367(Mapk3);TCONS_00098368(Mapk3);TCONS_00099012(Rac1);TCONS_00102772(SIRT1);TCONS_00116778(ROCK2);TCONS_00117227(Asx);TCONS_00117228(Asx);TCONS_00128206(WASL);TCONS_0012…
GO:0046634	regulation of alpha-beta T cell activation	BP	13	38	8.58345e-10	5.17455e-09	TCONS_00016479(HSPH1);TCONS_00045871(ZBTB16);TCONS_00063753(TGFBR2);TCONS_00126408(IKZF1);TCONS_00130712(AP3D1);TCONS_00130715(AP3D1);TCONS_00130717(AP3D1);TCONS_00161610(SASH3);XP_004006320.1(NCKAP1L);XP_011954699.1(TGFBR2);XP_012036073.1(AP3B1);XP_014951406.1(AP3D1);XP_014954772.1(TNFRSF4)
GO:0071622	regulation of granulocyte chemotaxis	BP	13	38	8.58345e-10	5.17455e-09	TCONS_00032179(CAMK1D);TCONS_00032181(CAMK1D);TCONS_00099012(Rac1);TCONS_00121751(RAC2);TCONS_00136760(CD74);XP_004004168.1(CCL21);XP_004004169.1(CCL19);XP_004006320.1(NCKAP1L);XP_004006952.1(C3AR1);XP_004012638.1(C1QBP);XP_004015386.2(C5AR2);XP_004019591.2(JAM3);XP_014952189.1(THBS4)
GO:0072089	stem cell proliferation	BP	20	98	8.72579e-10	5.25155e-09	NP_001167584.1(SIX1);TCONS_00015368(RUNX1);TCONS_00063753(TGFBR2);TCONS_00082764(VEGFA);TCONS_00103416(BMPR1A);TCONS_00107641(FGFR1);TCONS_00110921(EIF2AK2);TCONS_00114416(LRP6);TCONS_00161665(NKAP);XP_004012210.1(FGF9);XP_004018679.1(WNT5A);XP_004022434.1(NKAP);XP_011954699.1(TGFBR2);XP_011966012.1(STAT1);XP_012030733.1(LRP6);XP_012033532.1(AHCYL1);XP_012034745.1(KDR);XP_014954881.1(CD34);XP_014…
GO:0070665	positive regulation of leukocyte proliferation	BP	15	53	8.90789e-10	5.35218e-09	NP_001009418.1(CD3E);NP_001159655.1(MYD88);TCONS_00021829(STAT5A);TCONS_00025243(STAT5B);TCONS_00088178(IGF2);TCONS_00088179(IGF2);TCONS_00121384(IGF1);XP_004011283.1(CD24);XP_004017810.1(BLM);XP_004020973.1(LOC101105208);XP_011966604.1(TLR4);XP_012015135.1(KITLG);XP_012039554.1(RIPK2);XP_012043266.1(PTPRC);XP_014958377.1(IGF2)
GO:0042770	signal transduction in response to DNA damage	BP	23	130	9.56877e-10	5.73187e-09	NP_001009202.1(UBB);TCONS_00022195(Psmc5);TCONS_00047391(CD44);TCONS_00090273(PSMD13);TCONS_00102772(SIRT1);TCONS_00129086(PAXIP1);TCONS_00134252(UBA52);TCONS_00136760(CD74);XP_004002329.1(PSMA5);XP_004008046.1(PSMA2);XP_004010363.1(PSME1);XP_004010730.1(PSMA3);XP_004012998.1(PSME3);XP_004013072.1(PSMC5);XP_004016181.1(PSMA1);XP_004017868.1(PSMA4);XP_004020620.1(PMAIP1);XP_011951765.1(PSMB2);XP_0…
GO:0042326	negative regulation of phosphorylation	BP	38	321	9.57172e-10	5.73187e-09	NP_001009477.1(CAV1);TCONS_00005800(MECOM);TCONS_00010824(ADAR);TCONS_00016085(RB1);TCONS_00023121(Prkca);TCONS_00023698(NF1);TCONS_00023722(NF1);TCONS_00030541(PRKCZ);TCONS_00051221(PDE4D);TCONS_00058997(IGF1R);TCONS_00067368(PRKCD);TCONS_00083305(TRIM27);TCONS_00089639(MEN1);TCONS_00097562(Pdpk1);TCONS_00102772(SIRT1);TCONS_00114416(LRP6);TCONS_00120029(TARBP2);TCONS_00121384(IGF1);TCONS_001273…
GO:0050868	negative regulation of T cell activation	BP	12	32	1.12748e-09	6.72932e-09	NP_001009751.1(IRF1);NP_001135425.1(IDO1);TCONS_00030862(RC3H1);TCONS_00033369(PRNP);TCONS_00033371(PRNP);TCONS_00106190(IDO1);TCONS_00125272(GLI3);XP_012042959.1(RC3H1);XP_012043480.1(PRNP);XP_012044842.1(ITCH);XP_014947906.1(CBLB);XP_014954772.1(TNFRSF4)
GO:1903038	negative regulation of leukocyte cell-cell adhesion	BP	12	32	1.12748e-09	6.72932e-09	NP_001009751.1(IRF1);NP_001135425.1(IDO1);TCONS_00030862(RC3H1);TCONS_00033369(PRNP);TCONS_00033371(PRNP);TCONS_00106190(IDO1);TCONS_00125272(GLI3);XP_012042959.1(RC3H1);XP_012043480.1(PRNP);XP_012044842.1(ITCH);XP_014947906.1(CBLB);XP_014954772.1(TNFRSF4)
GO:0002832	negative regulation of response to biotic stimulus	BP	11	26	1.21258e-09	7.21324e-09	NP_001020033.1(LTF);TCONS_00046107(Nlrx1);TCONS_00046109(Nlrx1);TCONS_00120029(TARBP2);TCONS_00130626(CACTIN);TCONS_00130629(CACTIN);TCONS_00152488(PRDM1);XP_004012638.1(C1QBP);XP_004012967.1(DHX58);XP_004015427.1(IRF3);XP_004020332.1(LOC101102194)
GO:0034694	response to prostaglandin	BP	11	26	1.21258e-09	7.21324e-09	TCONS_00009707(TGFBR3);TCONS_00009708(TGFBR3);TCONS_00027877(Gnb1);TCONS_00027879(Gnb1);TCONS_00112356(ADCY6);TCONS_00112358(ADCY6);TCONS_00144278(GNG2);TCONS_00144281(GNG2);XP_004004168.1(CCL21);XP_004004169.1(CCL19);XP_014947600.1(TGFBR3)
GO:0002444	myeloid leukocyte mediated immunity	BP	13	39	1.24217e-09	7.37702e-09	TCONS_00002961(FCGR1A);TCONS_00020583(ABR);TCONS_00022061(CRHR1);TCONS_00022165(ACE);TCONS_00024558(ADORA2B);TCONS_00065321(Tusc2);TCONS_00097562(Pdpk1);XP_011959815.1(RABGEF1);XP_012033378.1(PRAM1);XP_012042214.1(UNC13D);XP_014951127.1(STXBP2);XP_014951340.1(MYO1F);XP_014959681.1(NCF1)
GO:0048608	reproductive structure development	BP	33	255	1.26461e-09	7.4856e-09	NP_001138657.1(SOD1);NP_001295491.1(CITED2);TCONS_00015368(RUNX1);TCONS_00032119(GATA3);TCONS_00047391(CD44);TCONS_00049768(LGR4);TCONS_00055378(TESC);TCONS_00058415(PATZ1);TCONS_00074576(WNT4);TCONS_00082764(VEGFA);TCONS_00092250(RBP4);TCONS_00114416(LRP6);TCONS_00121384(IGF1);TCONS_00131652(TCF7);TCONS_00148575(SIX4);TCONS_00152488(PRDM1);TCONS_00153675(PLG);TCONS_00155016(CHD7);TCONS_00155024(…
GO:0061458	reproductive system development	BP	33	255	1.26461e-09	7.4856e-09	NP_001138657.1(SOD1);NP_001295491.1(CITED2);TCONS_00015368(RUNX1);TCONS_00032119(GATA3);TCONS_00047391(CD44);TCONS_00049768(LGR4);TCONS_00055378(TESC);TCONS_00058415(PATZ1);TCONS_00074576(WNT4);TCONS_00082764(VEGFA);TCONS_00092250(RBP4);TCONS_00114416(LRP6);TCONS_00121384(IGF1);TCONS_00131652(TCF7);TCONS_00148575(SIX4);TCONS_00152488(PRDM1);TCONS_00153675(PLG);TCONS_00155016(CHD7);TCONS_00155024(…
GO:0048863	stem cell differentiation	BP	26	167	1.39624e-09	8.25115e-09	NP_001295491.1(CITED2);TCONS_00009707(TGFBR3);TCONS_00009708(TGFBR3);TCONS_00015839(Rgcc);TCONS_00021419(COL1A1);TCONS_00066284(EOMES);TCONS_00066285(Eomes);TCONS_00082706(SRF);TCONS_00096709(SMAD2);TCONS_00103416(BMPR1A);TCONS_00107641(FGFR1);TCONS_00114416(LRP6);TCONS_00150774(TCF21);XP_004011395.1(TCF21);XP_011966012.1(STAT1);XP_011975744.1(TGFBR1);XP_011998851.1(NRP2);XP_012030733.1(LRP6);XP_…
GO:0048562	embryonic organ morphogenesis	BP	33	256	1.39922e-09	8.25516e-09	NP_001167584.1(SIX1);NP_001295491.1(CITED2);TCONS_00037084(GNAS);TCONS_00063753(TGFBR2);TCONS_00074936(EPHA2);TCONS_00082706(SRF);TCONS_00089639(MEN1);TCONS_00096709(SMAD2);TCONS_00107641(FGFR1);TCONS_00114416(LRP6);TCONS_00117227(Asx);TCONS_00117228(Asx);TCONS_00125272(GLI3);TCONS_00145218(HIF1A);TCONS_00148575(SIX4);TCONS_00155016(CHD7);TCONS_00155024(CHD7);XP_004013409.1(HOXB6);XP_004018679.1(…
GO:0002763	positive regulation of myeloid leukocyte differentiation	BP	17	72	1.49144e-09	8.75611e-09	NP_001159654.1(FOS);TCONS_00015368(RUNX1);TCONS_00016085(RB1);TCONS_00021829(STAT5A);TCONS_00023121(Prkca);TCONS_00037084(GNAS);TCONS_00049994(TRAF6);TCONS_00055378(TESC);TCONS_00086387(RIPK1);TCONS_00117227(Asx);TCONS_00117228(Asx);TCONS_00124595(KMT2E);TCONS_00126408(IKZF1);XP_004003010.1(HCLS1);XP_004005720.1(ID2);XP_011962284.1(OGT);XP_014947648.1(CSF1)
GO:0051222	positive regulation of protein transport	BP	17	72	1.49144e-09	8.75611e-09	TCONS_00049650(ARRB1);TCONS_00052734(PIK3R1);TCONS_00062856(GPR68);TCONS_00083519(GPLD1);TCONS_00096709(SMAD2);TCONS_00103416(BMPR1A);TCONS_00109825(Ppp3r1);TCONS_00109826(Ppp3r1);TCONS_00145218(HIF1A);XP_004003010.1(HCLS1);XP_004005372.1(DDX58);XP_011975744.1(TGFBR1);XP_014951881.1(PPP3CA);XP_014952591.1(HIF1A);XP_014954881.1(CD34);XP_014958297.1(GPLD1);XP_014959409.1(TRIP6)
GO:1904951	positive regulation of establishment of protein localization	BP	17	72	1.49144e-09	8.75611e-09	TCONS_00049650(ARRB1);TCONS_00052734(PIK3R1);TCONS_00062856(GPR68);TCONS_00083519(GPLD1);TCONS_00096709(SMAD2);TCONS_00103416(BMPR1A);TCONS_00109825(Ppp3r1);TCONS_00109826(Ppp3r1);TCONS_00145218(HIF1A);XP_004003010.1(HCLS1);XP_004005372.1(DDX58);XP_011975744.1(TGFBR1);XP_014951881.1(PPP3CA);XP_014952591.1(HIF1A);XP_014954881.1(CD34);XP_014958297.1(GPLD1);XP_014959409.1(TRIP6)
GO:0002762	negative regulation of myeloid leukocyte differentiation	BP	14	47	1.5401e-09	9.01235e-09	NP_001009426.1(MYC);NP_001233138.1(TOB2);TCONS_00007733(INPP5D);TCONS_00015368(RUNX1);TCONS_00023698(NF1);TCONS_00023722(NF1);TCONS_00033611(ZBTB46);TCONS_00052734(PIK3R1);TCONS_00058310(THOC5);TCONS_00062856(GPR68);XP_004005189.1(C1QC);XP_004007871.1(LRRC17);XP_012041454.1(RARA);XP_012042237.1(INPP5D)
GO:2000106	regulation of leukocyte apoptotic process	BP	14	47	1.5401e-09	9.01235e-09	NP_001135425.1(IDO1);TCONS_00035397(PRKCQ);TCONS_00046027(CD3G);TCONS_00066670(VHL);TCONS_00106190(IDO1);TCONS_00122475(CD27);TCONS_00130836(FNIP1);TCONS_00145218(HIF1A);XP_004011283.1(CD24);XP_004012501.1(CCL5);XP_004016118.2(CD3G);XP_004017810.1(BLM);XP_004018679.1(WNT5A);XP_014952591.1(HIF1A)
GO:0001912	positive regulation of leukocyte mediated cytotoxicity	BP	15	55	1.57774e-09	9.21762e-09	TCONS_00017690(LAMP1);TCONS_00017692(LAMP1);TCONS_00021829(STAT5A);TCONS_00025243(STAT5B);TCONS_00040723(PVR);TCONS_00040740(Pvrl2);TCONS_00046267(CRTAM);TCONS_00048546(Cadm1);TCONS_00063501(-);TCONS_00093926(CD226);XP_004022415.1(SH2D1A);XP_012030790.1(LOC105613002);XP_012043266.1(PTPRC);XP_012045463.1(AP1G1);XP_014953513.1(LAMP1)
GO:0044770	cell cycle phase transition	BP	38	327	1.61956e-09	9.44655e-09	NP_001009202.1(UBB);TCONS_00003696(Pbx1);TCONS_00015839(Rgcc);TCONS_00016085(RB1);TCONS_00022195(Psmc5);TCONS_00032302(ITGB1);TCONS_00050994(skp1);TCONS_00085329(AIF1);TCONS_00090406(PTEN);TCONS_00129986(PRKACA);TCONS_00134252(UBA52);TCONS_00136045(TCF3);XP_004004354.1(ANXA1);XP_004004443.1(RPS6);XP_004004457.2(CDKN2B);XP_004005720.1(ID2);XP_004005725.1(ADAM17);XP_004005838.1(PPP1CB);XP_004008046…
GO:0060562	epithelial tube morphogenesis	BP	31	231	1.63952e-09	9.54747e-09	NP_001167584.1(SIX1);NP_001295491.1(CITED2);TCONS_00003696(Pbx1);TCONS_00032119(GATA3);TCONS_00047391(CD44);TCONS_00049768(LGR4);TCONS_00074576(WNT4);TCONS_00074936(EPHA2);TCONS_00082706(SRF);TCONS_00096709(SMAD2);TCONS_00114096(KRAS);TCONS_00114416(LRP6);TCONS_00125272(GLI3);TCONS_00145218(HIF1A);TCONS_00150435(MAP3K7);TCONS_00150774(TCF21);XP_004002408.1(NRAS);XP_004003082.2(HES1);XP_004011395.…
GO:0002286	T cell activation involved in immune response	BP	13	40	1.77543e-09	1.03222e-08	NP_001030296.1(ITGAL);TCONS_00003369(SEMA4A);TCONS_00030862(RC3H1);TCONS_00066284(EOMES);TCONS_00066285(Eomes);TCONS_00098429(ITGAL);TCONS_00113244(STAT6);TCONS_00163759(ATP7A);XP_004004443.1(RPS6);XP_012042959.1(RC3H1);XP_014949689.1(RC3H2);XP_014952177.1(RORA);XP_014956799.1(PTGER4)
GO:0071624	positive regulation of granulocyte chemotaxis	BP	11	27	1.97488e-09	1.14632e-08	TCONS_00032179(CAMK1D);TCONS_00032181(CAMK1D);TCONS_00099012(Rac1);TCONS_00121751(RAC2);TCONS_00136760(CD74);XP_004004168.1(CCL21);XP_004004169.1(CCL19);XP_004006320.1(NCKAP1L);XP_004006952.1(C3AR1);XP_004012638.1(C1QBP);XP_014952189.1(THBS4)
GO:0032496	response to lipopolysaccharide	BP	21	113	2.02005e-09	1.17065e-08	TCONS_00025101(NR1D1);TCONS_00032725(MRC1);TCONS_00038810(IRF8);TCONS_00047682(NR1H3);TCONS_00049994(TRAF6);TCONS_00051221(PDE4D);TCONS_00130626(CACTIN);TCONS_00130629(CACTIN);TCONS_00131351(NLRP3);XP_004017508.2(XBP1);XP_004018561.1(CCR5);XP_004018679.1(WNT5A);XP_004020973.1(LOC101105208);XP_011960898.1(MAPK8);XP_011961352.1(ADAM9);XP_011966604.1(TLR4);XP_012039554.1(RIPK2);XP_012041454.1(RARA);…
GO:0050792	regulation of viral process	BP	23	135	2.05894e-09	1.19091e-08	TCONS_00006564(MX1);TCONS_00010824(ADAR);TCONS_00023265(TRIM25);TCONS_00031054(RNASEL);TCONS_00083305(TRIM27);TCONS_00085638(TRIM38);TCONS_00110921(EIF2AK2);TCONS_00120029(TARBP2);TCONS_00128603(ZC3HAV1);TCONS_00128604(ZC3HAV1);TCONS_00130218(SMARCA4);TCONS_00130221(SMARCA4);XP_004002069.1(JUN);XP_004003269.1(PTX3);XP_004005718.1(RSAD2);XP_004012501.1(CCL5);XP_004020332.1(LOC101102194);XP_0119564…
GO:0002645	positive regulation of tolerance induction	BP	8	12	2.06164e-09	1.19091e-08	NP_001009418.1(CD3E);NP_001135425.1(IDO1);TCONS_00063753(TGFBR2);TCONS_00106190(IDO1);TCONS_00120793(IRAK3);XP_011954699.1(TGFBR2);XP_012044842.1(ITCH);XP_014947906.1(CBLB)
GO:0031343	positive regulation of cell killing	BP	15	56	2.07854e-09	1.19875e-08	TCONS_00017690(LAMP1);TCONS_00017692(LAMP1);TCONS_00021829(STAT5A);TCONS_00025243(STAT5B);TCONS_00040723(PVR);TCONS_00040740(Pvrl2);TCONS_00046267(CRTAM);TCONS_00048546(Cadm1);TCONS_00063501(-);TCONS_00093926(CD226);XP_004022415.1(SH2D1A);XP_012030790.1(LOC105613002);XP_012043266.1(PTPRC);XP_012045463.1(AP1G1);XP_014953513.1(LAMP1)
GO:0006954	inflammatory response	BP	22	124	2.09072e-09	1.20384e-08	NP_001009432.1(PTGS2);NP_001135425.1(IDO1);NP_001233140.1(B4GALT1);TCONS_00002961(FCGR1A);TCONS_00009261(PTGER3);TCONS_00024558(ADORA2B);TCONS_00047662(F2);TCONS_00080555(FN1);TCONS_00100553(SPN);TCONS_00106190(IDO1);TCONS_00130399(C3);TCONS_00131351(NLRP3);XP_004002441.1(NOTCH2);XP_004011283.1(CD24);XP_004012638.1(C1QBP);XP_004016181.1(PSMA1);XP_004019591.2(JAM3);XP_011966604.1(TLR4);XP_01203516…
GO:0006959	humoral immune response	BP	14	48	2.0974e-09	1.20575e-08	TCONS_00029334(CFH);TCONS_00029336(CFH);TCONS_00041038(CD37);TCONS_00041040(CD37);TCONS_00130399(C3);XP_004005188.1(C1QB);XP_004012638.1(C1QBP);XP_004013712.1(EXO1);XP_004018978.2(CFB);XP_011956306.1(LOC101123419);XP_012008019.1(C1QA);XP_012030884.1(C1S);XP_012033825.1(CFD);XP_012046068.1(CD37)
GO:0043623	cellular protein complex assembly	BP	44	421	2.43675e-09	1.3986e-08	NP_001232935.1(GSN);TCONS_00022682(Grb2);TCONS_00031098(ARPC5);TCONS_00047662(F2);TCONS_00056355(FGB);TCONS_00067368(PRKCD);TCONS_00072650(ACTR3);TCONS_00072652(ACTR3);TCONS_00083305(TRIM27);TCONS_00086755(Picalm);TCONS_00096709(SMAD2);TCONS_00097527(MLST8);TCONS_00099012(Rac1);TCONS_00110240(Nck2);TCONS_00118381(PRKCE);TCONS_00128206(WASL);TCONS_00131351(NLRP3);TCONS_00131634(HSPA4);TCONS_001327…
GO:0072376	protein activation cascade	BP	12	34	2.54956e-09	1.46101e-08	TCONS_00029334(CFH);TCONS_00029336(CFH);TCONS_00105468(F11);TCONS_00114684(VWF);TCONS_00130399(C3);XP_004005188.1(C1QB);XP_004012638.1(C1QBP);XP_004018978.2(CFB);XP_011956306.1(LOC101123419);XP_012008019.1(C1QA);XP_012030884.1(C1S);XP_012033825.1(CFD)
GO:0072331	signal transduction by p53 class mediator	BP	24	148	2.58287e-09	1.47775e-08	NP_001009202.1(UBB);TCONS_00022195(Psmc5);TCONS_00047391(CD44);TCONS_00090273(PSMD13);TCONS_00102772(SIRT1);TCONS_00134252(UBA52);TCONS_00136760(CD74);XP_004002329.1(PSMA5);XP_004008046.1(PSMA2);XP_004010363.1(PSME1);XP_004010730.1(PSMA3);XP_004012998.1(PSME3);XP_004013072.1(PSMC5);XP_004016181.1(PSMA1);XP_004017868.1(PSMA4);XP_004020620.1(PMAIP1);XP_004020973.1(LOC101105208);XP_011951765.1(PSMB2…
GO:0060284	regulation of cell development	BP	64	749	2.64335e-09	1.50899e-08	NP_001020033.1(LTF);NP_001129403.1(CDK5);NP_001167584.1(SIX1);NP_001233140.1(B4GALT1);NP_001295520.1(CDC42);TCONS_00004046(TIAM1);TCONS_00009707(TGFBR3);TCONS_00009708(TGFBR3);TCONS_00015839(Rgcc);TCONS_00021419(COL1A1);TCONS_00023698(NF1);TCONS_00023722(NF1);TCONS_00032179(CAMK1D);TCONS_00032181(CAMK1D);TCONS_00037896(PREX1);TCONS_00040855(ARHGAP35);TCONS_00040861(ARHGAP35);TCONS_00047662(F2);TC…
GO:0042990	regulation of transcription factor import into nucleus	BP	18	84	2.64588e-09	1.50899e-08	NP_001094389.1(THRA);NP_001159656.1(NFKBIA);TCONS_00109825(Ppp3r1);TCONS_00109826(Ppp3r1);TCONS_00118419(PPM1B);TCONS_00131351(NLRP3);TCONS_00159222(TLR7);TCONS_00160528(EDA);TCONS_00160530(EDA);XP_004004169.1(CCL19);XP_011966604.1(TLR4);XP_011976757.1(CREB3);XP_011982042.1(PRDX1);XP_014949930.1(LOC101106246);XP_014951809.1(LOC106990166);XP_014951881.1(PPP3CA);XP_014952159.1(LOC101104153);XP_0149…
GO:0010563	negative regulation of phosphorus metabolic process	BP	41	377	2.68323e-09	1.52545e-08	NP_001009477.1(CAV1);TCONS_00005800(MECOM);TCONS_00010824(ADAR);TCONS_00016085(RB1);TCONS_00023121(Prkca);TCONS_00023698(NF1);TCONS_00023722(NF1);TCONS_00030541(PRKCZ);TCONS_00049548(PDE2A);TCONS_00049549(PDE2A);TCONS_00051221(PDE4D);TCONS_00058997(IGF1R);TCONS_00067368(PRKCD);TCONS_00083305(TRIM27);TCONS_00089639(MEN1);TCONS_00097562(Pdpk1);TCONS_00102772(SIRT1);TCONS_00114416(LRP6);TCONS_001200…
GO:0045936	negative regulation of phosphate metabolic process	BP	41	377	2.68323e-09	1.52545e-08	NP_001009477.1(CAV1);TCONS_00005800(MECOM);TCONS_00010824(ADAR);TCONS_00016085(RB1);TCONS_00023121(Prkca);TCONS_00023698(NF1);TCONS_00023722(NF1);TCONS_00030541(PRKCZ);TCONS_00049548(PDE2A);TCONS_00049549(PDE2A);TCONS_00051221(PDE4D);TCONS_00058997(IGF1R);TCONS_00067368(PRKCD);TCONS_00083305(TRIM27);TCONS_00089639(MEN1);TCONS_00097562(Pdpk1);TCONS_00102772(SIRT1);TCONS_00114416(LRP6);TCONS_001200…
GO:0007507	heart development	BP	38	333	2.70109e-09	1.53318e-08	NP_001167584.1(SIX1);NP_001295491.1(CITED2);NP_001295520.1(CDC42);TCONS_00001829(Lmo4);TCONS_00002475(SPEN);TCONS_00009707(TGFBR3);TCONS_00009708(TGFBR3);TCONS_00025060(MED1);TCONS_00032119(GATA3);TCONS_00032302(ITGB1);TCONS_00066284(EOMES);TCONS_00066285(Eomes);TCONS_00081702(Cdc42);TCONS_00082706(SRF);TCONS_00082764(VEGFA);TCONS_00096709(SMAD2);TCONS_00114416(LRP6);TCONS_00117227(Asx);TCONS_001…
GO:0045058	T cell selection	BP	15	57	2.72085e-09	1.54196e-08	NP_001009418.1(CD3E);TCONS_00029748(ITPKB);TCONS_00063169(BCL11B);TCONS_00082706(SRF);TCONS_00084408(HLA-DMA);TCONS_00100553(SPN);TCONS_00113244(STAT6);TCONS_00125272(GLI3);TCONS_00128688(BRAF);TCONS_00136760(CD74);XP_011952082.2(DOCK2);XP_011957823.1(FAS);XP_012033835.1(STK11);XP_012043266.1(PTPRC);XP_014954665.1(ITPKB)
GO:0070848	response to growth factor	BP	47	469	2.72756e-09	1.54332e-08	NP_001009202.1(UBB);NP_001009477.1(CAV1);NP_001295491.1(CITED2);TCONS_00015368(RUNX1);TCONS_00021419(COL1A1);TCONS_00021829(STAT5A);TCONS_00025060(MED1);TCONS_00025243(STAT5B);TCONS_00032119(GATA3);TCONS_00047391(CD44);TCONS_00049548(PDE2A);TCONS_00049549(PDE2A);TCONS_00074576(WNT4);TCONS_00082764(VEGFA);TCONS_00086387(RIPK1);TCONS_00089639(MEN1);TCONS_00096709(SMAD2);TCONS_00097562(Pdpk1);TCONS_…
GO:0022604	regulation of cell morphogenesis	BP	50	518	3.00734e-09	1.69896e-08	NP_001129403.1(CDK5);NP_001295520.1(CDC42);TCONS_00003369(SEMA4A);TCONS_00004046(TIAM1);TCONS_00009707(TGFBR3);TCONS_00009708(TGFBR3);TCONS_00015839(Rgcc);TCONS_00021419(COL1A1);TCONS_00021511(EZR);TCONS_00037896(PREX1);TCONS_00040855(ARHGAP35);TCONS_00040861(ARHGAP35);TCONS_00047662(F2);TCONS_00072650(ACTR3);TCONS_00072652(ACTR3);TCONS_00080555(FN1);TCONS_00081702(Cdc42);TCONS_00082764(VEGFA);TC…
GO:0036314	response to sterol	BP	11	28	3.13936e-09	1.76798e-08	TCONS_00063753(TGFBR2);TCONS_00083519(GPLD1);TCONS_00096709(SMAD2);TCONS_00114416(LRP6);XP_004018561.1(CCR5);XP_011954699.1(TGFBR2);XP_011975744.1(TGFBR1);XP_012030733.1(LRP6);XP_014952177.1(RORA);XP_014958297.1(GPLD1);XP_014959209.1(SMAD2)
GO:0050663	cytokine secretion	BP	11	28	3.13936e-09	1.76798e-08	TCONS_00010283(VTCN1);TCONS_00032119(GATA3);TCONS_00074028(RNF19B);TCONS_00074030(Rnf19b);TCONS_00083305(TRIM27);TCONS_00131351(NLRP3);XP_004002441.1(NOTCH2);XP_011956446.1(TRIM27);XP_012004440.2(RNF19B);XP_012035164.1(RBPJ);XP_014954881.1(CD34)
GO:0031400	negative regulation of protein modification process	BP	41	380	3.38642e-09	1.90335e-08	NP_001009477.1(CAV1);TCONS_00005800(MECOM);TCONS_00010824(ADAR);TCONS_00016085(RB1);TCONS_00023121(Prkca);TCONS_00023698(NF1);TCONS_00023722(NF1);TCONS_00030541(PRKCZ);TCONS_00034587(YWHAB);TCONS_00051221(PDE4D);TCONS_00058997(IGF1R);TCONS_00067368(PRKCD);TCONS_00083305(TRIM27);TCONS_00085962(JARID2);TCONS_00089639(MEN1);TCONS_00097562(Pdpk1);TCONS_00102772(SIRT1);TCONS_00114416(LRP6);TCONS_00120…
GO:0010942	positive regulation of cell death	BP	33	265	3.39033e-09	1.90335e-08	NP_001009426.1(MYC);NP_001129403.1(CDK5);NP_001233140.1(B4GALT1);NP_001295520.1(CDC42);TCONS_00023698(NF1);TCONS_00023722(NF1);TCONS_00027511(FASLG);TCONS_00081702(Cdc42);TCONS_00083519(GPLD1);TCONS_00086387(RIPK1);TCONS_00086755(Picalm);TCONS_00089639(MEN1);TCONS_00096709(SMAD2);TCONS_00102772(SIRT1);TCONS_00121572(-);TCONS_00131351(NLRP3);XP_004002198.1(BCL10);XP_004004841.1(HSPD1);XP_004011568…
GO:1903725	regulation of phospholipid metabolic process	BP	15	58	3.53986e-09	1.9842e-08	NP_001120753.1(CD81);NP_001295520.1(CDC42);TCONS_00009906(VAV3);TCONS_00081702(Cdc42);TCONS_00090123(CD81);TCONS_00099012(Rac1);TCONS_00108253(Vav2);XP_004004168.1(CCL21);XP_004004169.1(CCL19);XP_004004337.1(STOML2);XP_011983218.1(TEK);XP_012035362.1(PDGFRA);XP_014949273.1(PDGFB);XP_014949300.1(VAV2);XP_014949349.1(DAB2IP)
GO:0051493	regulation of cytoskeleton organization	BP	42	396	3.63877e-09	2.03646e-08	NP_001232935.1(GSN);TCONS_00015839(Rgcc);TCONS_00022682(Grb2);TCONS_00031098(ARPC5);TCONS_00067368(PRKCD);TCONS_00072650(ACTR3);TCONS_00072652(ACTR3);TCONS_00074576(WNT4);TCONS_00083305(TRIM27);TCONS_00097527(MLST8);TCONS_00099012(Rac1);TCONS_00110240(Nck2);TCONS_00118381(PRKCE);TCONS_00121572(-);TCONS_00121688(MYH9);TCONS_00128206(WASL);TCONS_00128688(BRAF);TCONS_00130606(DAPK3);TCONS_00148118(T…
GO:0032946	positive regulation of mononuclear cell proliferation	BP	14	50	3.7951e-09	2.12065e-08	NP_001009418.1(CD3E);NP_001159655.1(MYD88);TCONS_00021829(STAT5A);TCONS_00025243(STAT5B);TCONS_00088178(IGF2);TCONS_00088179(IGF2);TCONS_00121384(IGF1);XP_004011283.1(CD24);XP_004017810.1(BLM);XP_004020973.1(LOC101105208);XP_011966604.1(TLR4);XP_012039554.1(RIPK2);XP_012043266.1(PTPRC);XP_014958377.1(IGF2)
GO:0019637	organophosphate metabolic process	BP	74	934	4.02698e-09	2.24673e-08	NP_001120753.1(CD81);NP_001295520.1(CDC42);TCONS_00000667(Ctps1);TCONS_00007733(INPP5D);TCONS_00009906(VAV3);TCONS_00013278(Adcy5);TCONS_00013999(PIK3CA);TCONS_00014003(PIK3CA);TCONS_00022061(CRHR1);TCONS_00023121(Prkca);TCONS_00023698(NF1);TCONS_00023722(NF1);TCONS_00024558(ADORA2B);TCONS_00025252(STAT3);TCONS_00025254(STAT3);TCONS_00028443(PLA2G4A);TCONS_00035750(PIP4K2A);TCONS_00035753(PIP4K2A…
GO:1903900	regulation of viral life cycle	BP	22	129	4.50794e-09	2.51116e-08	TCONS_00006564(MX1);TCONS_00010824(ADAR);TCONS_00023265(TRIM25);TCONS_00031054(RNASEL);TCONS_00083305(TRIM27);TCONS_00085638(TRIM38);TCONS_00110921(EIF2AK2);TCONS_00120029(TARBP2);TCONS_00128603(ZC3HAV1);TCONS_00128604(ZC3HAV1);TCONS_00130218(SMARCA4);TCONS_00130221(SMARCA4);XP_004002069.1(JUN);XP_004005718.1(RSAD2);XP_004012501.1(CCL5);XP_004020332.1(LOC101102194);XP_011956446.1(TRIM27);XP_01196…
GO:0051726	regulation of cell cycle	BP	57	640	4.59092e-09	2.55343e-08	NP_001120761.1(CCND3);NP_001129403.1(CDK5);NP_001295491.1(CITED2);NP_001295520.1(CDC42);TCONS_00003696(Pbx1);TCONS_00008662(Tal1);TCONS_00015839(Rgcc);TCONS_00016085(RB1);TCONS_00021829(STAT5A);TCONS_00023121(Prkca);TCONS_00025060(MED1);TCONS_00025243(STAT5B);TCONS_00032119(GATA3);TCONS_00046070(Cxcr5);TCONS_00058997(IGF1R);TCONS_00071414(BIN1);TCONS_00071802(Atf2);TCONS_00071804(ATF2);TCONS_0007…
GO:0072676	lymphocyte migration	BP	11	29	4.88159e-09	2.7109e-08	TCONS_00078817(ITGA4);TCONS_00085329(AIF1);XP_004003075.1(APOD);XP_004004168.1(CCL21);XP_004012501.1(CCL5);XP_004020973.1(LOC101105208);XP_012032353.1(MYO1G);XP_012041040.1(LOC105607823);XP_014949403.1(ITGB7);XP_014954086.1(CXCL16);XP_014957853.1(LOC101105607)
GO:0002643	regulation of tolerance induction	BP	8	13	5.17817e-09	2.87117e-08	NP_001009418.1(CD3E);NP_001135425.1(IDO1);TCONS_00063753(TGFBR2);TCONS_00106190(IDO1);TCONS_00120793(IRAK3);XP_011954699.1(TGFBR2);XP_012044842.1(ITCH);XP_014947906.1(CBLB)
GO:0030218	erythrocyte differentiation	BP	12	36	5.41892e-09	2.99541e-08	TCONS_00009707(TGFBR3);TCONS_00009708(TGFBR3);TCONS_00016085(RB1);TCONS_00025060(MED1);TCONS_00082764(VEGFA);TCONS_00121647(MB);TCONS_00130218(SMARCA4);TCONS_00130221(SMARCA4);XP_004005720.1(ID2);XP_011958221.1(LDB1);XP_012035838.1(MAEA);XP_014947600.1(TGFBR3)
GO:0034101	erythrocyte homeostasis	BP	12	36	5.41892e-09	2.99541e-08	TCONS_00009707(TGFBR3);TCONS_00009708(TGFBR3);TCONS_00016085(RB1);TCONS_00025060(MED1);TCONS_00082764(VEGFA);TCONS_00121647(MB);TCONS_00130218(SMARCA4);TCONS_00130221(SMARCA4);XP_004005720.1(ID2);XP_011958221.1(LDB1);XP_012035838.1(MAEA);XP_014947600.1(TGFBR3)
GO:0030855	epithelial cell differentiation	BP	53	579	6.36802e-09	3.51464e-08	NP_001009477.1(CAV1);NP_001094389.1(THRA);NP_001159655.1(MYD88);NP_001295520.1(CDC42);TCONS_00021511(EZR);TCONS_00025060(MED1);TCONS_00032119(GATA3);TCONS_00049548(PDE2A);TCONS_00049549(PDE2A);TCONS_00063169(BCL11B);TCONS_00074576(WNT4);TCONS_00074936(EPHA2);TCONS_00081702(Cdc42);TCONS_00090536(HHEX);TCONS_00097562(Pdpk1);TCONS_00107641(FGFR1);TCONS_00116778(ROCK2);TCONS_00121384(IGF1);TCONS_0012…
GO:0010463	mesenchymal cell proliferation	BP	14	52	6.66143e-09	3.67094e-08	NP_001167584.1(SIX1);TCONS_00063753(TGFBR2);TCONS_00082764(VEGFA);TCONS_00103416(BMPR1A);TCONS_00107641(FGFR1);TCONS_00114416(LRP6);XP_004012210.1(FGF9);XP_004018679.1(WNT5A);XP_011954699.1(TGFBR2);XP_011966012.1(STAT1);XP_012030733.1(LRP6);XP_012033532.1(AHCYL1);XP_012034745.1(KDR);XP_014960510.1(GPC3)
GO:0006875	cellular metal ion homeostasis	BP	45	451	6.79486e-09	3.73873e-08	NP_001009426.1(MYC);NP_001009477.1(CAV1);NP_001020033.1(LTF);NP_001138657.1(SOD1);TCONS_00009261(PTGER3);TCONS_00011058(FCRL5);TCONS_00022061(CRHR1);TCONS_00023121(Prkca);TCONS_00027877(Gnb1);TCONS_00027879(Gnb1);TCONS_00047662(F2);TCONS_00048763(SLC37A4);TCONS_00051221(PDE4D);TCONS_00064105(CCR8);TCONS_00097562(Pdpk1);TCONS_00098266(PRKCB);TCONS_00100457(CD19);TCONS_00113594(HSP90B1);TCONS_00118…
GO:0006644	phospholipid metabolic process	BP	39	360	7.28985e-09	4.00496e-08	NP_001120753.1(CD81);NP_001295520.1(CDC42);TCONS_00007733(INPP5D);TCONS_00009906(VAV3);TCONS_00013999(PIK3CA);TCONS_00014003(PIK3CA);TCONS_00028443(PLA2G4A);TCONS_00035750(PIP4K2A);TCONS_00035753(PIP4K2A);TCONS_00052734(PIK3R1);TCONS_00067368(PRKCD);TCONS_00081702(Cdc42);TCONS_00083519(GPLD1);TCONS_00090123(CD81);TCONS_00090406(PTEN);TCONS_00099012(Rac1);TCONS_00108253(Vav2);TCONS_00130622(Pip5k1…
GO:0006508	proteolysis	BP	90	1247	7.92326e-09	4.3463e-08	NP_001009202.1(UBB);NP_001009426.1(MYC);NP_001009477.1(CAV1);NP_001124502.1(PSMB8);NP_001129403.1(CDK5);NP_001138657.1(SOD1);TCONS_00013463(RNF168);TCONS_00022195(Psmc5);TCONS_00025101(NR1D1);TCONS_00027511(FASLG);TCONS_00035397(PRKCQ);TCONS_00041368(PRKCG);TCONS_00047662(F2);TCONS_00047682(NR1H3);TCONS_00048176(BIRC2);TCONS_00049650(ARRB1);TCONS_00050994(skp1);TCONS_00066670(VHL);TCONS_00080555(…
GO:0001910	regulation of leukocyte mediated cytotoxicity	BP	15	62	9.583e-09	5.24874e-08	TCONS_00017690(LAMP1);TCONS_00017692(LAMP1);TCONS_00021829(STAT5A);TCONS_00025243(STAT5B);TCONS_00040723(PVR);TCONS_00040740(Pvrl2);TCONS_00046267(CRTAM);TCONS_00048546(Cadm1);TCONS_00063501(-);TCONS_00093926(CD226);XP_004022415.1(SH2D1A);XP_012030790.1(LOC105613002);XP_012043266.1(PTPRC);XP_012045463.1(AP1G1);XP_014953513.1(LAMP1)
GO:0043542	endothelial cell migration	BP	29	222	1.01782e-08	5.56623e-08	TCONS_00015839(Rgcc);TCONS_00023121(Prkca);TCONS_00023698(NF1);TCONS_00023722(NF1);TCONS_00032119(GATA3);TCONS_00032302(ITGB1);TCONS_00066670(VHL);TCONS_00074936(EPHA2);TCONS_00082706(SRF);TCONS_00082764(VEGFA);TCONS_00083519(GPLD1);TCONS_00121686(MYH9);TCONS_00121687(MYH9);TCONS_00121688(MYH9);TCONS_00122553(-);TCONS_00124031(HDAC9);XP_004011836.1(ANGPT1);XP_004018679.1(WNT5A);XP_004020815.1(EMP…
GO:0002260	lymphocyte homeostasis	BP	12	38	1.09147e-08	5.95998e-08	TCONS_00021829(STAT5A);TCONS_00025243(STAT5B);TCONS_00030862(RC3H1);TCONS_00101245(Sh2b2);TCONS_00145218(HIF1A);XP_004006320.1(NCKAP1L);XP_004020620.1(PMAIP1);XP_011957823.1(FAS);XP_012042959.1(RC3H1);XP_014949689.1(RC3H2);XP_014952591.1(HIF1A);XP_014959907.1(CHST3)
GO:0046635	positive regulation of alpha-beta T cell activation	BP	11	31	1.11291e-08	6.06783e-08	TCONS_00016479(HSPH1);TCONS_00045871(ZBTB16);TCONS_00063753(TGFBR2);TCONS_00126408(IKZF1);TCONS_00130712(AP3D1);TCONS_00130715(AP3D1);TCONS_00130717(AP3D1);XP_011954699.1(TGFBR2);XP_012036073.1(AP3B1);XP_014951406.1(AP3D1);XP_014954772.1(TNFRSF4)
GO:0048771	tissue remodeling	BP	19	102	1.13092e-08	6.15666e-08	NP_001009477.1(CAV1);TCONS_00036639(RASSF2);TCONS_00049768(LGR4);TCONS_00049994(TRAF6);TCONS_00067024(Mitf);TCONS_00074936(EPHA2);TCONS_00078817(ITGA4);TCONS_00114416(LRP6);TCONS_00121384(IGF1);TCONS_00127366(CAV1);TCONS_00145218(HIF1A);TCONS_00163759(ATP7A);XP_004002441.1(NOTCH2);XP_004004354.1(ANXA1);XP_012030733.1(LRP6);XP_012035164.1(RBPJ);XP_014948377.1(EPHA2);XP_014952591.1(HIF1A);XP_014955…
GO:0046638	positive regulation of alpha-beta T cell differentiation	BP	9	19	1.19232e-08	6.48107e-08	TCONS_00045871(ZBTB16);TCONS_00063753(TGFBR2);TCONS_00126408(IKZF1);TCONS_00130712(AP3D1);TCONS_00130715(AP3D1);TCONS_00130717(AP3D1);XP_011954699.1(TGFBR2);XP_012036073.1(AP3B1);XP_014951406.1(AP3D1)
GO:0045995	regulation of embryonic development	BP	13	46	1.21104e-08	6.57289e-08	NP_001167584.1(SIX1);TCONS_00032119(GATA3);TCONS_00074576(WNT4);TCONS_00103416(BMPR1A);TCONS_00107641(FGFR1);TCONS_00114416(LRP6);TCONS_00148575(SIX4);XP_004003082.2(HES1);XP_004018679.1(WNT5A);XP_012030733.1(LRP6);XP_012043489.1(PLCB1);XP_014949273.1(PDGFB);XP_014951011.1(WNT3A)
GO:0051301	cell division	BP	33	279	1.23383e-08	6.68649e-08	NP_001295520.1(CDC42);TCONS_00015839(Rgcc);TCONS_00016085(RB1);TCONS_00045871(ZBTB16);TCONS_00046070(Cxcr5);TCONS_00058310(THOC5);TCONS_00058997(IGF1R);TCONS_00072650(ACTR3);TCONS_00072652(ACTR3);TCONS_00074576(WNT4);TCONS_00081702(Cdc42);TCONS_00088178(IGF2);TCONS_00088179(IGF2);TCONS_00107641(FGFR1);TCONS_00118381(PRKCE);TCONS_00121384(IGF1);TCONS_00126543(SAMD9);TCONS_00126544(SAMD9);XP_004008…
GO:0055065	metal ion homeostasis	BP	50	542	1.33494e-08	7.22357e-08	NP_001009426.1(MYC);NP_001009477.1(CAV1);NP_001020033.1(LTF);NP_001138657.1(SOD1);NP_001267632.1(SOD2);TCONS_00009261(PTGER3);TCONS_00011058(FCRL5);TCONS_00022061(CRHR1);TCONS_00023121(Prkca);TCONS_00027877(Gnb1);TCONS_00027879(Gnb1);TCONS_00047662(F2);TCONS_00048763(SLC37A4);TCONS_00051221(PDE4D);TCONS_00064105(CCR8);TCONS_00086755(Picalm);TCONS_00097562(Pdpk1);TCONS_00098266(PRKCB);TCONS_001004…
GO:0097305	response to alcohol	BP	20	114	1.36761e-08	7.38919e-08	NP_001138657.1(SOD1);TCONS_00039118(ADCY7);TCONS_00063753(TGFBR2);TCONS_00083519(GPLD1);TCONS_00090406(PTEN);TCONS_00096709(SMAD2);TCONS_00114416(LRP6);TCONS_00118381(PRKCE);XP_004012675.2(LOC101115136);XP_004018561.1(CCR5);XP_011954699.1(TGFBR2);XP_011975744.1(TGFBR1);XP_012030539.1(ITPR2);XP_012030733.1(LRP6);XP_012041454.1(RARA);XP_014949930.1(LOC101106246);XP_014952177.1(RORA);XP_014957443.1(…
GO:0032388	positive regulation of intracellular transport	BP	21	126	1.53634e-08	8.28839e-08	NP_001295520.1(CDC42);TCONS_00047662(F2);TCONS_00052734(PIK3R1);TCONS_00081702(Cdc42);TCONS_00096709(SMAD2);TCONS_00097562(Pdpk1);TCONS_00100457(CD19);TCONS_00103416(BMPR1A);TCONS_00109825(Ppp3r1);TCONS_00109826(Ppp3r1);TCONS_00129986(PRKACA);TCONS_00163681(CXCR3);XP_004003010.1(HCLS1);XP_004005372.1(DDX58);XP_004022228.2(CXCR3);XP_011975744.1(TGFBR1);XP_014951198.1(CAMK4);XP_014951881.1(PPP3CA);…
GO:0006310	DNA recombination	BP	25	174	1.53869e-08	8.28865e-08	NP_001155361.1(RPA1);TCONS_00013463(RNF168);TCONS_00020669(RPA1);TCONS_00044397(ERCC1);TCONS_00063169(BCL11B);TCONS_00065293(VPRBP);TCONS_00113244(STAT6);TCONS_00131652(TCF7);TCONS_00133276(MSH3);TCONS_00136045(TCF3);TCONS_00156143(NBN);TCONS_00156144(NBN);XP_004004841.1(HSPD1);XP_004008525.1(IL27RA);XP_004009569.1(NDFIP1);XP_004012867.1(TBX21);XP_004013712.1(EXO1);XP_004016212.1(SWAP70);XP_00401…
GO:0071407	cellular response to organic cyclic compound	BP	31	254	1.62666e-08	8.74941e-08	TCONS_00010824(ADAR);TCONS_00025060(MED1);TCONS_00027877(Gnb1);TCONS_00027879(Gnb1);TCONS_00047682(NR1H3);TCONS_00051221(PDE4D);TCONS_00074898(Padi2);TCONS_00083519(GPLD1);TCONS_00102772(SIRT1);TCONS_00112356(ADCY6);TCONS_00112358(ADCY6);TCONS_00114416(LRP6);TCONS_00120029(TARBP2);TCONS_00121384(IGF1);TCONS_00129986(PRKACA);TCONS_00130218(SMARCA4);TCONS_00130221(SMARCA4);TCONS_00144278(GNG2);TCON…
GO:0071363	cellular response to growth factor stimulus	BP	41	402	1.71558e-08	9.21386e-08	NP_001009202.1(UBB);NP_001009477.1(CAV1);NP_001295491.1(CITED2);TCONS_00015368(RUNX1);TCONS_00021419(COL1A1);TCONS_00032119(GATA3);TCONS_00047391(CD44);TCONS_00049548(PDE2A);TCONS_00049549(PDE2A);TCONS_00074576(WNT4);TCONS_00082764(VEGFA);TCONS_00089639(MEN1);TCONS_00096709(SMAD2);TCONS_00097562(Pdpk1);TCONS_00102772(SIRT1);TCONS_00107641(FGFR1);TCONS_00127366(CAV1);TCONS_00131770(Smad5);TCONS_00…
GO:1902589	single-organism organelle organization	BP	144	2359	1.75113e-08	9.39077e-08	NP_001009784.1(ACTB);NP_001129403.1(CDK5);NP_001138657.1(SOD1);NP_001232935.1(GSN);NP_001295520.1(CDC42);TCONS_00007370(-);TCONS_00013463(RNF168);TCONS_00015656(SATB1);TCONS_00015666(SATB1);TCONS_00015839(Rgcc);TCONS_00016085(RB1);TCONS_00016495(-);TCONS_00020180(CLTC);TCONS_00020190(CLTC);TCONS_00022682(Grb2);TCONS_00023121(Prkca);TCONS_00031098(ARPC5);TCONS_00032119(GATA3);TCONS_00032190(Abi1);…
GO:0072091	regulation of stem cell proliferation	BP	14	56	1.8931e-08	1.01369e-07	NP_001167584.1(SIX1);TCONS_00063753(TGFBR2);TCONS_00082764(VEGFA);TCONS_00103416(BMPR1A);TCONS_00107641(FGFR1);TCONS_00110921(EIF2AK2);TCONS_00114416(LRP6);XP_004012210.1(FGF9);XP_004018679.1(WNT5A);XP_011954699.1(TGFBR2);XP_012030733.1(LRP6);XP_012033532.1(AHCYL1);XP_012034745.1(KDR);XP_014955113.1(ZEB1)
GO:0042130	negative regulation of T cell proliferation	BP	9	20	2.09348e-08	1.11766e-07	NP_001135425.1(IDO1);TCONS_00030862(RC3H1);TCONS_00033369(PRNP);TCONS_00033371(PRNP);TCONS_00106190(IDO1);XP_012042959.1(RC3H1);XP_012043480.1(PRNP);XP_012044842.1(ITCH);XP_014947906.1(CBLB)
GO:0050672	negative regulation of lymphocyte proliferation	BP	9	20	2.09348e-08	1.11766e-07	NP_001135425.1(IDO1);TCONS_00030862(RC3H1);TCONS_00033369(PRNP);TCONS_00033371(PRNP);TCONS_00106190(IDO1);XP_012042959.1(RC3H1);XP_012043480.1(PRNP);XP_012044842.1(ITCH);XP_014947906.1(CBLB)
GO:0010959	regulation of metal ion transport	BP	30	243	2.12257e-08	1.13151e-07	NP_001009477.1(CAV1);TCONS_00011058(FCRL5);TCONS_00022061(CRHR1);TCONS_00030368(KCNAB2);TCONS_00033369(PRNP);TCONS_00033371(PRNP);TCONS_00047662(F2);TCONS_00049490(STIM1);TCONS_00051221(PDE4D);TCONS_00055378(TESC);TCONS_00097562(Pdpk1);TCONS_00100457(CD19);TCONS_00102382(ACTN2);TCONS_00106264(IKBKB);TCONS_00127366(CAV1);TCONS_00129986(PRKACA);TCONS_00144717(GNB5);TCONS_00163681(CXCR3);XP_00401500…
GO:0007010	cytoskeleton organization	BP	93	1332	2.17547e-08	1.158e-07	NP_001009784.1(ACTB);NP_001129403.1(CDK5);NP_001138657.1(SOD1);NP_001232935.1(GSN);NP_001295520.1(CDC42);TCONS_00007370(-);TCONS_00015839(Rgcc);TCONS_00020180(CLTC);TCONS_00020190(CLTC);TCONS_00020583(ABR);TCONS_00022682(Grb2);TCONS_00023698(NF1);TCONS_00023722(NF1);TCONS_00031098(ARPC5);TCONS_00032190(Abi1);TCONS_00032302(ITGB1);TCONS_00049650(ARRB1);TCONS_00060742(EML1);TCONS_00067368(PRKCD);TC…
GO:0050678	regulation of epithelial cell proliferation	BP	25	177	2.18265e-08	1.1601e-07	NP_001009477.1(CAV1);NP_001233140.1(B4GALT1);TCONS_00015839(Rgcc);TCONS_00023121(Prkca);TCONS_00023698(NF1);TCONS_00023722(NF1);TCONS_00025060(MED1);TCONS_00063169(BCL11B);TCONS_00082764(VEGFA);TCONS_00127366(CAV1);XP_004002069.1(JUN);XP_004017508.2(XBP1);XP_004018679.1(WNT5A);XP_004022228.2(CXCR3);XP_011950913.1(JAML);XP_011966012.1(STAT1);XP_011975744.1(TGFBR1);XP_012033532.1(AHCYL1);XP_0120338…
GO:0040007	growth	BP	82	1122	2.21439e-08	1.17523e-07	NP_001129403.1(CDK5);NP_001138657.1(SOD1);NP_001159655.1(MYD88);NP_001167584.1(SIX1);NP_001295520.1(CDC42);TCONS_00013999(PIK3CA);TCONS_00014003(PIK3CA);TCONS_00021829(STAT5A);TCONS_00023339(MPO);TCONS_00025243(STAT5B);TCONS_00025252(STAT3);TCONS_00025254(STAT3);TCONS_00030541(PRKCZ);TCONS_00032302(ITGB1);TCONS_00035226(PAK7);TCONS_00037084(GNAS);TCONS_00038810(IRF8);TCONS_00047662(F2);TCONS_0004…
GO:0040008	regulation of growth	BP	56	653	2.35191e-08	1.24637e-07	NP_001129403.1(CDK5);NP_001138657.1(SOD1);NP_001159655.1(MYD88);NP_001167584.1(SIX1);TCONS_00013999(PIK3CA);TCONS_00014003(PIK3CA);TCONS_00021829(STAT5A);TCONS_00023339(MPO);TCONS_00025243(STAT5B);TCONS_00025252(STAT3);TCONS_00025254(STAT3);TCONS_00038810(IRF8);TCONS_00047662(F2);TCONS_00047754(PTPRJ);TCONS_00080555(FN1);TCONS_00082706(SRF);TCONS_00082764(VEGFA);TCONS_00087250(TIRAP);TCONS_000896…
GO:0042058	regulation of epidermal growth factor receptor signaling pathway	BP	14	57	2.42087e-08	1.27914e-07	NP_001009202.1(UBB);NP_001295520.1(CDC42);TCONS_00022682(Grb2);TCONS_00041101(AP2A1);TCONS_00041102(AP2A1);TCONS_00044480(Ap2s1);TCONS_00047754(PTPRJ);TCONS_00081702(Cdc42);TCONS_00134252(UBA52);XP_004003147.1(AP2M1);XP_004005725.1(ADAM17);XP_004018782.1(LOC101107906);XP_011951807.1(PTPRJ);XP_012032971.1(UBA52)
GO:1901184	regulation of ERBB signaling pathway	BP	14	57	2.42087e-08	1.27914e-07	NP_001009202.1(UBB);NP_001295520.1(CDC42);TCONS_00022682(Grb2);TCONS_00041101(AP2A1);TCONS_00041102(AP2A1);TCONS_00044480(Ap2s1);TCONS_00047754(PTPRJ);TCONS_00081702(Cdc42);TCONS_00134252(UBA52);XP_004003147.1(AP2M1);XP_004005725.1(ADAM17);XP_004018782.1(LOC101107906);XP_011951807.1(PTPRJ);XP_012032971.1(UBA52)
GO:0034622	cellular macromolecular complex assembly	BP	57	671	2.45027e-08	1.29278e-07	NP_001232935.1(GSN);TCONS_00010824(ADAR);TCONS_00022682(Grb2);TCONS_00030862(RC3H1);TCONS_00031098(ARPC5);TCONS_00047662(F2);TCONS_00056355(FGB);TCONS_00067368(PRKCD);TCONS_00071414(BIN1);TCONS_00072650(ACTR3);TCONS_00072652(ACTR3);TCONS_00083305(TRIM27);TCONS_00086755(Picalm);TCONS_00096709(SMAD2);TCONS_00097527(MLST8);TCONS_00099012(Rac1);TCONS_00110240(Nck2);TCONS_00118381(PRKCE);TCONS_0012002…
GO:0055082	cellular chemical homeostasis	BP	49	536	2.48673e-08	1.31009e-07	NP_001009426.1(MYC);NP_001009477.1(CAV1);NP_001020033.1(LTF);NP_001138657.1(SOD1);TCONS_00009261(PTGER3);TCONS_00011058(FCRL5);TCONS_00022061(CRHR1);TCONS_00023121(Prkca);TCONS_00027877(Gnb1);TCONS_00027879(Gnb1);TCONS_00047662(F2);TCONS_00048763(SLC37A4);TCONS_00051221(PDE4D);TCONS_00064105(CCR8);TCONS_00097562(Pdpk1);TCONS_00098266(PRKCB);TCONS_00100457(CD19);TCONS_00102772(SIRT1);TCONS_0011359…
GO:0000087	mitotic M phase	BP	17	86	2.63469e-08	1.38399e-07	NP_001009202.1(UBB);TCONS_00022195(Psmc5);TCONS_00090273(PSMD13);TCONS_00134252(UBA52);XP_004002329.1(PSMA5);XP_004008046.1(PSMA2);XP_004010363.1(PSME1);XP_004010730.1(PSMA3);XP_004012998.1(PSME3);XP_004013072.1(PSMC5);XP_004016181.1(PSMA1);XP_004017868.1(PSMA4);XP_011951765.1(PSMB2);XP_011953664.1(PSMA6);XP_012032971.1(UBA52);XP_012044095.1(LOC101117953);XP_014953992.1(PSMD11)
GO:0098763	mitotic cell cycle phase	BP	17	86	2.63469e-08	1.38399e-07	NP_001009202.1(UBB);TCONS_00022195(Psmc5);TCONS_00090273(PSMD13);TCONS_00134252(UBA52);XP_004002329.1(PSMA5);XP_004008046.1(PSMA2);XP_004010363.1(PSME1);XP_004010730.1(PSMA3);XP_004012998.1(PSME3);XP_004013072.1(PSMC5);XP_004016181.1(PSMA1);XP_004017868.1(PSMA4);XP_011951765.1(PSMB2);XP_011953664.1(PSMA6);XP_012032971.1(UBA52);XP_012044095.1(LOC101117953);XP_014953992.1(PSMD11)
GO:0090087	regulation of peptide transport	BP	25	179	2.7428e-08	1.43867e-07	TCONS_00025101(NR1D1);TCONS_00049650(ARRB1);TCONS_00056355(FGB);TCONS_00062856(GPR68);TCONS_00083519(GPLD1);TCONS_00092250(RBP4);TCONS_00118381(PRKCE);TCONS_00118419(PPM1B);TCONS_00131351(NLRP3);TCONS_00136760(CD74);TCONS_00145218(HIF1A);TCONS_00155016(CHD7);TCONS_00155024(CHD7);TCONS_00159222(TLR7);TCONS_00160528(EDA);TCONS_00160530(EDA);XP_004004169.1(CCL19);XP_004018008.2(CHGA);XP_011966604.1(…
GO:0048015	phosphatidylinositol-mediated signaling	BP	22	142	2.78397e-08	1.45814e-07	TCONS_00023698(NF1);TCONS_00023722(NF1);TCONS_00032119(GATA3);TCONS_00047662(F2);TCONS_00052734(PIK3R1);TCONS_00090406(PTEN);TCONS_00107641(FGFR1);TCONS_00121384(IGF1);XP_004003010.1(HCLS1);XP_004011836.1(ANGPT1);XP_004012501.1(CCL5);XP_004012638.1(C1QBP);XP_011983218.1(TEK);XP_012030889.1(PTPN6);XP_012034745.1(KDR);XP_012035362.1(PDGFRA);XP_012036880.1(NEDD4);XP_012041454.1(RARA);XP_014949273.1(…
GO:0030838	positive regulation of actin filament polymerization	BP	13	49	2.8067e-08	1.46364e-07	TCONS_00031098(ARPC5);TCONS_00072650(ACTR3);TCONS_00072652(ACTR3);TCONS_00083305(TRIM27);TCONS_00128206(WASL);XP_004013912.1(ARPC5);XP_004017411.1(ARPC3);XP_011956446.1(TRIM27);XP_011985310.1(CYFIP1);XP_014948816.1(NCKAP1);XP_014949680.1(ARPC5L);XP_014949790.1(ACTR2);XP_014960396.1(WAS)
GO:0032273	positive regulation of protein polymerization	BP	13	49	2.8067e-08	1.46364e-07	TCONS_00031098(ARPC5);TCONS_00072650(ACTR3);TCONS_00072652(ACTR3);TCONS_00083305(TRIM27);TCONS_00128206(WASL);XP_004013912.1(ARPC5);XP_004017411.1(ARPC3);XP_011956446.1(TRIM27);XP_011985310.1(CYFIP1);XP_014948816.1(NCKAP1);XP_014949680.1(ARPC5L);XP_014949790.1(ACTR2);XP_014960396.1(WAS)
GO:0045010	actin nucleation	BP	13	49	2.8067e-08	1.46364e-07	TCONS_00031098(ARPC5);TCONS_00072650(ACTR3);TCONS_00072652(ACTR3);TCONS_00083305(TRIM27);TCONS_00128206(WASL);XP_004013912.1(ARPC5);XP_004017411.1(ARPC3);XP_011956446.1(TRIM27);XP_011985310.1(CYFIP1);XP_014948816.1(NCKAP1);XP_014949680.1(ARPC5L);XP_014949790.1(ACTR2);XP_014960396.1(WAS)
GO:0071495	cellular response to endogenous stimulus	BP	56	657	2.90032e-08	1.51027e-07	NP_001009202.1(UBB);NP_001009477.1(CAV1);NP_001094389.1(THRA);NP_001295491.1(CITED2);TCONS_00021829(STAT5A);TCONS_00025060(MED1);TCONS_00025101(NR1D1);TCONS_00025243(STAT5B);TCONS_00032119(GATA3);TCONS_00047682(NR1H3);TCONS_00049914(LMO2);TCONS_00051221(PDE4D);TCONS_00074898(Padi2);TCONS_00088178(IGF2);TCONS_00088179(IGF2);TCONS_00089639(MEN1);TCONS_00096709(SMAD2);TCONS_00097562(Pdpk1);TCONS_001…
GO:0007548	sex differentiation	BP	28	219	2.91883e-08	1.51771e-07	NP_001138657.1(SOD1);NP_001295491.1(CITED2);TCONS_00015368(RUNX1);TCONS_00032119(GATA3);TCONS_00049768(LGR4);TCONS_00055378(TESC);TCONS_00058415(PATZ1);TCONS_00074576(WNT4);TCONS_00082764(VEGFA);TCONS_00092250(RBP4);TCONS_00114416(LRP6);TCONS_00131652(TCF7);TCONS_00148575(SIX4);TCONS_00155016(CHD7);TCONS_00155024(CHD7);XP_004003271.1(TIPARP);XP_004012210.1(FGF9);XP_004012675.2(LOC101115136);XP_00…
GO:0010324	membrane invagination	BP	10	27	3.24343e-08	1.68405e-07	TCONS_00002961(FCGR1A);TCONS_00085329(AIF1);TCONS_00091581(DOCK1);TCONS_00099012(Rac1);TCONS_00121686(MYH9);TCONS_00121687(MYH9);TCONS_00121688(MYH9);XP_014950341.1(MYH9);XP_014952418.1(THBS1);XP_014954080.1(LOC101116587)
GO:0060343	trabecula formation	BP	11	34	3.38115e-08	1.75302e-07	NP_001159652.1(MMP2);TCONS_00009707(TGFBR3);TCONS_00009708(TGFBR3);TCONS_00021419(COL1A1);TCONS_00082706(SRF);TCONS_00092250(RBP4);TCONS_00130218(SMARCA4);TCONS_00130221(SMARCA4);XP_011983218.1(TEK);XP_014947600.1(TGFBR3);XP_014954201.1(COL1A1)
GO:0044092	negative regulation of molecular function	BP	55	643	3.42987e-08	1.77572e-07	NP_001009477.1(CAV1);NP_001094389.1(THRA);NP_001159656.1(NFKBIA);TCONS_00003696(Pbx1);TCONS_00010824(ADAR);TCONS_00022061(CRHR1);TCONS_00023121(Prkca);TCONS_00033369(PRNP);TCONS_00033371(PRNP);TCONS_00034676(MMP9);TCONS_00039316(NLRC5);TCONS_00049650(ARRB1);TCONS_00058997(IGF1R);TCONS_00078817(ITGA4);TCONS_00086755(Picalm);TCONS_00089639(MEN1);TCONS_00098367(Mapk3);TCONS_00098368(Mapk3);TCONS_001…
GO:0032945	negative regulation of mononuclear cell proliferation	BP	9	21	3.53796e-08	1.82642e-07	NP_001135425.1(IDO1);TCONS_00030862(RC3H1);TCONS_00033369(PRNP);TCONS_00033371(PRNP);TCONS_00106190(IDO1);XP_012042959.1(RC3H1);XP_012043480.1(PRNP);XP_012044842.1(ITCH);XP_014947906.1(CBLB)
GO:0045577	regulation of B cell differentiation	BP	9	21	3.53796e-08	1.82642e-07	TCONS_00007733(INPP5D);TCONS_00016612(FLT3);TCONS_00021829(STAT5A);TCONS_00025243(STAT5B);TCONS_00152488(PRDM1);XP_004005720.1(ID2);XP_004006320.1(NCKAP1L);XP_004017508.2(XBP1);XP_012042237.1(INPP5D)
GO:0044089	positive regulation of cellular component biogenesis	BP	28	221	3.55834e-08	1.83431e-07	TCONS_00015839(Rgcc);TCONS_00022195(Psmc5);TCONS_00023121(Prkca);TCONS_00031098(ARPC5);TCONS_00072650(ACTR3);TCONS_00072652(ACTR3);TCONS_00074576(WNT4);TCONS_00083305(TRIM27);TCONS_00099012(Rac1);TCONS_00128206(WASL);TCONS_00128688(BRAF);XP_004003875.3(EPHB3);XP_004011283.1(CD24);XP_004013072.1(PSMC5);XP_004013912.1(ARPC5);XP_004017411.1(ARPC3);XP_004018008.2(CHGA);XP_004020620.1(PMAIP1);XP_01195…
GO:0048762	mesenchymal cell differentiation	BP	21	132	3.56853e-08	1.83693e-07	NP_001295491.1(CITED2);TCONS_00009707(TGFBR3);TCONS_00009708(TGFBR3);TCONS_00015839(Rgcc);TCONS_00021419(COL1A1);TCONS_00066284(EOMES);TCONS_00066285(Eomes);TCONS_00096709(SMAD2);TCONS_00103416(BMPR1A);TCONS_00114416(LRP6);TCONS_00150774(TCF21);XP_004011395.1(TCF21);XP_011966012.1(STAT1);XP_011975744.1(TGFBR1);XP_011998851.1(NRP2);XP_012030733.1(LRP6);XP_012035164.1(RBPJ);XP_014947600.1(TGFBR3);X…
GO:0050687	negative regulation of defense response to virus	BP	7	11	3.59414e-08	1.84746e-07	TCONS_00046107(Nlrx1);TCONS_00046109(Nlrx1);TCONS_00120029(TARBP2);XP_004012638.1(C1QBP);XP_004012967.1(DHX58);XP_004015427.1(IRF3);XP_004020332.1(LOC101102194)
GO:0002312	B cell activation involved in immune response	BP	12	42	3.8657e-08	1.98421e-07	TCONS_00007164(PLCL2);TCONS_00113244(STAT6);XP_004004841.1(HSPD1);XP_004008525.1(IL27RA);XP_004009569.1(NDFIP1);XP_004012867.1(TBX21);XP_011952753.1(BCL6);XP_011958902.1(THOC1);XP_011966604.1(TLR4);XP_012043266.1(PTPRC);XP_014949268.1(LGALS1);XP_014958697.1(CLCF1)
GO:0006996	organelle organization	BP	207	3766	4.0507e-08	2.0762e-07	NP_001009426.1(MYC);NP_001009477.1(CAV1);NP_001009784.1(ACTB);NP_001035378.1(SLAMF1);NP_001129403.1(CDK5);NP_001138657.1(SOD1);NP_001155361.1(RPA1);NP_001232935.1(GSN);NP_001267632.1(SOD2);NP_001295520.1(CDC42);TCONS_00007370(-);TCONS_00008662(Tal1);TCONS_00009906(VAV3);TCONS_00011205(SLAMF1);TCONS_00013463(RNF168);TCONS_00015656(SATB1);TCONS_00015666(SATB1);TCONS_00015839(Rgcc);TCONS_00016085(RB…
GO:0007173	epidermal growth factor receptor signaling pathway	BP	15	69	4.53567e-08	2.32146e-07	NP_001009202.1(UBB);NP_001295520.1(CDC42);TCONS_00022682(Grb2);TCONS_00036639(RASSF2);TCONS_00041101(AP2A1);TCONS_00041102(AP2A1);TCONS_00044480(Ap2s1);TCONS_00047754(PTPRJ);TCONS_00081702(Cdc42);TCONS_00134252(UBA52);XP_004003147.1(AP2M1);XP_004005725.1(ADAM17);XP_004018782.1(LOC101107906);XP_011951807.1(PTPRJ);XP_012032971.1(UBA52)
GO:0002507	tolerance induction	BP	8	16	4.66856e-08	2.38608e-07	NP_001009418.1(CD3E);NP_001135425.1(IDO1);TCONS_00063753(TGFBR2);TCONS_00106190(IDO1);TCONS_00120793(IRAK3);XP_011954699.1(TGFBR2);XP_012044842.1(ITCH);XP_014947906.1(CBLB)
GO:0002712	regulation of B cell mediated immunity	BP	13	51	4.7388e-08	2.41854e-07	TCONS_00002961(FCGR1A);TCONS_00040740(Pvrl2);TCONS_00093926(CD226);TCONS_00113244(STAT6);XP_004008525.1(IL27RA);XP_004009569.1(NDFIP1);XP_004012867.1(TBX21);XP_011952753.1(BCL6);XP_011958902.1(THOC1);XP_012030889.1(PTPN6);XP_012043266.1(PTPRC);XP_014954772.1(TNFRSF4);XP_014958697.1(CLCF1)
GO:0010605	negative regulation of macromolecule metabolic process	BP	83	1161	4.75846e-08	2.42513e-07	NP_001009477.1(CAV1);NP_001094389.1(THRA);NP_001159656.1(NFKBIA);TCONS_00003274(IL6R);TCONS_00005800(MECOM);TCONS_00010824(ADAR);TCONS_00013463(RNF168);TCONS_00016085(RB1);TCONS_00020180(CLTC);TCONS_00020190(CLTC);TCONS_00023121(Prkca);TCONS_00023698(NF1);TCONS_00023722(NF1);TCONS_00025101(NR1D1);TCONS_00026020(TNRC6C);TCONS_00030541(PRKCZ);TCONS_00034587(YWHAB);TCONS_00039316(NLRC5);TCONS_000411…
GO:0006956	complement activation	BP	10	28	4.87093e-08	2.47893e-07	TCONS_00029334(CFH);TCONS_00029336(CFH);TCONS_00130399(C3);XP_004005188.1(C1QB);XP_004012638.1(C1QBP);XP_004018978.2(CFB);XP_011956306.1(LOC101123419);XP_012008019.1(C1QA);XP_012030884.1(C1S);XP_012033825.1(CFD)
GO:0015833	peptide transport	BP	27	211	5.04625e-08	2.56417e-07	TCONS_00022061(CRHR1);TCONS_00025101(NR1D1);TCONS_00049650(ARRB1);TCONS_00056355(FGB);TCONS_00062856(GPR68);TCONS_00083519(GPLD1);TCONS_00092250(RBP4);TCONS_00118381(PRKCE);TCONS_00118419(PPM1B);TCONS_00131351(NLRP3);TCONS_00136760(CD74);TCONS_00145218(HIF1A);TCONS_00155016(CHD7);TCONS_00155024(CHD7);TCONS_00159222(TLR7);TCONS_00160528(EDA);TCONS_00160530(EDA);XP_004004169.1(CCL19);XP_004018008.2…
GO:0032990	cell part morphogenesis	BP	68	882	5.05982e-08	2.56417e-07	NP_001009202.1(UBB);NP_001009784.1(ACTB);NP_001129403.1(CDK5);NP_001159652.1(MMP2);NP_001232935.1(GSN);NP_001295520.1(CDC42);TCONS_00003369(SEMA4A);TCONS_00022682(Grb2);TCONS_00032190(Abi1);TCONS_00032302(ITGB1);TCONS_00034587(YWHAB);TCONS_00041101(AP2A1);TCONS_00041102(AP2A1);TCONS_00044480(Ap2s1);TCONS_00048816(PVRL1);TCONS_00056189(MAPK1);TCONS_00063169(BCL11B);TCONS_00072650(ACTR3);TCONS_0007…
GO:0048858	cell projection morphogenesis	BP	68	882	5.05982e-08	2.56417e-07	NP_001009202.1(UBB);NP_001009784.1(ACTB);NP_001129403.1(CDK5);NP_001159652.1(MMP2);NP_001232935.1(GSN);NP_001295520.1(CDC42);TCONS_00003369(SEMA4A);TCONS_00022682(Grb2);TCONS_00032190(Abi1);TCONS_00032302(ITGB1);TCONS_00034587(YWHAB);TCONS_00041101(AP2A1);TCONS_00041102(AP2A1);TCONS_00044480(Ap2s1);TCONS_00048816(PVRL1);TCONS_00056189(MAPK1);TCONS_00063169(BCL11B);TCONS_00072650(ACTR3);TCONS_0007…
GO:0042102	positive regulation of T cell proliferation	BP	12	43	5.17449e-08	2.6149e-07	NP_001009418.1(CD3E);TCONS_00021829(STAT5A);TCONS_00025243(STAT5B);TCONS_00088178(IGF2);TCONS_00088179(IGF2);TCONS_00121384(IGF1);XP_004011283.1(CD24);XP_004017810.1(BLM);XP_004020973.1(LOC101105208);XP_012039554.1(RIPK2);XP_012043266.1(PTPRC);XP_014958377.1(IGF2)
GO:0050671	positive regulation of lymphocyte proliferation	BP	12	43	5.17449e-08	2.6149e-07	NP_001009418.1(CD3E);TCONS_00021829(STAT5A);TCONS_00025243(STAT5B);TCONS_00088178(IGF2);TCONS_00088179(IGF2);TCONS_00121384(IGF1);XP_004011283.1(CD24);XP_004017810.1(BLM);XP_004020973.1(LOC101105208);XP_012039554.1(RIPK2);XP_012043266.1(PTPRC);XP_014958377.1(IGF2)
GO:0000904	cell morphogenesis involved in differentiation	BP	55	651	5.19343e-08	2.62079e-07	NP_001129403.1(CDK5);NP_001295520.1(CDC42);TCONS_00004046(TIAM1);TCONS_00009707(TGFBR3);TCONS_00009708(TGFBR3);TCONS_00015839(Rgcc);TCONS_00016085(RB1);TCONS_00021419(COL1A1);TCONS_00032119(GATA3);TCONS_00032302(ITGB1);TCONS_00037896(PREX1);TCONS_00063169(BCL11B);TCONS_00066284(EOMES);TCONS_00066285(Eomes);TCONS_00072650(ACTR3);TCONS_00072652(ACTR3);TCONS_00074576(WNT4);TCONS_00074936(EPHA2);TCON…
GO:0071900	regulation of protein serine/threonine kinase activity	BP	37	356	5.23434e-08	2.63773e-07	NP_001009477.1(CAV1);NP_001120761.1(CCND3);TCONS_00015839(Rgcc);TCONS_00023121(Prkca);TCONS_00023698(NF1);TCONS_00023722(NF1);TCONS_00047754(PTPRJ);TCONS_00049994(TRAF6);TCONS_00067368(PRKCD);TCONS_00082764(VEGFA);TCONS_00089639(MEN1);TCONS_00090406(PTEN);TCONS_00090536(HHEX);TCONS_00102772(SIRT1);TCONS_00107641(FGFR1);TCONS_00114096(KRAS);TCONS_00115693(TRAF2);TCONS_00115694(TRAF2);TCONS_0012079…
GO:0000279	M phase	BP	17	90	5.35058e-08	2.69253e-07	NP_001009202.1(UBB);TCONS_00022195(Psmc5);TCONS_00090273(PSMD13);TCONS_00134252(UBA52);XP_004002329.1(PSMA5);XP_004008046.1(PSMA2);XP_004010363.1(PSME1);XP_004010730.1(PSMA3);XP_004012998.1(PSME3);XP_004013072.1(PSMC5);XP_004016181.1(PSMA1);XP_004017868.1(PSMA4);XP_011951765.1(PSMB2);XP_011953664.1(PSMA6);XP_012032971.1(UBA52);XP_012044095.1(LOC101117953);XP_014953992.1(PSMD11)
GO:0003013	circulatory system process	BP	42	435	5.49508e-08	2.76137e-07	NP_001009432.1(PTGS2);NP_001009477.1(CAV1);NP_001094389.1(THRA);NP_001138657.1(SOD1);NP_001267632.1(SOD2);NP_001295520.1(CDC42);TCONS_00022165(ACE);TCONS_00023121(Prkca);TCONS_00026525(ADORA1);TCONS_00040855(ARHGAP35);TCONS_00040861(ARHGAP35);TCONS_00047754(PTPRJ);TCONS_00049548(PDE2A);TCONS_00049549(PDE2A);TCONS_00051221(PDE4D);TCONS_00056355(FGB);TCONS_00057280(GUCY1A1);TCONS_00081702(Cdc42);TC…
GO:0051924	regulation of calcium ion transport	BP	19	112	5.50511e-08	2.76255e-07	NP_001009477.1(CAV1);TCONS_00011058(FCRL5);TCONS_00022061(CRHR1);TCONS_00047662(F2);TCONS_00049490(STIM1);TCONS_00051221(PDE4D);TCONS_00097562(Pdpk1);TCONS_00100457(CD19);TCONS_00127366(CAV1);TCONS_00129986(PRKACA);TCONS_00144717(GNB5);TCONS_00163681(CXCR3);XP_004015004.1(LOC101106452);XP_004022228.2(CXCR3);XP_012030889.1(PTPN6);XP_012036938.1(GNB5);XP_014954983.1(PLCG1);XP_014955872.1(PLCG2);XP_…
GO:0070664	negative regulation of leukocyte proliferation	BP	9	22	5.78206e-08	2.89748e-07	NP_001135425.1(IDO1);TCONS_00030862(RC3H1);TCONS_00033369(PRNP);TCONS_00033371(PRNP);TCONS_00106190(IDO1);XP_012042959.1(RC3H1);XP_012043480.1(PRNP);XP_012044842.1(ITCH);XP_014947906.1(CBLB)
GO:0002367	cytokine production involved in immune response	BP	13	52	6.09636e-08	3.05073e-07	TCONS_00030541(PRKCZ);TCONS_00120793(IRAK3);TCONS_00136760(CD74);XP_004002198.1(BCL10);XP_004004841.1(HSPD1);XP_004005718.1(RSAD2);XP_004011836.1(ANGPT1);XP_004018008.2(CHGA);XP_004018679.1(WNT5A);XP_011952753.1(BCL6);XP_011959575.1(GPRC5B);XP_011966604.1(TLR4);XP_011983218.1(TEK)
GO:0032940	secretion by cell	BP	48	536	6.50405e-08	3.25022e-07	NP_001129403.1(CDK5);NP_001233140.1(B4GALT1);TCONS_00010283(VTCN1);TCONS_00015368(RUNX1);TCONS_00015839(Rgcc);TCONS_00022061(CRHR1);TCONS_00023698(NF1);TCONS_00023722(NF1);TCONS_00025101(NR1D1);TCONS_00032119(GATA3);TCONS_00047682(NR1H3);TCONS_00049650(ARRB1);TCONS_00056355(FGB);TCONS_00062856(GPR68);TCONS_00074028(RNF19B);TCONS_00074030(Rnf19b);TCONS_00083305(TRIM27);TCONS_00083519(GPLD1);TCONS_…
GO:0031334	positive regulation of protein complex assembly	BP	18	102	6.55458e-08	3.27092e-07	TCONS_00031098(ARPC5);TCONS_00072650(ACTR3);TCONS_00072652(ACTR3);TCONS_00083305(TRIM27);TCONS_00128206(WASL);XP_004011283.1(CD24);XP_004013912.1(ARPC5);XP_004017411.1(ARPC3);XP_004020620.1(PMAIP1);XP_011956446.1(TRIM27);XP_011957823.1(FAS);XP_011985310.1(CYFIP1);XP_012031009.1(BID);XP_014948816.1(NCKAP1);XP_014949680.1(ARPC5L);XP_014949790.1(ACTR2);XP_014949930.1(LOC101106246);XP_014960396.1(WAS)
GO:0043551	regulation of phosphatidylinositol 3-kinase activity	BP	12	44	6.86605e-08	3.4216e-07	NP_001295520.1(CDC42);TCONS_00009906(VAV3);TCONS_00081702(Cdc42);TCONS_00099012(Rac1);TCONS_00108253(Vav2);XP_004004168.1(CCL21);XP_004004169.1(CCL19);XP_011983218.1(TEK);XP_012035362.1(PDGFRA);XP_014949273.1(PDGFB);XP_014949300.1(VAV2);XP_014949349.1(DAB2IP)
GO:0009306	protein secretion	BP	33	300	7.20487e-08	3.58547e-07	TCONS_00010283(VTCN1);TCONS_00025101(NR1D1);TCONS_00032119(GATA3);TCONS_00047682(NR1H3);TCONS_00049650(ARRB1);TCONS_00056355(FGB);TCONS_00062856(GPR68);TCONS_00074028(RNF19B);TCONS_00074030(Rnf19b);TCONS_00083305(TRIM27);TCONS_00083519(GPLD1);TCONS_00092250(RBP4);TCONS_00096709(SMAD2);TCONS_00118381(PRKCE);TCONS_00129986(PRKACA);TCONS_00131351(NLRP3);TCONS_00145218(HIF1A);XP_004002441.1(NOTCH2);X…
GO:0032874	positive regulation of stress-activated MAPK cascade	BP	19	114	7.38422e-08	3.66457e-07	NP_001159655.1(MYD88);NP_001295520.1(CDC42);TCONS_00081702(Cdc42);TCONS_00082764(VEGFA);TCONS_00086387(RIPK1);TCONS_00087250(TIRAP);TCONS_00122475(CD27);TCONS_00122481(LTBR);TCONS_00150435(MAP3K7);XP_004004168.1(CCL21);XP_004004169.1(CCL19);XP_004018679.1(WNT5A);XP_004020973.1(LOC101105208);XP_011966604.1(TLR4);XP_012031521.1(LTBR);XP_012039554.1(RIPK2);XP_012043489.1(PLCB1);XP_014949349.1(DAB2IP…
GO:0070304	positive regulation of stress-activated protein kinase signaling cascade	BP	19	114	7.38422e-08	3.66457e-07	NP_001159655.1(MYD88);NP_001295520.1(CDC42);TCONS_00081702(Cdc42);TCONS_00082764(VEGFA);TCONS_00086387(RIPK1);TCONS_00087250(TIRAP);TCONS_00122475(CD27);TCONS_00122481(LTBR);TCONS_00150435(MAP3K7);XP_004004168.1(CCL21);XP_004004169.1(CCL19);XP_004018679.1(WNT5A);XP_004020973.1(LOC101105208);XP_011966604.1(TLR4);XP_012031521.1(LTBR);XP_012039554.1(RIPK2);XP_012043489.1(PLCB1);XP_014949349.1(DAB2IP…
GO:0042886	amide transport	BP	27	215	7.48305e-08	3.70849e-07	TCONS_00022061(CRHR1);TCONS_00025101(NR1D1);TCONS_00049650(ARRB1);TCONS_00056355(FGB);TCONS_00062856(GPR68);TCONS_00083519(GPLD1);TCONS_00092250(RBP4);TCONS_00118381(PRKCE);TCONS_00118419(PPM1B);TCONS_00131351(NLRP3);TCONS_00136760(CD74);TCONS_00145218(HIF1A);TCONS_00155016(CHD7);TCONS_00155024(CHD7);TCONS_00159222(TLR7);TCONS_00160528(EDA);TCONS_00160530(EDA);XP_004004169.1(CCL19);XP_004018008.2…
GO:0001936	regulation of endothelial cell proliferation	BP	16	82	8.17028e-08	4.0435e-07	NP_001009477.1(CAV1);TCONS_00015839(Rgcc);TCONS_00023121(Prkca);TCONS_00023698(NF1);TCONS_00023722(NF1);TCONS_00082764(VEGFA);TCONS_00127366(CAV1);XP_004002069.1(JUN);XP_004018679.1(WNT5A);XP_004022228.2(CXCR3);XP_011966012.1(STAT1);XP_011975744.1(TGFBR1);XP_012034745.1(KDR);XP_014949273.1(PDGFB);XP_014952189.1(THBS4);XP_014952418.1(THBS1)
GO:0030003	cellular cation homeostasis	BP	45	491	8.60204e-08	4.25132e-07	NP_001009426.1(MYC);NP_001009477.1(CAV1);NP_001020033.1(LTF);NP_001138657.1(SOD1);TCONS_00009261(PTGER3);TCONS_00011058(FCRL5);TCONS_00022061(CRHR1);TCONS_00023121(Prkca);TCONS_00027877(Gnb1);TCONS_00027879(Gnb1);TCONS_00047662(F2);TCONS_00048763(SLC37A4);TCONS_00051221(PDE4D);TCONS_00064105(CCR8);TCONS_00097562(Pdpk1);TCONS_00098266(PRKCB);TCONS_00100457(CD19);TCONS_00113594(HSP90B1);TCONS_00118…
GO:0002756	MyD88-independent toll-like receptor signaling pathway	BP	12	45	9.03535e-08	4.44713e-07	NP_001009202.1(UBB);TCONS_00056189(MAPK1);TCONS_00071802(Atf2);TCONS_00071804(ATF2);TCONS_00134252(UBA52);TCONS_00150435(MAP3K7);XP_004005929.1(LOC101104471);XP_004011413.1(LOC101111026);XP_011960898.1(MAPK8);XP_012031550.2(TAB1);XP_012032971.1(UBA52);XP_012038967.1(LOC101104157)
GO:0043367	CD4-positive, alpha-beta T cell differentiation	BP	12	45	9.03535e-08	4.44713e-07	TCONS_00003369(SEMA4A);TCONS_00030862(RC3H1);TCONS_00032119(GATA3);TCONS_00113244(STAT6);TCONS_00161610(SASH3);TCONS_00163759(ATP7A);XP_004006320.1(NCKAP1L);XP_012042959.1(RC3H1);XP_014949689.1(RC3H2);XP_014952177.1(RORA);XP_014954772.1(TNFRSF4);XP_014956799.1(PTGER4)
GO:0070228	regulation of lymphocyte apoptotic process	BP	12	45	9.03535e-08	4.44713e-07	NP_001135425.1(IDO1);TCONS_00035397(PRKCQ);TCONS_00066670(VHL);TCONS_00106190(IDO1);TCONS_00122475(CD27);TCONS_00130836(FNIP1);TCONS_00145218(HIF1A);XP_004011283.1(CD24);XP_004012501.1(CCL5);XP_004017810.1(BLM);XP_004018679.1(WNT5A);XP_014952591.1(HIF1A)
GO:0061024	membrane organization	BP	58	718	1.05403e-07	5.18075e-07	NP_001009477.1(CAV1);NP_001009485.1(ITGB2);NP_001030296.1(ITGAL);NP_001129403.1(CDK5);NP_001138657.1(SOD1);TCONS_00002961(FCGR1A);TCONS_00015271(ITGB2);TCONS_00030541(PRKCZ);TCONS_00034587(YWHAB);TCONS_00040740(Pvrl2);TCONS_00044480(Ap2s1);TCONS_00055378(TESC);TCONS_00071802(Atf2);TCONS_00071804(ATF2);TCONS_00074576(WNT4);TCONS_00078817(ITGA4);TCONS_00085329(AIF1);TCONS_00086755(Picalm);TCONS_000…
GO:0010810	regulation of cell-substrate adhesion	BP	22	153	1.09478e-07	5.37367e-07	TCONS_00023698(NF1);TCONS_00023722(NF1);TCONS_00047754(PTPRJ);TCONS_00052734(PIK3R1);TCONS_00074576(WNT4);TCONS_00082764(VEGFA);TCONS_00090406(PTEN);TCONS_00099012(Rac1);TCONS_00118381(PRKCE);TCONS_00130606(DAPK3);XP_004003075.1(APOD);XP_004004168.1(CCL21);XP_004020537.1(ROCK1);XP_011951807.1(PTPRJ);XP_011952753.1(BCL6);XP_011983218.1(TEK);XP_012032803.2(CDK6);XP_012034745.1(KDR);XP_014949715.1(R…
GO:0051051	negative regulation of transport	BP	27	219	1.09794e-07	5.38186e-07	NP_001009477.1(CAV1);NP_001094389.1(THRA);NP_001129403.1(CDK5);NP_001159656.1(NFKBIA);TCONS_00011058(FCRL5);TCONS_00022061(CRHR1);TCONS_00023121(Prkca);TCONS_00023698(NF1);TCONS_00023722(NF1);TCONS_00026525(ADORA1);TCONS_00034676(MMP9);TCONS_00047682(NR1H3);TCONS_00083305(TRIM27);TCONS_00086755(Picalm);TCONS_00090406(PTEN);TCONS_00102382(ACTN2);TCONS_00127366(CAV1);TCONS_00144717(GNB5);XP_0040095…
GO:0046578	regulation of Ras protein signal transduction	BP	19	117	1.1324e-07	5.54318e-07	TCONS_00023895(Crk);TCONS_00029748(ITPKB);TCONS_00032302(ITGB1);TCONS_00114096(KRAS);TCONS_00121384(IGF1);TCONS_00121572(-);XP_004002408.1(NRAS);XP_004002441.1(NOTCH2);XP_004004563.1(COL3A1);XP_011952753.1(BCL6);XP_011955636.1(RAF1);XP_011962284.1(OGT);XP_012015135.1(KITLG);XP_012041209.1(FLCN);XP_014947195.1(NTRK1);XP_014947648.1(CSF1);XP_014953825.1(ITGA3);XP_014954049.1(CRK);XP_014954665.1(ITP…
GO:0006511	ubiquitin-dependent protein catabolic process	BP	36	352	1.1844e-07	5.78984e-07	NP_001009202.1(UBB);NP_001138657.1(SOD1);TCONS_00022195(Psmc5);TCONS_00048176(BIRC2);TCONS_00049650(ARRB1);TCONS_00050994(skp1);TCONS_00085638(TRIM38);TCONS_00090273(PSMD13);TCONS_00090406(PTEN);TCONS_00099043(RNF216);TCONS_00102772(SIRT1);TCONS_00113594(HSP90B1);TCONS_00134252(UBA52);XP_004002329.1(PSMA5);XP_004005929.1(LOC101104471);XP_004008046.1(PSMA2);XP_004009569.1(NDFIP1);XP_004010363.1(PS…
GO:1904019	epithelial cell apoptotic process	BP	17	95	1.22525e-07	5.9814e-07	TCONS_00015839(Rgcc);TCONS_00016085(RB1);TCONS_00027511(FASLG);TCONS_00032119(GATA3);TCONS_00056355(FGB);TCONS_00063753(TGFBR2);TCONS_00128688(BRAF);XP_004011836.1(ANGPT1);XP_011954699.1(TGFBR2);XP_011954807.1(PRKCI);XP_011957823.1(FAS);XP_011983218.1(TEK);XP_012031009.1(BID);XP_012034745.1(KDR);XP_014952418.1(THBS1);XP_014953393.1(STK3);XP_014958468.1(CD248)
GO:0048332	mesoderm morphogenesis	BP	9	24	1.41749e-07	6.91052e-07	TCONS_00008662(Tal1);TCONS_00074936(EPHA2);TCONS_00096709(SMAD2);TCONS_00103416(BMPR1A);TCONS_00107641(FGFR1);XP_014948377.1(EPHA2);XP_014948816.1(NCKAP1);XP_014951011.1(WNT3A);XP_014959209.1(SMAD2)
GO:0045069	regulation of viral genome replication	BP	14	65	1.43975e-07	7.00951e-07	TCONS_00006564(MX1);TCONS_00010824(ADAR);TCONS_00031054(RNASEL);TCONS_00085638(TRIM38);TCONS_00110921(EIF2AK2);TCONS_00120029(TARBP2);TCONS_00128603(ZC3HAV1);TCONS_00128604(ZC3HAV1);XP_004005718.1(RSAD2);XP_004012501.1(CCL5);XP_004020332.1(LOC101102194);XP_011961907.1(DDX3X);XP_012037909.1(ADAR);XP_012043071.1(RNASEL)
GO:0045862	positive regulation of proteolysis	BP	21	143	1.46996e-07	7.14693e-07	NP_001009426.1(MYC);NP_001009477.1(CAV1);TCONS_00027511(FASLG);TCONS_00080555(FN1);TCONS_00086755(Picalm);TCONS_00090406(PTEN);TCONS_00096709(SMAD2);TCONS_00121686(MYH9);TCONS_00121687(MYH9);TCONS_00121688(MYH9);TCONS_00127366(CAV1);TCONS_00131351(NLRP3);XP_004004841.1(HSPD1);XP_004010363.1(PSME1);XP_004011568.3(MAP3K5);XP_004012998.1(PSME3);XP_004020620.1(PMAIP1);XP_004020973.1(LOC101105208);XP_…
GO:0002828	regulation of type 2 immune response	BP	10	31	1.48143e-07	7.18352e-07	NP_001135425.1(IDO1);TCONS_00030541(PRKCZ);TCONS_00106190(IDO1);TCONS_00113244(STAT6);TCONS_00136760(CD74);XP_004008525.1(IL27RA);XP_004009569.1(NDFIP1);XP_011952753.1(BCL6);XP_012041454.1(RARA);XP_014954772.1(TNFRSF4)
GO:0036230	granulocyte activation	BP	8	18	1.48149e-07	7.18352e-07	TCONS_00067368(PRKCD);TCONS_00124595(KMT2E);XP_004012501.1(CCL5);XP_004020135.1(PI4K2A);XP_012032982.1(STXBP3);XP_014951127.1(STXBP2);XP_014951340.1(MYO1F);XP_014952061.1(ANXA3)
GO:0010464	regulation of mesenchymal cell proliferation	BP	12	47	1.52877e-07	7.40281e-07	NP_001167584.1(SIX1);TCONS_00063753(TGFBR2);TCONS_00082764(VEGFA);TCONS_00103416(BMPR1A);TCONS_00107641(FGFR1);TCONS_00114416(LRP6);XP_004012210.1(FGF9);XP_004018679.1(WNT5A);XP_011954699.1(TGFBR2);XP_012030733.1(LRP6);XP_012033532.1(AHCYL1);XP_012034745.1(KDR)
GO:1901652	response to peptide	BP	28	237	1.58687e-07	7.67379e-07	NP_001132917.1(GNG11);NP_001159656.1(NFKBIA);TCONS_00022061(CRHR1);TCONS_00052734(PIK3R1);TCONS_00083519(GPLD1);TCONS_00088178(IGF2);TCONS_00088179(IGF2);TCONS_00092250(RBP4);TCONS_00097562(Pdpk1);TCONS_00102772(SIRT1);TCONS_00103825(GNG4);TCONS_00124031(HDAC9);TCONS_00129986(PRKACA);TCONS_00144278(GNG2);TCONS_00144281(GNG2);XP_004003182.1(GNB4);XP_004008330.1(IRF5);XP_011952567.1(ADCY2);XP_01195…
GO:0022403	cell cycle phase	BP	18	108	1.62031e-07	7.81445e-07	NP_001009202.1(UBB);TCONS_00022195(Psmc5);TCONS_00050994(skp1);TCONS_00090273(PSMD13);TCONS_00134252(UBA52);XP_004002329.1(PSMA5);XP_004008046.1(PSMA2);XP_004010363.1(PSME1);XP_004010730.1(PSMA3);XP_004012998.1(PSME3);XP_004013072.1(PSMC5);XP_004016181.1(PSMA1);XP_004017868.1(PSMA4);XP_011951765.1(PSMB2);XP_011953664.1(PSMA6);XP_012032971.1(UBA52);XP_012044095.1(LOC101117953);XP_014953992.1(PSMD1…
GO:0032846	positive regulation of homeostatic process	BP	18	108	1.62031e-07	7.81445e-07	TCONS_00007733(INPP5D);TCONS_00008662(Tal1);TCONS_00047662(F2);TCONS_00097562(Pdpk1);TCONS_00100457(CD19);TCONS_00114416(LRP6);TCONS_00145218(HIF1A);TCONS_00156560(ZNF16);TCONS_00163681(CXCR3);XP_004005720.1(ID2);XP_004006320.1(NCKAP1L);XP_004011283.1(CD24);XP_004022228.2(CXCR3);XP_012030733.1(LRP6);XP_012042237.1(INPP5D);XP_014952591.1(HIF1A);XP_014954983.1(PLCG1);XP_014956447.1(THY1)
GO:0002718	regulation of cytokine production involved in immune response	BP	11	39	1.65945e-07	7.97114e-07	TCONS_00030541(PRKCZ);TCONS_00120793(IRAK3);TCONS_00136760(CD74);XP_004002198.1(BCL10);XP_004005718.1(RSAD2);XP_004011836.1(ANGPT1);XP_004018679.1(WNT5A);XP_011952753.1(BCL6);XP_011959575.1(GPRC5B);XP_011966604.1(TLR4);XP_011983218.1(TEK)
GO:0061383	trabecula morphogenesis	BP	11	39	1.65945e-07	7.97114e-07	NP_001159652.1(MMP2);TCONS_00009707(TGFBR3);TCONS_00009708(TGFBR3);TCONS_00021419(COL1A1);TCONS_00082706(SRF);TCONS_00092250(RBP4);TCONS_00130218(SMARCA4);TCONS_00130221(SMARCA4);XP_011983218.1(TEK);XP_014947600.1(TGFBR3);XP_014954201.1(COL1A1)
GO:0070542	response to fatty acid	BP	11	39	1.65945e-07	7.97114e-07	TCONS_00009707(TGFBR3);TCONS_00009708(TGFBR3);TCONS_00027877(Gnb1);TCONS_00027879(Gnb1);TCONS_00112356(ADCY6);TCONS_00112358(ADCY6);TCONS_00144278(GNG2);TCONS_00144281(GNG2);XP_004004168.1(CCL21);XP_004004169.1(CCL19);XP_014947600.1(TGFBR3)
GO:0006873	cellular ion homeostasis	BP	45	503	1.72329e-07	8.26671e-07	NP_001009426.1(MYC);NP_001009477.1(CAV1);NP_001020033.1(LTF);NP_001138657.1(SOD1);TCONS_00009261(PTGER3);TCONS_00011058(FCRL5);TCONS_00022061(CRHR1);TCONS_00023121(Prkca);TCONS_00027877(Gnb1);TCONS_00027879(Gnb1);TCONS_00047662(F2);TCONS_00048763(SLC37A4);TCONS_00051221(PDE4D);TCONS_00064105(CCR8);TCONS_00097562(Pdpk1);TCONS_00098266(PRKCB);TCONS_00100457(CD19);TCONS_00113594(HSP90B1);TCONS_00118…
GO:0031324	negative regulation of cellular metabolic process	BP	84	1217	1.78487e-07	8.55072e-07	NP_001009477.1(CAV1);NP_001094389.1(THRA);NP_001159656.1(NFKBIA);TCONS_00005800(MECOM);TCONS_00010824(ADAR);TCONS_00013463(RNF168);TCONS_00016085(RB1);TCONS_00023121(Prkca);TCONS_00023698(NF1);TCONS_00023722(NF1);TCONS_00030541(PRKCZ);TCONS_00034587(YWHAB);TCONS_00039316(NLRC5);TCONS_00049548(PDE2A);TCONS_00049549(PDE2A);TCONS_00049650(ARRB1);TCONS_00051221(PDE4D);TCONS_00058997(IGF1R);TCONS_0006…
GO:0030522	intracellular receptor signaling pathway	BP	29	253	1.84042e-07	8.80509e-07	NP_001009202.1(UBB);NP_001159656.1(NFKBIA);TCONS_00025060(MED1);TCONS_00046107(Nlrx1);TCONS_00046109(Nlrx1);TCONS_00047682(NR1H3);TCONS_00074898(Padi2);TCONS_00102772(SIRT1);TCONS_00121384(IGF1);TCONS_00124595(KMT2E);TCONS_00130218(SMARCA4);TCONS_00130221(SMARCA4);TCONS_00134252(UBA52);TCONS_00150435(MAP3K7);TCONS_00150774(TCF21);XP_004005372.1(DDX58);XP_004011395.1(TCF21);XP_004012638.1(C1QBP);X…
GO:0044848	biological phase	BP	18	109	1.87166e-07	8.94266e-07	NP_001009202.1(UBB);TCONS_00022195(Psmc5);TCONS_00050994(skp1);TCONS_00090273(PSMD13);TCONS_00134252(UBA52);XP_004002329.1(PSMA5);XP_004008046.1(PSMA2);XP_004010363.1(PSME1);XP_004010730.1(PSMA3);XP_004012998.1(PSME3);XP_004013072.1(PSMC5);XP_004016181.1(PSMA1);XP_004017868.1(PSMA4);XP_011951765.1(PSMB2);XP_011953664.1(PSMA6);XP_012032971.1(UBA52);XP_012044095.1(LOC101117953);XP_014953992.1(PSMD1…
GO:0009892	negative regulation of metabolic process	BP	101	1556	1.8881e-07	9.00924e-07	NP_001009477.1(CAV1);NP_001094389.1(THRA);NP_001138657.1(SOD1);NP_001159656.1(NFKBIA);TCONS_00003274(IL6R);TCONS_00005800(MECOM);TCONS_00010824(ADAR);TCONS_00013463(RNF168);TCONS_00016085(RB1);TCONS_00020180(CLTC);TCONS_00020190(CLTC);TCONS_00023121(Prkca);TCONS_00023698(NF1);TCONS_00023722(NF1);TCONS_00025101(NR1D1);TCONS_00026020(TNRC6C);TCONS_00030541(PRKCZ);TCONS_00034587(YWHAB);TCONS_0003931…
GO:0001935	endothelial cell proliferation	BP	16	87	1.9356e-07	9.22361e-07	NP_001009477.1(CAV1);TCONS_00015839(Rgcc);TCONS_00023121(Prkca);TCONS_00023698(NF1);TCONS_00023722(NF1);TCONS_00082764(VEGFA);TCONS_00127366(CAV1);XP_004002069.1(JUN);XP_004018679.1(WNT5A);XP_004022228.2(CXCR3);XP_011966012.1(STAT1);XP_011975744.1(TGFBR1);XP_012034745.1(KDR);XP_014949273.1(PDGFB);XP_014952189.1(THBS4);XP_014952418.1(THBS1)
GO:0050727	regulation of inflammatory response	BP	13	57	1.96567e-07	9.35451e-07	NP_001009432.1(PTGS2);NP_001135425.1(IDO1);TCONS_00002961(FCGR1A);TCONS_00009261(PTGER3);TCONS_00024558(ADORA2B);TCONS_00100553(SPN);TCONS_00106190(IDO1);TCONS_00130399(C3);TCONS_00131351(NLRP3);XP_004011283.1(CD24);XP_004012638.1(C1QBP);XP_004016181.1(PSMA1);XP_014957339.1(VIMP)
GO:0021700	developmental maturation	BP	26	212	2.08662e-07	9.91695e-07	NP_001159652.1(MMP2);TCONS_00008662(Tal1);TCONS_00016085(RB1);TCONS_00032119(GATA3);TCONS_00039502(CBFB);TCONS_00065321(Tusc2);TCONS_00082764(VEGFA);TCONS_00090406(PTEN);TCONS_00107641(FGFR1);TCONS_00130712(AP3D1);TCONS_00130715(AP3D1);TCONS_00130717(AP3D1);TCONS_00134417(AP1M1);TCONS_00145218(HIF1A);TCONS_00147411(EPB42);TCONS_00162654(CD63);XP_004005720.1(ID2);XP_004017508.2(XBP1);XP_012034745.…
GO:0002886	regulation of myeloid leukocyte mediated immunity	BP	9	25	2.13899e-07	1.01257e-06	TCONS_00002961(FCGR1A);TCONS_00020583(ABR);TCONS_00022061(CRHR1);TCONS_00024558(ADORA2B);TCONS_00097562(Pdpk1);XP_011959815.1(RABGEF1);XP_012033378.1(PRAM1);XP_012042214.1(UNC13D);XP_014951127.1(STXBP2)
GO:0070229	negative regulation of lymphocyte apoptotic process	BP	9	25	2.13899e-07	1.01257e-06	NP_001135425.1(IDO1);TCONS_00035397(PRKCQ);TCONS_00066670(VHL);TCONS_00106190(IDO1);TCONS_00122475(CD27);TCONS_00145218(HIF1A);XP_004012501.1(CCL5);XP_004017810.1(BLM);XP_014952591.1(HIF1A)
GO:2000107	negative regulation of leukocyte apoptotic process	BP	9	25	2.13899e-07	1.01257e-06	NP_001135425.1(IDO1);TCONS_00035397(PRKCQ);TCONS_00066670(VHL);TCONS_00106190(IDO1);TCONS_00122475(CD27);TCONS_00145218(HIF1A);XP_004012501.1(CCL5);XP_004017810.1(BLM);XP_014952591.1(HIF1A)
GO:0001655	urogenital system development	BP	23	172	2.18636e-07	1.03363e-06	NP_001167584.1(SIX1);TCONS_00023698(NF1);TCONS_00023722(NF1);TCONS_00032119(GATA3);TCONS_00045871(ZBTB16);TCONS_00047391(CD44);TCONS_00049768(LGR4);TCONS_00074576(WNT4);TCONS_00121384(IGF1);TCONS_00125272(GLI3);TCONS_00144461(MYO1E);TCONS_00148575(SIX4);TCONS_00150774(TCF21);XP_004003082.2(HES1);XP_004005720.1(ID2);XP_004011395.1(TCF21);XP_011966012.1(STAT1);XP_012033532.1(AHCYL1);XP_012035362.1(…
GO:0002702	positive regulation of production of molecular mediator of immune response	BP	11	40	2.20935e-07	1.04313e-06	TCONS_00030541(PRKCZ);TCONS_00092250(RBP4);TCONS_00113244(STAT6);TCONS_00129086(PAXIP1);XP_004005718.1(RSAD2);XP_004012867.1(TBX21);XP_004018679.1(WNT5A);XP_011983218.1(TEK);XP_012043266.1(PTPRC);XP_014954772.1(TNFRSF4);XP_014958697.1(CLCF1)
GO:0009187	cyclic nucleotide metabolic process	BP	24	187	2.60893e-07	1.23017e-06	TCONS_00013278(Adcy5);TCONS_00022061(CRHR1);TCONS_00023121(Prkca);TCONS_00023698(NF1);TCONS_00023722(NF1);TCONS_00024558(ADORA2B);TCONS_00039118(ADCY7);TCONS_00049548(PDE2A);TCONS_00049549(PDE2A);TCONS_00057280(GUCY1A1);TCONS_00099780(ADCY9);TCONS_00099781(ADCY9);TCONS_00112356(ADCY6);TCONS_00112358(ADCY6);TCONS_00127940(ADCY1);XP_004018679.1(WNT5A);XP_004022228.2(CXCR3);XP_011952567.1(ADCY2);XP_…
GO:0061061	muscle structure development	BP	48	562	2.68321e-07	1.26354e-06	NP_001094389.1(THRA);NP_001159654.1(FOS);NP_001167584.1(SIX1);NP_001269176.1(CD53);NP_001295491.1(CITED2);TCONS_00009707(TGFBR3);TCONS_00009708(TGFBR3);TCONS_00016085(RB1);TCONS_00025060(MED1);TCONS_00033973(MYLK2);TCONS_00041067(FLT3LG);TCONS_00066284(EOMES);TCONS_00066285(Eomes);TCONS_00074576(WNT4);TCONS_00082706(SRF);TCONS_00082764(VEGFA);TCONS_00088178(IGF2);TCONS_00088179(IGF2);TCONS_000967…
GO:0019725	cellular homeostasis	BP	54	667	2.71462e-07	1.27665e-06	NP_001009426.1(MYC);NP_001009477.1(CAV1);NP_001020033.1(LTF);NP_001138657.1(SOD1);TCONS_00009261(PTGER3);TCONS_00011058(FCRL5);TCONS_00022061(CRHR1);TCONS_00023121(Prkca);TCONS_00027877(Gnb1);TCONS_00027879(Gnb1);TCONS_00047662(F2);TCONS_00048763(SLC37A4);TCONS_00051221(PDE4D);TCONS_00058712(TXNRD2);TCONS_00064105(CCR8);TCONS_00082706(SRF);TCONS_00097562(Pdpk1);TCONS_00098266(PRKCB);TCONS_0010045…
GO:0010565	regulation of cellular ketone metabolic process	BP	18	112	2.85434e-07	1.34061e-06	NP_001009477.1(CAV1);TCONS_00022195(Psmc5);TCONS_00074576(WNT4);TCONS_00090273(PSMD13);TCONS_00102772(SIRT1);TCONS_00127366(CAV1);XP_004002329.1(PSMA5);XP_004008046.1(PSMA2);XP_004010363.1(PSME1);XP_004010730.1(PSMA3);XP_004012998.1(PSME3);XP_004013072.1(PSMC5);XP_004016181.1(PSMA1);XP_004017868.1(PSMA4);XP_011951765.1(PSMB2);XP_011953664.1(PSMA6);XP_014953992.1(PSMD11);XP_014957339.1(VIMP)
GO:0006801	superoxide metabolic process	BP	10	33	2.88191e-07	1.34891e-06	NP_001138657.1(SOD1);NP_001267632.1(SOD2);TCONS_00023339(MPO);TCONS_00153658(SOD2);TCONS_00163759(ATP7A);XP_004012675.2(LOC101115136);XP_004015004.1(LOC101106452);XP_004022045.1(CYBB);XP_011982042.1(PRDX1);XP_014959681.1(NCF1)
GO:0042092	type 2 immune response	BP	10	33	2.88191e-07	1.34891e-06	NP_001135425.1(IDO1);TCONS_00030541(PRKCZ);TCONS_00106190(IDO1);TCONS_00113244(STAT6);TCONS_00136760(CD74);XP_004008525.1(IL27RA);XP_004009569.1(NDFIP1);XP_011952753.1(BCL6);XP_012041454.1(RARA);XP_014954772.1(TNFRSF4)
GO:0010001	glial cell differentiation	BP	24	188	2.88327e-07	1.34891e-06	NP_001129403.1(CDK5);TCONS_00008662(Tal1);TCONS_00023698(NF1);TCONS_00023722(NF1);TCONS_00025252(STAT3);TCONS_00025254(STAT3);TCONS_00047662(F2);TCONS_00047754(PTPRJ);TCONS_00071414(BIN1);TCONS_00114416(LRP6);TCONS_00125272(GLI3);XP_004003082.2(HES1);XP_004003441.1(S100B);XP_004005720.1(ID2);XP_011951807.1(PTPRJ);XP_011952299.1(IL6ST);XP_012010075.1(PLPP3);XP_012030733.1(LRP6);XP_014948288.1(BIN1…
GO:1902532	negative regulation of intracellular signal transduction	BP	19	124	2.90379e-07	1.35674e-06	NP_001009477.1(CAV1);TCONS_00005800(MECOM);TCONS_00023121(Prkca);TCONS_00033369(PRNP);TCONS_00033371(PRNP);TCONS_00046107(Nlrx1);TCONS_00046109(Nlrx1);TCONS_00089639(MEN1);TCONS_00121384(IGF1);TCONS_00127366(CAV1);XP_004008556.2(PIN1);XP_004012638.1(C1QBP);XP_004012967.1(DHX58);XP_011966604.1(TLR4);XP_012041209.1(FLCN);XP_012043480.1(PRNP);XP_012044842.1(ITCH);XP_014949349.1(DAB2IP);XP_014957526.…
GO:0034341	response to interferon-gamma	BP	11	41	2.91453e-07	1.35999e-06	TCONS_00010257(CD58);TCONS_00029583(EPRS);TCONS_00032725(MRC1);TCONS_00085329(AIF1);TCONS_00130606(DAPK3);XP_004012501.1(CCL5);XP_004018679.1(WNT5A);XP_011972218.1(DAPK1);XP_012046088.1(RPL13A);XP_014951375.1(DAPK3);XP_014952882.1(SYNCRIP)
GO:0010243	response to organonitrogen compound	BP	45	513	3.00945e-07	1.40246e-06	NP_001132917.1(GNG11);NP_001159652.1(MMP2);NP_001159656.1(NFKBIA);TCONS_00021419(COL1A1);TCONS_00022061(CRHR1);TCONS_00041368(PRKCG);TCONS_00049548(PDE2A);TCONS_00049549(PDE2A);TCONS_00051221(PDE4D);TCONS_00052734(PIK3R1);TCONS_00083519(GPLD1);TCONS_00088178(IGF2);TCONS_00088179(IGF2);TCONS_00092250(RBP4);TCONS_00097562(Pdpk1);TCONS_00102772(SIRT1);TCONS_00103825(GNG4);TCONS_00113594(HSP90B1);TCO…
GO:0019079	viral genome replication	BP	14	69	3.16159e-07	1.47145e-06	TCONS_00006564(MX1);TCONS_00010824(ADAR);TCONS_00031054(RNASEL);TCONS_00085638(TRIM38);TCONS_00110921(EIF2AK2);TCONS_00120029(TARBP2);TCONS_00128603(ZC3HAV1);TCONS_00128604(ZC3HAV1);XP_004005718.1(RSAD2);XP_004012501.1(CCL5);XP_004020332.1(LOC101102194);XP_011961907.1(DDX3X);XP_012037909.1(ADAR);XP_012043071.1(RNASEL)
GO:0060627	regulation of vesicle-mediated transport	BP	30	277	3.92151e-07	1.82277e-06	NP_001009477.1(CAV1);NP_001129403.1(CDK5);NP_001233140.1(B4GALT1);NP_001295520.1(CDC42);TCONS_00002961(FCGR1A);TCONS_00012575(CD47);TCONS_00020583(ABR);TCONS_00032179(CAMK1D);TCONS_00032181(CAMK1D);TCONS_00049650(ARRB1);TCONS_00056355(FGB);TCONS_00081702(Cdc42);TCONS_00082764(VEGFA);TCONS_00086755(Picalm);TCONS_00090406(PTEN);TCONS_00127366(CAV1);TCONS_00128206(WASL);TCONS_00130399(C3);XP_0040032…
GO:0002287	alpha-beta T cell activation involved in immune response	BP	10	34	3.94182e-07	1.82512e-06	TCONS_00003369(SEMA4A);TCONS_00030862(RC3H1);TCONS_00066284(EOMES);TCONS_00066285(Eomes);TCONS_00113244(STAT6);TCONS_00163759(ATP7A);XP_012042959.1(RC3H1);XP_014949689.1(RC3H2);XP_014952177.1(RORA);XP_014956799.1(PTGER4)
GO:0002292	T cell differentiation involved in immune response	BP	10	34	3.94182e-07	1.82512e-06	TCONS_00003369(SEMA4A);TCONS_00030862(RC3H1);TCONS_00066284(EOMES);TCONS_00066285(Eomes);TCONS_00113244(STAT6);TCONS_00163759(ATP7A);XP_012042959.1(RC3H1);XP_014949689.1(RC3H2);XP_014952177.1(RORA);XP_014956799.1(PTGER4)
GO:0002293	alpha-beta T cell differentiation involved in immune response	BP	10	34	3.94182e-07	1.82512e-06	TCONS_00003369(SEMA4A);TCONS_00030862(RC3H1);TCONS_00066284(EOMES);TCONS_00066285(Eomes);TCONS_00113244(STAT6);TCONS_00163759(ATP7A);XP_012042959.1(RC3H1);XP_014949689.1(RC3H2);XP_014952177.1(RORA);XP_014956799.1(PTGER4)
GO:0002686	negative regulation of leukocyte migration	BP	8	20	3.9808e-07	1.8408e-06	TCONS_00074898(Padi2);TCONS_00128206(WASL);XP_004002963.1(GCSAM);XP_004004168.1(CCL21);XP_004015386.2(C5AR2);XP_012032988.1(CCL25);XP_012043489.1(PLCB1);XP_014956799.1(PTGER4)
GO:0051056	regulation of small GTPase mediated signal transduction	BP	19	127	4.25211e-07	1.96373e-06	TCONS_00023895(Crk);TCONS_00029748(ITPKB);TCONS_00032302(ITGB1);TCONS_00114096(KRAS);TCONS_00121384(IGF1);TCONS_00121572(-);XP_004002408.1(NRAS);XP_004002441.1(NOTCH2);XP_004004563.1(COL3A1);XP_011952753.1(BCL6);XP_011955636.1(RAF1);XP_011962284.1(OGT);XP_012015135.1(KITLG);XP_012041209.1(FLCN);XP_014947195.1(NTRK1);XP_014947648.1(CSF1);XP_014953825.1(ITGA3);XP_014954049.1(CRK);XP_014954665.1(ITP…
GO:0060070	canonical Wnt signaling pathway	BP	9	27	4.57694e-07	2.11103e-06	TCONS_00032119(GATA3);TCONS_00049768(LGR4);TCONS_00067024(Mitf);TCONS_00114416(LRP6);TCONS_00131652(TCF7);XP_012010075.1(PLPP3);XP_012030733.1(LRP6);XP_014951011.1(WNT3A);XP_014952259.1(APC)
GO:0003007	heart morphogenesis	BP	25	207	4.76766e-07	2.19618e-06	NP_001167584.1(SIX1);NP_001295491.1(CITED2);TCONS_00002475(SPEN);TCONS_00009707(TGFBR3);TCONS_00009708(TGFBR3);TCONS_00025060(MED1);TCONS_00032119(GATA3);TCONS_00082706(SRF);TCONS_00096709(SMAD2);TCONS_00114416(LRP6);TCONS_00145218(HIF1A);XP_004002441.1(NOTCH2);XP_004003082.2(HES1);XP_004012210.1(FGF9);XP_004018679.1(WNT5A);XP_012030733.1(LRP6);XP_012033532.1(AHCYL1);XP_012033587.1(RBM15);XP_0120…
GO:0009894	regulation of catabolic process	BP	49	591	4.8601e-07	2.2359e-06	NP_001009202.1(UBB);NP_001094389.1(THRA);NP_001295520.1(CDC42);TCONS_00025252(STAT3);TCONS_00025254(STAT3);TCONS_00026020(TNRC6C);TCONS_00032302(ITGB1);TCONS_00041368(PRKCG);TCONS_00081702(Cdc42);TCONS_00083519(GPLD1);TCONS_00084837(TFEB);TCONS_00084838(TFEB);TCONS_00090406(PTEN);TCONS_00096709(SMAD2);TCONS_00102772(SIRT1);TCONS_00118381(PRKCE);TCONS_00120793(IRAK3);TCONS_00121384(IGF1);TCONS_001…
GO:0032845	negative regulation of homeostatic process	BP	18	116	4.89405e-07	2.24776e-06	TCONS_00007733(INPP5D);TCONS_00011058(FCRL5);TCONS_00021829(STAT5A);TCONS_00025243(STAT5B);TCONS_00049914(LMO2);TCONS_00051221(PDE4D);TCONS_00118381(PRKCE);TCONS_00129986(PRKACA);XP_004004168.1(CCL21);XP_004004169.1(CCL19);XP_004011283.1(CD24);XP_004018561.1(CCR5);XP_011958221.1(LDB1);XP_012041209.1(FLCN);XP_012042237.1(INPP5D);XP_012043266.1(PTPRC);XP_014955872.1(PLCG2);XP_014956596.1(LMO2)
GO:0051248	negative regulation of protein metabolic process	BP	52	644	4.8984e-07	2.24776e-06	NP_001009477.1(CAV1);TCONS_00005800(MECOM);TCONS_00010824(ADAR);TCONS_00016085(RB1);TCONS_00023121(Prkca);TCONS_00023698(NF1);TCONS_00023722(NF1);TCONS_00030541(PRKCZ);TCONS_00034587(YWHAB);TCONS_00051221(PDE4D);TCONS_00058997(IGF1R);TCONS_00067368(PRKCD);TCONS_00083305(TRIM27);TCONS_00085962(JARID2);TCONS_00086755(Picalm);TCONS_00089639(MEN1);TCONS_00097562(Pdpk1);TCONS_00102772(SIRT1);TCONS_001…
GO:0001960	negative regulation of cytokine-mediated signaling pathway	BP	11	43	4.94389e-07	2.26285e-06	TCONS_00010824(ADAR);TCONS_00039316(NLRC5);TCONS_00074898(Padi2);TCONS_00130626(CACTIN);TCONS_00130629(CACTIN);XP_004012501.1(CCL5);XP_011952299.1(IL6ST);XP_011959815.1(RABGEF1);XP_012037909.1(ADAR);XP_014955935.1(NLRC5);XP_014958680.1(PELI3)
GO:0060761	negative regulation of response to cytokine stimulus	BP	11	43	4.94389e-07	2.26285e-06	TCONS_00010824(ADAR);TCONS_00039316(NLRC5);TCONS_00074898(Padi2);TCONS_00130626(CACTIN);TCONS_00130629(CACTIN);XP_004012501.1(CCL5);XP_011952299.1(IL6ST);XP_011959815.1(RABGEF1);XP_012037909.1(ADAR);XP_014955935.1(NLRC5);XP_014958680.1(PELI3)
GO:0051960	regulation of nervous system development	BP	40	439	5.1928e-07	2.37376e-06	NP_001129403.1(CDK5);NP_001167584.1(SIX1);TCONS_00023698(NF1);TCONS_00023722(NF1);TCONS_00032179(CAMK1D);TCONS_00032181(CAMK1D);TCONS_00040855(ARHGAP35);TCONS_00040861(ARHGAP35);TCONS_00047662(F2);TCONS_00063169(BCL11B);TCONS_00066284(EOMES);TCONS_00066285(Eomes);TCONS_00071414(BIN1);TCONS_00082764(VEGFA);TCONS_00090406(PTEN);TCONS_00107641(FGFR1);TCONS_00121384(IGF1);TCONS_00125272(GLI3);TCONS_0…
GO:0002064	epithelial cell development	BP	27	237	5.46219e-07	2.49373e-06	NP_001159655.1(MYD88);NP_001295520.1(CDC42);TCONS_00021511(EZR);TCONS_00032119(GATA3);TCONS_00049548(PDE2A);TCONS_00049549(PDE2A);TCONS_00063169(BCL11B);TCONS_00074576(WNT4);TCONS_00081702(Cdc42);TCONS_00097562(Pdpk1);TCONS_00107641(FGFR1);TCONS_00130218(SMARCA4);TCONS_00130221(SMARCA4);TCONS_00144461(MYO1E);TCONS_00145218(HIF1A);TCONS_00152488(PRDM1);TCONS_00160147(MSN);XP_004017508.2(XBP1);XP_0…
GO:0030100	regulation of endocytosis	BP	23	181	5.5093e-07	2.51204e-06	NP_001009477.1(CAV1);TCONS_00002961(FCGR1A);TCONS_00012575(CD47);TCONS_00020583(ABR);TCONS_00032179(CAMK1D);TCONS_00032181(CAMK1D);TCONS_00049650(ARRB1);TCONS_00082764(VEGFA);TCONS_00086755(Picalm);TCONS_00090406(PTEN);TCONS_00127366(CAV1);TCONS_00128206(WASL);TCONS_00130399(C3);XP_004003269.1(PTX3);XP_004011836.1(ANGPT1);XP_004020973.1(LOC101105208);XP_011952082.2(DOCK2);XP_011959815.1(RABGEF1);…
GO:0008152	metabolic process	BP	686	15957	5.55258e-07	2.52857e-06	NP_001009202.1(UBB);NP_001009418.1(CD3E);NP_001009426.1(MYC);NP_001009432.1(PTGS2);NP_001009477.1(CAV1);NP_001009485.1(ITGB2);NP_001009751.1(IRF1);NP_001020033.1(LTF);NP_001035378.1(SLAMF1);NP_001094389.1(THRA);NP_001120753.1(CD81);NP_001120761.1(CCND3);NP_001124502.1(PSMB8);NP_001129403.1(CDK5);NP_001132917.1(GNG11);NP_001135425.1(IDO1);NP_001138657.1(SOD1);NP_001155361.1(RPA1);NP_001159652.1(MM…
GO:0032480	negative regulation of type I interferon production	BP	7	15	6.11725e-07	2.78219e-06	TCONS_00046107(Nlrx1);TCONS_00046109(Nlrx1);TCONS_00118419(PPM1B);TCONS_00130626(CACTIN);TCONS_00130629(CACTIN);XP_004015427.1(IRF3);XP_004020973.1(LOC101105208)
GO:0010498	proteasomal protein catabolic process	BP	25	210	6.26033e-07	2.84366e-06	NP_001009202.1(UBB);TCONS_00022195(Psmc5);TCONS_00041368(PRKCG);TCONS_00050994(skp1);TCONS_00090273(PSMD13);TCONS_00090406(PTEN);TCONS_00113594(HSP90B1);TCONS_00134252(UBA52);TCONS_00163457(ARAF);XP_004002329.1(PSMA5);XP_004008046.1(PSMA2);XP_004010363.1(PSME1);XP_004010730.1(PSMA3);XP_004012998.1(PSME3);XP_004013072.1(PSMC5);XP_004016181.1(PSMA1);XP_004017508.2(XBP1);XP_004017868.1(PSMA4);XP_011…
GO:0051046	regulation of secretion	BP	35	361	6.3331e-07	2.87308e-06	NP_001129403.1(CDK5);NP_001233140.1(B4GALT1);TCONS_00015839(Rgcc);TCONS_00022061(CRHR1);TCONS_00023698(NF1);TCONS_00023722(NF1);TCONS_00025101(NR1D1);TCONS_00026525(ADORA1);TCONS_00047682(NR1H3);TCONS_00049650(ARRB1);TCONS_00056355(FGB);TCONS_00062856(GPR68);TCONS_00083519(GPLD1);TCONS_00092250(RBP4);TCONS_00118381(PRKCE);TCONS_00129986(PRKACA);TCONS_00136760(CD74);TCONS_00145218(HIF1A);TCONS_001…
GO:0030193	regulation of blood coagulation	BP	14	73	6.55081e-07	2.96437e-06	TCONS_00023121(Prkca);TCONS_00035397(PRKCQ);TCONS_00047662(F2);TCONS_00047754(PTPRJ);TCONS_00067368(PRKCD);TCONS_00105468(F11);TCONS_00153675(PLG);XP_004002896.1(PROS1);XP_011951807.1(PTPRJ);XP_011966604.1(TLR4);XP_012035362.1(PDGFRA);XP_014949273.1(PDGFB);XP_014952418.1(THBS1);XP_014958751.1(PRKG1)
GO:1900046	regulation of hemostasis	BP	14	73	6.55081e-07	2.96437e-06	TCONS_00023121(Prkca);TCONS_00035397(PRKCQ);TCONS_00047662(F2);TCONS_00047754(PTPRJ);TCONS_00067368(PRKCD);TCONS_00105468(F11);TCONS_00153675(PLG);XP_004002896.1(PROS1);XP_011951807.1(PTPRJ);XP_011966604.1(TLR4);XP_012035362.1(PDGFRA);XP_014949273.1(PDGFB);XP_014952418.1(THBS1);XP_014958751.1(PRKG1)
GO:0019216	regulation of lipid metabolic process	BP	28	254	6.63844e-07	3.00024e-06	NP_001120753.1(CD81);NP_001138657.1(SOD1);NP_001295520.1(CDC42);TCONS_00009906(VAV3);TCONS_00016085(RB1);TCONS_00021829(STAT5A);TCONS_00025101(NR1D1);TCONS_00025243(STAT5B);TCONS_00052734(PIK3R1);TCONS_00074576(WNT4);TCONS_00081702(Cdc42);TCONS_00083519(GPLD1);TCONS_00090123(CD81);TCONS_00099012(Rac1);TCONS_00102772(SIRT1);TCONS_00108253(Vav2);XP_004004168.1(CCL21);XP_004004169.1(CCL19);XP_004004…
GO:0032269	negative regulation of cellular protein metabolic process	BP	51	633	6.73388e-07	3.03955e-06	NP_001009477.1(CAV1);TCONS_00005800(MECOM);TCONS_00010824(ADAR);TCONS_00016085(RB1);TCONS_00023121(Prkca);TCONS_00023698(NF1);TCONS_00023722(NF1);TCONS_00030541(PRKCZ);TCONS_00034587(YWHAB);TCONS_00051221(PDE4D);TCONS_00058997(IGF1R);TCONS_00067368(PRKCD);TCONS_00083305(TRIM27);TCONS_00085962(JARID2);TCONS_00086755(Picalm);TCONS_00089639(MEN1);TCONS_00097562(Pdpk1);TCONS_00102772(SIRT1);TCONS_001…
GO:0050818	regulation of coagulation	BP	15	84	6.90575e-07	3.11322e-06	TCONS_00023121(Prkca);TCONS_00035397(PRKCQ);TCONS_00047662(F2);TCONS_00047754(PTPRJ);TCONS_00067368(PRKCD);TCONS_00105468(F11);TCONS_00153675(PLG);XP_004002896.1(PROS1);XP_011951807.1(PTPRJ);XP_011966604.1(TLR4);XP_012035362.1(PDGFRA);XP_014949273.1(PDGFB);XP_014952418.1(THBS1);XP_014954881.1(CD34);XP_014958751.1(PRKG1)
GO:0046058	cAMP metabolic process	BP	17	107	7.18307e-07	3.23418e-06	TCONS_00013278(Adcy5);TCONS_00022061(CRHR1);TCONS_00023121(Prkca);TCONS_00023698(NF1);TCONS_00023722(NF1);TCONS_00039118(ADCY7);TCONS_00049548(PDE2A);TCONS_00049549(PDE2A);TCONS_00099780(ADCY9);TCONS_00099781(ADCY9);TCONS_00112356(ADCY6);TCONS_00112358(ADCY6);TCONS_00127940(ADCY1);XP_011952567.1(ADCY2);XP_011955636.1(RAF1);XP_014947958.1(ADCY5);XP_014959543.1(ADCY9)
GO:0009056	catabolic process	BP	125	2105	7.68187e-07	3.45444e-06	NP_001009202.1(UBB);NP_001094389.1(THRA);NP_001129403.1(CDK5);NP_001135425.1(IDO1);NP_001138657.1(SOD1);NP_001295520.1(CDC42);TCONS_00007370(-);TCONS_00013463(RNF168);TCONS_00022165(ACE);TCONS_00022195(Psmc5);TCONS_00025101(NR1D1);TCONS_00025252(STAT3);TCONS_00025254(STAT3);TCONS_00026020(TNRC6C);TCONS_00030862(RC3H1);TCONS_00032302(ITGB1);TCONS_00037984(-);TCONS_00041368(PRKCG);TCONS_00047391(CD…
GO:0051603	proteolysis involved in cellular protein catabolic process	BP	46	548	7.71818e-07	3.46643e-06	NP_001009202.1(UBB);NP_001138657.1(SOD1);TCONS_00013463(RNF168);TCONS_00022195(Psmc5);TCONS_00025101(NR1D1);TCONS_00041368(PRKCG);TCONS_00048176(BIRC2);TCONS_00049650(ARRB1);TCONS_00050994(skp1);TCONS_00066670(VHL);TCONS_00085638(TRIM38);TCONS_00090273(PSMD13);TCONS_00090406(PTEN);TCONS_00099043(RNF216);TCONS_00102772(SIRT1);TCONS_00113594(HSP90B1);TCONS_00129986(PRKACA);TCONS_00134252(UBA52);TCO…
GO:0043161	proteasome-mediated ubiquitin-dependent protein catabolic process	BP	22	171	7.80764e-07	3.50223e-06	NP_001009202.1(UBB);TCONS_00022195(Psmc5);TCONS_00050994(skp1);TCONS_00090273(PSMD13);TCONS_00090406(PTEN);TCONS_00113594(HSP90B1);TCONS_00134252(UBA52);XP_004002329.1(PSMA5);XP_004008046.1(PSMA2);XP_004010363.1(PSME1);XP_004010730.1(PSMA3);XP_004012998.1(PSME3);XP_004013072.1(PSMC5);XP_004016181.1(PSMA1);XP_004017868.1(PSMA4);XP_011951765.1(PSMB2);XP_011953664.1(PSMA6);XP_011975701.2(SEC61B);XP_…
GO:0043901	negative regulation of multi-organism process	BP	12	54	7.82475e-07	3.50553e-06	NP_001020033.1(LTF);TCONS_00046107(Nlrx1);TCONS_00046109(Nlrx1);TCONS_00120029(TARBP2);XP_004002069.1(JUN);XP_004003269.1(PTX3);XP_004012501.1(CCL5);XP_004012638.1(C1QBP);XP_004012967.1(DHX58);XP_004015427.1(IRF3);XP_004020332.1(LOC101102194);XP_011961907.1(DDX3X)
GO:0035270	endocrine system development	BP	15	85	8.0894e-07	3.61958e-06	NP_001094389.1(THRA);NP_001167584.1(SIX1);NP_001295491.1(CITED2);TCONS_00003696(Pbx1);TCONS_00022061(CRHR1);TCONS_00023698(NF1);TCONS_00023722(NF1);TCONS_00074576(WNT4);TCONS_00090536(HHEX);TCONS_00096709(SMAD2);XP_004003082.2(HES1);XP_011975744.1(TGFBR1);XP_012035362.1(PDGFRA);XP_012040770.2(PBX1);XP_012041360.2(HOXB3)
GO:0042063	gliogenesis	BP	25	213	8.17326e-07	3.65255e-06	NP_001129403.1(CDK5);TCONS_00008662(Tal1);TCONS_00023698(NF1);TCONS_00023722(NF1);TCONS_00025252(STAT3);TCONS_00025254(STAT3);TCONS_00047662(F2);TCONS_00047754(PTPRJ);TCONS_00071414(BIN1);TCONS_00114416(LRP6);TCONS_00125272(GLI3);XP_004003082.2(HES1);XP_004003441.1(S100B);XP_004005720.1(ID2);XP_011951807.1(PTPRJ);XP_011952299.1(IL6ST);XP_012010075.1(PLPP3);XP_012030733.1(LRP6);XP_014948288.1(BIN1…
GO:0055080	cation homeostasis	BP	51	638	8.50353e-07	3.79542e-06	NP_001009426.1(MYC);NP_001009477.1(CAV1);NP_001020033.1(LTF);NP_001138657.1(SOD1);NP_001267632.1(SOD2);TCONS_00009261(PTGER3);TCONS_00011058(FCRL5);TCONS_00022061(CRHR1);TCONS_00023121(Prkca);TCONS_00027877(Gnb1);TCONS_00027879(Gnb1);TCONS_00047662(F2);TCONS_00048763(SLC37A4);TCONS_00051221(PDE4D);TCONS_00064105(CCR8);TCONS_00086755(Picalm);TCONS_00097562(Pdpk1);TCONS_00098266(PRKCB);TCONS_001004…
GO:0044257	cellular protein catabolic process	BP	46	550	8.53872e-07	3.8064e-06	NP_001009202.1(UBB);NP_001138657.1(SOD1);TCONS_00013463(RNF168);TCONS_00022195(Psmc5);TCONS_00025101(NR1D1);TCONS_00041368(PRKCG);TCONS_00048176(BIRC2);TCONS_00049650(ARRB1);TCONS_00050994(skp1);TCONS_00066670(VHL);TCONS_00085638(TRIM38);TCONS_00090273(PSMD13);TCONS_00090406(PTEN);TCONS_00099043(RNF216);TCONS_00102772(SIRT1);TCONS_00113594(HSP90B1);TCONS_00129986(PRKACA);TCONS_00134252(UBA52);TCO…
GO:0000003	reproduction	BP	92	1426	8.98204e-07	3.99907e-06	NP_001094389.1(THRA);NP_001138657.1(SOD1);NP_001233138.1(TOB2);NP_001233140.1(B4GALT1);NP_001295491.1(CITED2);TCONS_00003696(Pbx1);TCONS_00014132(CLDN11);TCONS_00015368(RUNX1);TCONS_00021829(STAT5A);TCONS_00022061(CRHR1);TCONS_00022165(ACE);TCONS_00022682(Grb2);TCONS_00025060(MED1);TCONS_00025243(STAT5B);TCONS_00025252(STAT3);TCONS_00025254(STAT3);TCONS_00032119(GATA3);TCONS_00040740(Pvrl2);TCONS…
GO:0050931	pigment cell differentiation	BP	13	65	9.90791e-07	4.40583e-06	NP_001267632.1(SOD2);TCONS_00067024(Mitf);TCONS_00125272(GLI3);TCONS_00130712(AP3D1);TCONS_00130715(AP3D1);TCONS_00130717(AP3D1);TCONS_00134417(AP1M1);TCONS_00153658(SOD2);TCONS_00162654(CD63);XP_012015135.1(KITLG);XP_012045463.1(AP1G1);XP_014951406.1(AP3D1);XP_014953714.1(EDNRB)
GO:0061138	morphogenesis of a branching epithelium	BP	20	147	1.00788e-06	4.47629e-06	NP_001167584.1(SIX1);TCONS_00003696(Pbx1);TCONS_00047391(CD44);TCONS_00074576(WNT4);TCONS_00074936(EPHA2);TCONS_00107641(FGFR1);TCONS_00114096(KRAS);TCONS_00114416(LRP6);TCONS_00121384(IGF1);TCONS_00125272(GLI3);TCONS_00150774(TCF21);XP_004002408.1(NRAS);XP_004011395.1(TCF21);XP_004018679.1(WNT5A);XP_012030733.1(LRP6);XP_012033532.1(AHCYL1);XP_012040770.2(PBX1);XP_014947648.1(CSF1);XP_014948377.1…
GO:0014031	mesenchymal cell development	BP	18	122	1.04896e-06	4.64726e-06	NP_001295491.1(CITED2);TCONS_00009707(TGFBR3);TCONS_00009708(TGFBR3);TCONS_00015839(Rgcc);TCONS_00021419(COL1A1);TCONS_00066284(EOMES);TCONS_00066285(Eomes);TCONS_00096709(SMAD2);TCONS_00103416(BMPR1A);TCONS_00114416(LRP6);XP_011975744.1(TGFBR1);XP_011998851.1(NRP2);XP_012030733.1(LRP6);XP_012035164.1(RBPJ);XP_014947600.1(TGFBR3);XP_014949349.1(DAB2IP);XP_014954201.1(COL1A1);XP_014959209.1(SMAD2)
GO:0048864	stem cell development	BP	18	122	1.04896e-06	4.64726e-06	NP_001295491.1(CITED2);TCONS_00009707(TGFBR3);TCONS_00009708(TGFBR3);TCONS_00015839(Rgcc);TCONS_00021419(COL1A1);TCONS_00066284(EOMES);TCONS_00066285(Eomes);TCONS_00096709(SMAD2);TCONS_00103416(BMPR1A);TCONS_00114416(LRP6);XP_011975744.1(TGFBR1);XP_011998851.1(NRP2);XP_012030733.1(LRP6);XP_012035164.1(RBPJ);XP_014947600.1(TGFBR3);XP_014949349.1(DAB2IP);XP_014954201.1(COL1A1);XP_014959209.1(SMAD2)
GO:0001501	skeletal system development	BP	30	291	1.1162e-06	4.93904e-06	NP_001094389.1(THRA);NP_001167584.1(SIX1);TCONS_00003696(Pbx1);TCONS_00021419(COL1A1);TCONS_00037084(GNAS);TCONS_00045871(ZBTB16);TCONS_00048546(Cadm1);TCONS_00063753(TGFBR2);TCONS_00092250(RBP4);TCONS_00096709(SMAD2);TCONS_00114416(LRP6);TCONS_00125272(GLI3);TCONS_00131770(Smad5);TCONS_00148575(SIX4);XP_004012210.1(FGF9);XP_004013409.1(HOXB6);XP_004015239.1(TYROBP);XP_004018679.1(WNT5A);XP_01195…
GO:0009890	negative regulation of biosynthetic process	BP	42	487	1.15914e-06	5.12273e-06	NP_001009477.1(CAV1);NP_001094389.1(THRA);NP_001138657.1(SOD1);NP_001159656.1(NFKBIA);TCONS_00003274(IL6R);TCONS_00013463(RNF168);TCONS_00020180(CLTC);TCONS_00020190(CLTC);TCONS_00023121(Prkca);TCONS_00025101(NR1D1);TCONS_00039316(NLRC5);TCONS_00041101(AP2A1);TCONS_00041102(AP2A1);TCONS_00049548(PDE2A);TCONS_00049549(PDE2A);TCONS_00049650(ARRB1);TCONS_00089639(MEN1);TCONS_00102772(SIRT1);TCONS_00…
GO:0008406	gonad development	BP	21	162	1.22085e-06	5.38883e-06	NP_001138657.1(SOD1);NP_001295491.1(CITED2);TCONS_00015368(RUNX1);TCONS_00032119(GATA3);TCONS_00055378(TESC);TCONS_00058415(PATZ1);TCONS_00074576(WNT4);TCONS_00082764(VEGFA);TCONS_00092250(RBP4);TCONS_00148575(SIX4);XP_004003271.1(TIPARP);XP_004012210.1(FGF9);XP_004012675.2(LOC101115136);XP_004017545.1(PATZ1);XP_004018679.1(WNT5A);XP_011975744.1(TGFBR1);XP_012015135.1(KITLG);XP_012034745.1(KDR);X…
GO:0045190	isotype switching	BP	9	30	1.25869e-06	5.54903e-06	TCONS_00113244(STAT6);XP_004004841.1(HSPD1);XP_004008525.1(IL27RA);XP_004009569.1(NDFIP1);XP_004012867.1(TBX21);XP_011952753.1(BCL6);XP_011958902.1(THOC1);XP_012043266.1(PTPRC);XP_014958697.1(CLCF1)
GO:0006874	cellular calcium ion homeostasis	BP	28	263	1.33633e-06	5.8769e-06	NP_001009477.1(CAV1);TCONS_00009261(PTGER3);TCONS_00011058(FCRL5);TCONS_00022061(CRHR1);TCONS_00027877(Gnb1);TCONS_00027879(Gnb1);TCONS_00047662(F2);TCONS_00051221(PDE4D);TCONS_00064105(CCR8);TCONS_00097562(Pdpk1);TCONS_00100457(CD19);TCONS_00113594(HSP90B1);TCONS_00118381(PRKCE);TCONS_00127366(CAV1);TCONS_00129986(PRKACA);TCONS_00163681(CXCR3);XP_004004168.1(CCL21);XP_004004169.1(CCL19);XP_00400…
GO:0055074	calcium ion homeostasis	BP	28	263	1.33633e-06	5.8769e-06	NP_001009477.1(CAV1);TCONS_00009261(PTGER3);TCONS_00011058(FCRL5);TCONS_00022061(CRHR1);TCONS_00027877(Gnb1);TCONS_00027879(Gnb1);TCONS_00047662(F2);TCONS_00051221(PDE4D);TCONS_00064105(CCR8);TCONS_00097562(Pdpk1);TCONS_00100457(CD19);TCONS_00113594(HSP90B1);TCONS_00118381(PRKCE);TCONS_00127366(CAV1);TCONS_00129986(PRKACA);TCONS_00163681(CXCR3);XP_004004168.1(CCL21);XP_004004169.1(CCL19);XP_00400…
GO:0030163	protein catabolic process	BP	47	577	1.36114e-06	5.97868e-06	NP_001009202.1(UBB);NP_001138657.1(SOD1);TCONS_00013463(RNF168);TCONS_00022195(Psmc5);TCONS_00025101(NR1D1);TCONS_00041368(PRKCG);TCONS_00048176(BIRC2);TCONS_00049650(ARRB1);TCONS_00050994(skp1);TCONS_00066670(VHL);TCONS_00085638(TRIM38);TCONS_00086387(RIPK1);TCONS_00090273(PSMD13);TCONS_00090406(PTEN);TCONS_00099043(RNF216);TCONS_00102772(SIRT1);TCONS_00113594(HSP90B1);TCONS_00129986(PRKACA);TCO…
GO:0001822	kidney development	BP	20	150	1.39264e-06	6.10959e-06	NP_001167584.1(SIX1);TCONS_00023698(NF1);TCONS_00023722(NF1);TCONS_00032119(GATA3);TCONS_00045871(ZBTB16);TCONS_00049768(LGR4);TCONS_00074576(WNT4);TCONS_00125272(GLI3);TCONS_00144461(MYO1E);TCONS_00148575(SIX4);TCONS_00150774(TCF21);XP_004003082.2(HES1);XP_004005720.1(ID2);XP_004011395.1(TCF21);XP_011966012.1(STAT1);XP_012035362.1(PDGFRA);XP_014949273.1(PDGFB);XP_014954881.1(CD34);XP_014955017.1…
GO:0032743	positive regulation of interleukin-2 production	BP	8	23	1.3974e-06	6.11315e-06	NP_001009418.1(CD3E);TCONS_00010283(VTCN1);TCONS_00021829(STAT5A);TCONS_00025243(STAT5B);TCONS_00035397(PRKCQ);XP_014952198.1(CD276);XP_014955671.1(RLTPR);XP_014959439.1(CARD11)
GO:0045191	regulation of isotype switching	BP	8	23	1.3974e-06	6.11315e-06	TCONS_00113244(STAT6);XP_004008525.1(IL27RA);XP_004009569.1(NDFIP1);XP_004012867.1(TBX21);XP_011952753.1(BCL6);XP_011958902.1(THOC1);XP_012043266.1(PTPRC);XP_014958697.1(CLCF1)
GO:0007267	cell-cell signaling	BP	56	740	1.39855e-06	6.11315e-06	NP_001129403.1(CDK5);NP_001295520.1(CDC42);TCONS_00007164(PLCL2);TCONS_00015368(RUNX1);TCONS_00022061(CRHR1);TCONS_00023698(NF1);TCONS_00023722(NF1);TCONS_00025101(NR1D1);TCONS_00030368(KCNAB2);TCONS_00032119(GATA3);TCONS_00033973(MYLK2);TCONS_00041101(AP2A1);TCONS_00041102(AP2A1);TCONS_00041368(PRKCG);TCONS_00044480(Ap2s1);TCONS_00049650(ARRB1);TCONS_00056189(MAPK1);TCONS_00062856(GPR68);TCONS_0…
GO:0098771	inorganic ion homeostasis	BP	51	649	1.40401e-06	6.12955e-06	NP_001009426.1(MYC);NP_001009477.1(CAV1);NP_001020033.1(LTF);NP_001138657.1(SOD1);NP_001267632.1(SOD2);TCONS_00009261(PTGER3);TCONS_00011058(FCRL5);TCONS_00022061(CRHR1);TCONS_00023121(Prkca);TCONS_00027877(Gnb1);TCONS_00027879(Gnb1);TCONS_00047662(F2);TCONS_00048763(SLC37A4);TCONS_00051221(PDE4D);TCONS_00064105(CCR8);TCONS_00086755(Picalm);TCONS_00097562(Pdpk1);TCONS_00098266(PRKCB);TCONS_001004…
GO:0032102	negative regulation of response to external stimulus	BP	21	164	1.49432e-06	6.51591e-06	TCONS_00046107(Nlrx1);TCONS_00046109(Nlrx1);TCONS_00047662(F2);TCONS_00067368(PRKCD);TCONS_00074576(WNT4);TCONS_00074898(Padi2);TCONS_00090406(PTEN);TCONS_00096709(SMAD2);TCONS_00105468(F11);TCONS_00120029(TARBP2);TCONS_00122553(-);TCONS_00153675(PLG);XP_004002896.1(PROS1);XP_004012638.1(C1QBP);XP_004012967.1(DHX58);XP_004015386.2(C5AR2);XP_004015427.1(IRF3);XP_004020332.1(LOC101102194);XP_012024…
GO:0001894	tissue homeostasis	BP	18	125	1.50637e-06	6.56047e-06	NP_001009784.1(ACTB);NP_001020033.1(LTF);NP_001138657.1(SOD1);NP_001155361.1(RPA1);TCONS_00020669(RPA1);TCONS_00049994(TRAF6);TCONS_00082706(SRF);TCONS_00082764(VEGFA);TCONS_00092250(RBP4);TCONS_00114096(KRAS);TCONS_00161610(SASH3);XP_004012675.2(LOC101115136);XP_004013127.3(ACTG1);XP_011958221.1(LDB1);XP_011966604.1(TLR4);XP_011982042.1(PRDX1);XP_012034745.1(KDR);XP_014947648.1(CSF1)
GO:0007346	regulation of mitotic cell cycle	BP	29	280	1.527e-06	6.64224e-06	NP_001295520.1(CDC42);TCONS_00003696(Pbx1);TCONS_00008662(Tal1);TCONS_00015839(Rgcc);TCONS_00016085(RB1);TCONS_00021829(STAT5A);TCONS_00023121(Prkca);TCONS_00025243(STAT5B);TCONS_00058997(IGF1R);TCONS_00071802(Atf2);TCONS_00071804(ATF2);TCONS_00081702(Cdc42);TCONS_00085329(AIF1);TCONS_00088178(IGF2);TCONS_00088179(IGF2);TCONS_00090406(PTEN);TCONS_00121384(IGF1);TCONS_00148118(TMOD3);XP_004004354.…
GO:1903530	regulation of secretion by cell	BP	30	296	1.59116e-06	6.91298e-06	NP_001129403.1(CDK5);NP_001233140.1(B4GALT1);TCONS_00015839(Rgcc);TCONS_00022061(CRHR1);TCONS_00023698(NF1);TCONS_00023722(NF1);TCONS_00025101(NR1D1);TCONS_00047682(NR1H3);TCONS_00049650(ARRB1);TCONS_00056355(FGB);TCONS_00062856(GPR68);TCONS_00083519(GPLD1);TCONS_00092250(RBP4);TCONS_00118381(PRKCE);TCONS_00129986(PRKACA);TCONS_00145218(HIF1A);TCONS_00155016(CHD7);TCONS_00155024(CHD7);XP_00400571…
GO:0002889	regulation of immunoglobulin mediated immune response	BP	10	39	1.60362e-06	6.9587e-06	TCONS_00002961(FCGR1A);TCONS_00113244(STAT6);XP_004008525.1(IL27RA);XP_004009569.1(NDFIP1);XP_004012867.1(TBX21);XP_011952753.1(BCL6);XP_011958902.1(THOC1);XP_012030889.1(PTPN6);XP_012043266.1(PTPRC);XP_014958697.1(CLCF1)
GO:0033627	cell adhesion mediated by integrin	BP	5	7	1.66758e-06	7.22754e-06	XP_004004168.1(CCL21);XP_004006320.1(NCKAP1L);XP_004011283.1(CD24);XP_011961352.1(ADAM9);XP_012030889.1(PTPN6)
GO:0014066	regulation of phosphatidylinositol 3-kinase signaling	BP	15	90	1.72109e-06	7.45047e-06	TCONS_00047662(F2);TCONS_00090406(PTEN);TCONS_00107641(FGFR1);TCONS_00121384(IGF1);XP_004003010.1(HCLS1);XP_004011836.1(ANGPT1);XP_004012501.1(CCL5);XP_011983218.1(TEK);XP_012030889.1(PTPN6);XP_012034745.1(KDR);XP_012035362.1(PDGFRA);XP_012036880.1(NEDD4);XP_012041454.1(RARA);XP_014949273.1(PDGFB);XP_014949349.1(DAB2IP)
GO:0022414	reproductive process	BP	90	1410	1.85126e-06	8.00429e-06	NP_001094389.1(THRA);NP_001138657.1(SOD1);NP_001233138.1(TOB2);NP_001233140.1(B4GALT1);NP_001295491.1(CITED2);TCONS_00003696(Pbx1);TCONS_00014132(CLDN11);TCONS_00015368(RUNX1);TCONS_00021829(STAT5A);TCONS_00022061(CRHR1);TCONS_00022165(ACE);TCONS_00022682(Grb2);TCONS_00025060(MED1);TCONS_00025243(STAT5B);TCONS_00032119(GATA3);TCONS_00040740(Pvrl2);TCONS_00044397(ERCC1);TCONS_00045871(ZBTB16);TCON…
GO:0030323	respiratory tube development	BP	23	194	1.87086e-06	8.07931e-06	NP_001094389.1(THRA);TCONS_00063753(TGFBR2);TCONS_00082764(VEGFA);TCONS_00092250(RBP4);TCONS_00096709(SMAD2);TCONS_00103416(BMPR1A);TCONS_00107641(FGFR1);TCONS_00121384(IGF1);TCONS_00125272(GLI3);TCONS_00150774(TCF21);XP_004011395.1(TCF21);XP_004012210.1(FGF9);XP_004018679.1(WNT5A);XP_004023371.1(JMJD6);XP_011954699.1(TGFBR2);XP_012031550.2(TAB1);XP_012033532.1(AHCYL1);XP_012034745.1(KDR);XP_0120…
GO:0008015	blood circulation	BP	36	395	1.89621e-06	8.17899e-06	NP_001009432.1(PTGS2);NP_001009477.1(CAV1);NP_001094389.1(THRA);NP_001138657.1(SOD1);NP_001267632.1(SOD2);TCONS_00022165(ACE);TCONS_00023121(Prkca);TCONS_00026525(ADORA1);TCONS_00040855(ARHGAP35);TCONS_00040861(ARHGAP35);TCONS_00047754(PTPRJ);TCONS_00049548(PDE2A);TCONS_00049549(PDE2A);TCONS_00051221(PDE4D);TCONS_00056355(FGB);TCONS_00057280(GUCY1A1);TCONS_00082764(VEGFA);TCONS_00087905(ADRBK1);T…
GO:0043405	regulation of MAP kinase activity	BP	27	253	1.96145e-06	8.45023e-06	NP_001009477.1(CAV1);TCONS_00023121(Prkca);TCONS_00023698(NF1);TCONS_00023722(NF1);TCONS_00047754(PTPRJ);TCONS_00049994(TRAF6);TCONS_00067368(PRKCD);TCONS_00082764(VEGFA);TCONS_00107641(FGFR1);TCONS_00114096(KRAS);TCONS_00115693(TRAF2);TCONS_00115694(TRAF2);TCONS_00120793(IRAK3);TCONS_00127366(CAV1);TCONS_00150435(MAP3K7);XP_004007117.1(LOC101103463);XP_004018679.1(WNT5A);XP_011951807.1(PTPRJ);XP…
GO:0019932	second-messenger-mediated signaling	BP	25	224	2.07405e-06	8.91393e-06	NP_001009418.1(CD3E);NP_001030296.1(ITGAL);TCONS_00033369(PRNP);TCONS_00033371(PRNP);TCONS_00049548(PDE2A);TCONS_00049549(PDE2A);TCONS_00097562(Pdpk1);TCONS_00098429(ITGAL);TCONS_00109825(Ppp3r1);TCONS_00109826(Ppp3r1);TCONS_00121384(IGF1);TCONS_00122433(CD4);TCONS_00129986(PRKACA);XP_004002950.1(LOC101116441);XP_004011283.1(CD24);XP_004018561.1(CCR5);XP_004022228.2(CXCR3);XP_012030539.1(ITPR2);X…
GO:0090287	regulation of cellular response to growth factor stimulus	BP	25	224	2.07405e-06	8.91393e-06	NP_001009202.1(UBB);NP_001009477.1(CAV1);NP_001295491.1(CITED2);TCONS_00032119(GATA3);TCONS_00089639(MEN1);TCONS_00096709(SMAD2);TCONS_00097562(Pdpk1);TCONS_00102772(SIRT1);TCONS_00127366(CAV1);TCONS_00134252(UBA52);XP_004002441.1(NOTCH2);XP_004004457.2(CDKN2B);XP_004005725.1(ADAM17);XP_004005838.1(PPP1CB);XP_004008556.2(PIN1);XP_004018679.1(WNT5A);XP_012032971.1(UBA52);XP_012033835.1(STK11);XP_0…
GO:0032446	protein modification by small protein conjugation	BP	65	921	2.21047e-06	9.48891e-06	NP_001009202.1(UBB);NP_001009477.1(CAV1);NP_001129403.1(CDK5);NP_001138657.1(SOD1);TCONS_00013463(RNF168);TCONS_00022195(Psmc5);TCONS_00039502(CBFB);TCONS_00041368(PRKCG);TCONS_00045871(ZBTB16);TCONS_00048176(BIRC2);TCONS_00049650(ARRB1);TCONS_00049994(TRAF6);TCONS_00050994(skp1);TCONS_00066670(VHL);TCONS_00074030(Rnf19b);TCONS_00083305(TRIM27);TCONS_00085638(TRIM38);TCONS_00090273(PSMD13);TCONS_…
GO:0060401	cytosolic calcium ion transport	BP	15	92	2.29156e-06	9.80188e-06	NP_001009477.1(CAV1);TCONS_00011058(FCRL5);TCONS_00047662(F2);TCONS_00051221(PDE4D);TCONS_00097562(Pdpk1);TCONS_00100457(CD19);TCONS_00127366(CAV1);TCONS_00129986(PRKACA);TCONS_00163681(CXCR3);XP_004015004.1(LOC101106452);XP_004018561.1(CCR5);XP_004022228.2(CXCR3);XP_012030889.1(PTPN6);XP_014954983.1(PLCG1);XP_014956447.1(THY1)
GO:0060402	calcium ion transport into cytosol	BP	15	92	2.29156e-06	9.80188e-06	NP_001009477.1(CAV1);TCONS_00011058(FCRL5);TCONS_00047662(F2);TCONS_00051221(PDE4D);TCONS_00097562(Pdpk1);TCONS_00100457(CD19);TCONS_00127366(CAV1);TCONS_00129986(PRKACA);TCONS_00163681(CXCR3);XP_004015004.1(LOC101106452);XP_004018561.1(CCR5);XP_004022228.2(CXCR3);XP_012030889.1(PTPN6);XP_014954983.1(PLCG1);XP_014956447.1(THY1)
GO:0061041	regulation of wound healing	BP	15	92	2.29156e-06	9.80188e-06	TCONS_00023121(Prkca);TCONS_00035397(PRKCQ);TCONS_00047662(F2);TCONS_00047754(PTPRJ);TCONS_00067368(PRKCD);TCONS_00105468(F11);TCONS_00118381(PRKCE);TCONS_00153675(PLG);XP_004002896.1(PROS1);XP_011951807.1(PTPRJ);XP_011966604.1(TLR4);XP_012035362.1(PDGFRA);XP_014949273.1(PDGFB);XP_014952418.1(THBS1);XP_014958751.1(PRKG1)
GO:0043368	positive T cell selection	BP	9	32	2.3019e-06	9.83438e-06	TCONS_00029748(ITPKB);TCONS_00082706(SRF);TCONS_00084408(HLA-DMA);TCONS_00113244(STAT6);TCONS_00136760(CD74);XP_011952082.2(DOCK2);XP_012033835.1(STK11);XP_012043266.1(PTPRC);XP_014954665.1(ITPKB)
GO:0072001	renal system development	BP	20	155	2.33967e-06	9.98387e-06	NP_001167584.1(SIX1);TCONS_00023698(NF1);TCONS_00023722(NF1);TCONS_00032119(GATA3);TCONS_00045871(ZBTB16);TCONS_00049768(LGR4);TCONS_00074576(WNT4);TCONS_00125272(GLI3);TCONS_00144461(MYO1E);TCONS_00148575(SIX4);TCONS_00150774(TCF21);XP_004003082.2(HES1);XP_004005720.1(ID2);XP_004011395.1(TCF21);XP_011966012.1(STAT1);XP_012035362.1(PDGFRA);XP_014949273.1(PDGFB);XP_014954881.1(CD34);XP_014955017.1…
GO:0019722	calcium-mediated signaling	BP	16	104	2.34912e-06	1.00123e-05	NP_001009418.1(CD3E);NP_001030296.1(ITGAL);TCONS_00033369(PRNP);TCONS_00033371(PRNP);TCONS_00098429(ITGAL);TCONS_00109825(Ppp3r1);TCONS_00109826(Ppp3r1);TCONS_00121384(IGF1);TCONS_00122433(CD4);TCONS_00129986(PRKACA);XP_004002950.1(LOC101116441);XP_004011283.1(CD24);XP_012034745.1(KDR);XP_012043480.1(PRNP);XP_014949840.1(CD8A);XP_014951881.1(PPP3CA)
GO:0043269	regulation of ion transport	BP	36	399	2.39243e-06	1.01849e-05	NP_001009477.1(CAV1);TCONS_00011058(FCRL5);TCONS_00022061(CRHR1);TCONS_00030368(KCNAB2);TCONS_00033369(PRNP);TCONS_00033371(PRNP);TCONS_00034676(MMP9);TCONS_00047662(F2);TCONS_00049490(STIM1);TCONS_00051221(PDE4D);TCONS_00055378(TESC);TCONS_00083305(TRIM27);TCONS_00097562(Pdpk1);TCONS_00098266(PRKCB);TCONS_00100457(CD19);TCONS_00102382(ACTN2);TCONS_00106264(IKBKB);TCONS_00127366(CAV1);TCONS_00129…
GO:0033483	gas homeostasis	BP	6	12	2.46104e-06	1.04645e-05	NP_001009477.1(CAV1);NP_001267632.1(SOD2);TCONS_00127366(CAV1);TCONS_00145218(HIF1A);TCONS_00153658(SOD2);XP_014952591.1(HIF1A)
GO:0032602	chemokine production	BP	11	50	2.50752e-06	1.06495e-05	NP_001159655.1(MYD88);TCONS_00065321(Tusc2);TCONS_00136760(CD74);TCONS_00163681(CXCR3);XP_004003075.1(APOD);XP_004018679.1(WNT5A);XP_004020973.1(LOC101105208);XP_004022228.2(CXCR3);XP_004023546.2(TICAM1);XP_011961907.1(DDX3X);XP_014951187.1(CSF1R)
GO:2000021	regulation of ion homeostasis	BP	20	156	2.58798e-06	1.09783e-05	NP_001009477.1(CAV1);TCONS_00011058(FCRL5);TCONS_00047662(F2);TCONS_00051221(PDE4D);TCONS_00097562(Pdpk1);TCONS_00100457(CD19);TCONS_00118381(PRKCE);TCONS_00127366(CAV1);TCONS_00129986(PRKACA);TCONS_00163681(CXCR3);XP_004004168.1(CCL21);XP_004004169.1(CCL19);XP_004015004.1(LOC101106452);XP_004018561.1(CCR5);XP_004022228.2(CXCR3);XP_012030889.1(PTPN6);XP_012043266.1(PTPRC);XP_014954983.1(PLCG1);XP…
GO:0018108	peptidyl-tyrosine phosphorylation	BP	15	93	2.63588e-06	1.11445e-05	NP_001009477.1(CAV1);NP_001159657.1(TNFRSF1A);TCONS_00003274(IL6R);TCONS_00058997(IGF1R);TCONS_00098367(Mapk3);TCONS_00098368(Mapk3);TCONS_00121384(IGF1);TCONS_00127366(CAV1);XP_004003010.1(HCLS1);XP_004005725.1(ADAM17);XP_004012501.1(CCL5);XP_011952299.1(IL6ST);XP_011953757.2(IGF1R);XP_014951187.1(CSF1R);XP_014958697.1(CLCF1)
GO:0018212	peptidyl-tyrosine modification	BP	15	93	2.63588e-06	1.11445e-05	NP_001009477.1(CAV1);NP_001159657.1(TNFRSF1A);TCONS_00003274(IL6R);TCONS_00058997(IGF1R);TCONS_00098367(Mapk3);TCONS_00098368(Mapk3);TCONS_00121384(IGF1);TCONS_00127366(CAV1);XP_004003010.1(HCLS1);XP_004005725.1(ADAM17);XP_004012501.1(CCL5);XP_011952299.1(IL6ST);XP_011953757.2(IGF1R);XP_014951187.1(CSF1R);XP_014958697.1(CLCF1)
GO:0008088	axo-dendritic transport	BP	10	41	2.63647e-06	1.11445e-05	NP_001138657.1(SOD1);TCONS_00063501(-);TCONS_00130712(AP3D1);TCONS_00130715(AP3D1);TCONS_00130717(AP3D1);TCONS_00145218(HIF1A);XP_004012675.2(LOC101115136);XP_012036073.1(AP3B1);XP_014951406.1(AP3D1);XP_014952591.1(HIF1A)
GO:0043065	positive regulation of apoptotic process	BP	26	242	2.66661e-06	1.12587e-05	NP_001009426.1(MYC);NP_001129403.1(CDK5);NP_001233140.1(B4GALT1);NP_001295520.1(CDC42);TCONS_00023698(NF1);TCONS_00023722(NF1);TCONS_00027511(FASLG);TCONS_00081702(Cdc42);TCONS_00089639(MEN1);TCONS_00096709(SMAD2);TCONS_00102772(SIRT1);TCONS_00121572(-);TCONS_00131351(NLRP3);XP_004002198.1(BCL10);XP_004004841.1(HSPD1);XP_004011568.3(MAP3K5);XP_004012501.1(CCL5);XP_004018679.1(WNT5A);XP_004020620.…
GO:0009612	response to mechanical stimulus	BP	16	105	2.6734e-06	1.12741e-05	NP_001009751.1(IRF1);NP_001159657.1(TNFRSF1A);TCONS_00021419(COL1A1);TCONS_00049548(PDE2A);TCONS_00049549(PDE2A);TCONS_00098367(Mapk3);TCONS_00098368(Mapk3);TCONS_00122481(LTBR);TCONS_00159222(TLR7);XP_004002198.1(BCL10);XP_011957823.1(FAS);XP_011960898.1(MAPK8);XP_011966604.1(TLR4);XP_012031521.1(LTBR);XP_014954201.1(COL1A1);XP_014956799.1(PTGER4)
GO:0043476	pigment accumulation	BP	7	18	2.73239e-06	1.1469e-05	TCONS_00130712(AP3D1);TCONS_00130715(AP3D1);TCONS_00130717(AP3D1);TCONS_00134417(AP1M1);TCONS_00162654(CD63);XP_012045463.1(AP1G1);XP_014951406.1(AP3D1)
GO:0043482	cellular pigment accumulation	BP	7	18	2.73239e-06	1.1469e-05	TCONS_00130712(AP3D1);TCONS_00130715(AP3D1);TCONS_00130717(AP3D1);TCONS_00134417(AP1M1);TCONS_00162654(CD63);XP_012045463.1(AP1G1);XP_014951406.1(AP3D1)
GO:0048757	pigment granule maturation	BP	7	18	2.73239e-06	1.1469e-05	TCONS_00130712(AP3D1);TCONS_00130715(AP3D1);TCONS_00130717(AP3D1);TCONS_00134417(AP1M1);TCONS_00162654(CD63);XP_012045463.1(AP1G1);XP_014951406.1(AP3D1)
GO:0072678	T cell migration	BP	7	18	2.73239e-06	1.1469e-05	TCONS_00085329(AIF1);XP_004003075.1(APOD);XP_004004168.1(CCL21);XP_004012501.1(CCL5);XP_004020973.1(LOC101105208);XP_012041040.1(LOC105607823);XP_014957853.1(LOC101105607)
GO:0043434	response to peptide hormone	BP	24	213	2.78978e-06	1.16962e-05	NP_001132917.1(GNG11);TCONS_00022061(CRHR1);TCONS_00052734(PIK3R1);TCONS_00083519(GPLD1);TCONS_00088178(IGF2);TCONS_00088179(IGF2);TCONS_00092250(RBP4);TCONS_00097562(Pdpk1);TCONS_00102772(SIRT1);TCONS_00103825(GNG4);TCONS_00124031(HDAC9);TCONS_00129986(PRKACA);TCONS_00144278(GNG2);TCONS_00144281(GNG2);XP_004003182.1(GNB4);XP_011952567.1(ADCY2);XP_011954807.1(PRKCI);XP_011962284.1(OGT);XP_0119660…
GO:0010522	regulation of calcium ion transport into cytosol	BP	14	82	2.82231e-06	1.18188e-05	NP_001009477.1(CAV1);TCONS_00011058(FCRL5);TCONS_00047662(F2);TCONS_00051221(PDE4D);TCONS_00097562(Pdpk1);TCONS_00100457(CD19);TCONS_00127366(CAV1);TCONS_00129986(PRKACA);TCONS_00163681(CXCR3);XP_004015004.1(LOC101106452);XP_004022228.2(CXCR3);XP_012030889.1(PTPN6);XP_014954983.1(PLCG1);XP_014956447.1(THY1)
GO:0048066	developmental pigmentation	BP	13	71	2.83058e-06	1.18397e-05	NP_001267632.1(SOD2);TCONS_00067024(Mitf);TCONS_00125272(GLI3);TCONS_00130712(AP3D1);TCONS_00130715(AP3D1);TCONS_00130717(AP3D1);TCONS_00134417(AP1M1);TCONS_00153658(SOD2);TCONS_00162654(CD63);XP_012015135.1(KITLG);XP_012045463.1(AP1G1);XP_014951406.1(AP3D1);XP_014953714.1(EDNRB)
GO:0033762	response to glucagon	BP	8	25	2.87762e-06	1.20224e-05	NP_001132917.1(GNG11);TCONS_00103825(GNG4);TCONS_00129986(PRKACA);TCONS_00144278(GNG2);TCONS_00144281(GNG2);XP_004003182.1(GNB4);XP_011952567.1(ADCY2);XP_014959717.1(GNB2)
GO:0043068	positive regulation of programmed cell death	BP	26	244	3.10635e-06	1.2963e-05	NP_001009426.1(MYC);NP_001129403.1(CDK5);NP_001233140.1(B4GALT1);NP_001295520.1(CDC42);TCONS_00023698(NF1);TCONS_00023722(NF1);TCONS_00027511(FASLG);TCONS_00081702(Cdc42);TCONS_00089639(MEN1);TCONS_00096709(SMAD2);TCONS_00102772(SIRT1);TCONS_00121572(-);TCONS_00131351(NLRP3);XP_004002198.1(BCL10);XP_004004841.1(HSPD1);XP_004011568.3(MAP3K5);XP_004012501.1(CCL5);XP_004018679.1(WNT5A);XP_004020620.…
[truncated: 1,227 more rows]
