# Supplementary material for: Integrating miRNA and mRNA Profiling to Assess the Potential miRNA–mRNA Modules Linked With Testicular Immune Homeostasis in Sheep
Source: Front Vet Sci. 2021 May 25;8:647153. doi: 10.3389/fvets.2021.647153 (PMC8185144; doi:10.3389/fvets.2021.647153)
Supplement: Supplementary file 5 [file Table_5.XLSX]

## Sheet: Sheert1
Table S5. KEGG pathway enrichment analysis of identified immune-related DE mRNAs.
KEGG_A_class	KEGG_B_class	Pathway ID	Pathway	Number of DE mRNAs enriched in a specific pathway	Number of total genes in corresponding pathway	p-value	q-value	Genes
Organismal Systems	Immune system	ko04062	Chemokine signaling pathway	132	378	2.73942e-71	4.41047e-69	TCONS_00004046(TIAM1);TCONS_00006335(PIK3CB);TCONS_00009202(GNG12);TCONS_00009203(GNG12);TCONS_00009906(VAV3);TCONS_00010860(SHC1);TCONS_00013278(Adcy5);TCONS_00013999(PIK3CA);TCONS_00014003(PIK3CA);TCONS_00022682(Grb2);TCONS_00023895(Crk);TCONS_00024334(PIK3R5);TCONS_00025243(STAT5B);TCONS_00025252(STAT3);TCONS_00025254(STAT3);TCONS_00027336(AKT3);TCONS_00027877(Gnb1);TCONS_00027879(Gnb1);TCONS_…
Organismal Systems	Immune system	ko04650	Natural killer cell mediated cytotoxicity	88	273	5.14811e-44	4.14423e-42	TCONS_00006335(PIK3CB);TCONS_00009906(VAV3);TCONS_00010860(SHC1);TCONS_00011398(CD247);TCONS_00011531(IFNAR1);TCONS_00011536(IFNAR2);TCONS_00011537(IFNAR2);TCONS_00013999(PIK3CA);TCONS_00014003(PIK3CA);TCONS_00015271(ITGB2);TCONS_00022682(Grb2);TCONS_00023121(Prkca);TCONS_00024334(PIK3R5);TCONS_00027511(FASLG);TCONS_00041368(PRKCG);TCONS_00052416(LCP2);TCONS_00052734(PIK3R1);TCONS_00056189(MAPK1)…
Organismal Systems	Immune system	ko04666	Fc gamma R-mediated phagocytosis	80	236	6.98159e-42	3.74679e-40	TCONS_00002961(FCGR1A);TCONS_00005719(PLD1);TCONS_00006335(PIK3CB);TCONS_00007733(INPP5D);TCONS_00009906(VAV3);TCONS_00013999(PIK3CA);TCONS_00014003(PIK3CA);TCONS_00023121(Prkca);TCONS_00023895(Crk);TCONS_00024334(PIK3R5);TCONS_00027336(AKT3);TCONS_00031098(ARPC5);TCONS_00041368(PRKCG);TCONS_00052734(PIK3R1);TCONS_00056189(MAPK1);TCONS_00056191(MAPK1);TCONS_00063603(IGHA1);TCONS_00063604(IGHA1);T…
Organismal Systems	Immune system	ko04660	T cell receptor signaling pathway	82	266	2.19836e-39	8.84841e-38	TCONS_00005181(Pak2);TCONS_00005183(Pak2);TCONS_00006335(PIK3CB);TCONS_00009906(VAV3);TCONS_00011398(CD247);TCONS_00013512(DLG1);TCONS_00013999(PIK3CA);TCONS_00014003(PIK3CA);TCONS_00022682(Grb2);TCONS_00024334(PIK3R5);TCONS_00027336(AKT3);TCONS_00035226(PAK7);TCONS_00035397(PRKCQ);TCONS_00046027(CD3G);TCONS_00052416(LCP2);TCONS_00052734(PIK3R1);TCONS_00056189(MAPK1);TCONS_00056191(MAPK1);TCONS_0…
Organismal Systems	Immune system	ko04670	Leukocyte transendothelial migration	79	249	5.62773e-39	1.81213e-37	TCONS_00006335(PIK3CB);TCONS_00009906(VAV3);TCONS_00011727(JAM2);TCONS_00013999(PIK3CA);TCONS_00014003(PIK3CA);TCONS_00014132(CLDN11);TCONS_00015271(ITGB2);TCONS_00021511(EZR);TCONS_00023121(Prkca);TCONS_00024334(PIK3R5);TCONS_00032302(ITGB1);TCONS_00034676(MMP9);TCONS_00039249(MMP2);TCONS_00039463(CDH5);TCONS_00040855(ARHGAP35);TCONS_00040861(ARHGAP35);TCONS_00041368(PRKCG);TCONS_00052734(PIK3R1…
Organismal Systems	Immune system	ko04611	Platelet activation	83	290	3.7246e-37	9.99433e-36	TCONS_00006335(PIK3CB);TCONS_00013278(Adcy5);TCONS_00013999(PIK3CA);TCONS_00014003(PIK3CA);TCONS_00021419(COL1A1);TCONS_00024334(PIK3R5);TCONS_00027336(AKT3);TCONS_00028443(PLA2G4A);TCONS_00030541(PRKCZ);TCONS_00031781(PLCB4);TCONS_00032302(ITGB1);TCONS_00033973(MYLK2);TCONS_00034308(SRC);TCONS_00037084(GNAS);TCONS_00039118(ADCY7);TCONS_00040855(ARHGAP35);TCONS_00040861(ARHGAP35);TCONS_00044218(A…
Organismal Systems	Immune system	ko04612	Antigen processing and presentation	60	150	2.49912e-36	5.74799e-35	TCONS_00018418(Rfxap);TCONS_00048934(HSPA8);TCONS_00082974(-);TCONS_00083125(HLA-C);TCONS_00083206(-);TCONS_00084389(TAP1);TCONS_00084408(HLA-DMA);TCONS_00097946(Ciita);TCONS_00097947(CIITA);TCONS_00122288(KLRC1);TCONS_00122289(NKG2A);TCONS_00122433(CD4);TCONS_00125809(TRBC2);TCONS_00125829(-);TCONS_00125830(-);TCONS_00125837(TRBC2);TCONS_00125838(TRBC2);TCONS_00131634(HSPA4);TCONS_00135861(-);TC…
Cellular Processes	Cell motility	ko04810	Regulation of actin cytoskeleton	121	620	1.33976e-35	2.69626e-34	TCONS_00004046(TIAM1);TCONS_00005181(Pak2);TCONS_00005183(Pak2);TCONS_00006335(PIK3CB);TCONS_00007370(-);TCONS_00009202(GNG12);TCONS_00009203(GNG12);TCONS_00009906(VAV3);TCONS_00013999(PIK3CA);TCONS_00014003(PIK3CA);TCONS_00015271(ITGB2);TCONS_00021511(EZR);TCONS_00023895(Crk);TCONS_00024334(PIK3R5);TCONS_00031098(ARPC5);TCONS_00032302(ITGB1);TCONS_00033973(MYLK2);TCONS_00034308(SRC);TCONS_000352…
Cellular Processes	Cellular community - eukaryotes	ko04510	Focal adhesion	108	513	8.20415e-35	1.46763e-33	TCONS_00005181(Pak2);TCONS_00005183(Pak2);TCONS_00006335(PIK3CB);TCONS_00009906(VAV3);TCONS_00010860(SHC1);TCONS_00013999(PIK3CA);TCONS_00014003(PIK3CA);TCONS_00021419(COL1A1);TCONS_00022682(Grb2);TCONS_00023121(Prkca);TCONS_00023895(Crk);TCONS_00024334(PIK3R5);TCONS_00027336(AKT3);TCONS_00032302(ITGB1);TCONS_00033973(MYLK2);TCONS_00034308(SRC);TCONS_00035226(PAK7);TCONS_00040855(ARHGAP35);TCONS_…
Organismal Systems	Immune system	ko04662	B cell receptor signaling pathway	58	172	2.01592e-30	3.24562e-29	TCONS_00006335(PIK3CB);TCONS_00007733(INPP5D);TCONS_00009906(VAV3);TCONS_00013999(PIK3CA);TCONS_00014003(PIK3CA);TCONS_00022682(Grb2);TCONS_00024334(PIK3R5);TCONS_00027336(AKT3);TCONS_00052734(PIK3R1);TCONS_00056189(MAPK1);TCONS_00056191(MAPK1);TCONS_00063603(IGHA1);TCONS_00063604(IGHA1);TCONS_00063605(IGHA1);TCONS_00069076(SYK);TCONS_00076525(PPP3CC);TCONS_00076526(PPP3CC);TCONS_00088322(IFITM1)…
Organismal Systems	Development	ko04380	Osteoclast differentiation	72	304	1.20425e-26	1.76259e-25	TCONS_00002961(FCGR1A);TCONS_00006335(PIK3CB);TCONS_00011531(IFNAR1);TCONS_00011536(IFNAR2);TCONS_00011537(IFNAR2);TCONS_00013999(PIK3CA);TCONS_00014003(PIK3CA);TCONS_00022682(Grb2);TCONS_00024334(PIK3R5);TCONS_00026346(MAP2K6);TCONS_00027336(AKT3);TCONS_00040526(TGFB1);TCONS_00049994(TRAF6);TCONS_00052416(LCP2);TCONS_00052734(PIK3R1);TCONS_00056189(MAPK1);TCONS_00056191(MAPK1);TCONS_00063753(TGF…
Environmental Information Processing	Signal transduction	ko04064	NF-kappa B signaling pathway	59	213	8.44089e-26	1.13249e-24	TCONS_00023265(TRIM25);TCONS_00035397(PRKCQ);TCONS_00048176(BIRC2);TCONS_00049994(TRAF6);TCONS_00063603(IGHA1);TCONS_00063604(IGHA1);TCONS_00063605(IGHA1);TCONS_00069076(SYK);TCONS_00086387(RIPK1);TCONS_00087250(TIRAP);TCONS_00089709(Rela);TCONS_00090949(NFKB2);TCONS_00098266(PRKCB);TCONS_00106264(IKBKB);TCONS_00115693(TRAF2);TCONS_00115694(TRAF2);TCONS_00119162(Zap70);TCONS_00120502(IRAK4);TCONS…
Organismal Systems	Endocrine system	ko04915	Estrogen signaling pathway	62	242	4.86054e-25	6.01959e-24	TCONS_00006335(PIK3CB);TCONS_00010860(SHC1);TCONS_00013278(Adcy5);TCONS_00013999(PIK3CA);TCONS_00014003(PIK3CA);TCONS_00022682(Grb2);TCONS_00024334(PIK3R5);TCONS_00027336(AKT3);TCONS_00031781(PLCB4);TCONS_00034308(SRC);TCONS_00034676(MMP9);TCONS_00037084(GNAS);TCONS_00039118(ADCY7);TCONS_00039249(MMP2);TCONS_00048934(HSPA8);TCONS_00052734(PIK3R1);TCONS_00056189(MAPK1);TCONS_00056191(MAPK1);TCONS_…
Organismal Systems	Immune system	ko04620	Toll-like receptor signaling pathway	57	226	9.78259e-23	1.125e-21	TCONS_00005058(CD86);TCONS_00005072(CD86);TCONS_00006335(PIK3CB);TCONS_00011531(IFNAR1);TCONS_00011536(IFNAR2);TCONS_00011537(IFNAR2);TCONS_00013999(PIK3CA);TCONS_00014003(PIK3CA);TCONS_00021096(MAP2K4);TCONS_00024334(PIK3R5);TCONS_00026346(MAP2K6);TCONS_00027336(AKT3);TCONS_00049994(TRAF6);TCONS_00052734(PIK3R1);TCONS_00056189(MAPK1);TCONS_00056191(MAPK1);TCONS_00086387(RIPK1);TCONS_00087250(TIR…
Organismal Systems	Immune system	ko04640	Hematopoietic cell lineage	47	162	1.04131e-21	1.11767e-20	TCONS_00002961(FCGR1A);TCONS_00003274(IL6R);TCONS_00014396(Mme);TCONS_00016612(FLT3);TCONS_00022292(Cd7);TCONS_00041038(CD37);TCONS_00041040(CD37);TCONS_00041067(FLT3LG);TCONS_00046027(CD3G);TCONS_00047391(CD44);TCONS_00053032(ITGA2);TCONS_00061691(ANPEP);TCONS_00063603(IGHA1);TCONS_00063604(IGHA1);TCONS_00063605(IGHA1);TCONS_00078817(ITGA4);TCONS_00079101(ITGA6);TCONS_00079105(ITGA6);TCONS_00100…
Environmental Information Processing	Signal transduction	ko04015	Rap1 signaling pathway	97	616	3.07246e-21	3.09166e-20	TCONS_00004046(TIAM1);TCONS_00006335(PIK3CB);TCONS_00007370(-);TCONS_00013278(Adcy5);TCONS_00013999(PIK3CA);TCONS_00014003(PIK3CA);TCONS_00015271(ITGB2);TCONS_00023121(Prkca);TCONS_00023895(Crk);TCONS_00024334(PIK3R5);TCONS_00024558(ADORA2B);TCONS_00026346(MAP2K6);TCONS_00027336(AKT3);TCONS_00030541(PRKCZ);TCONS_00031781(PLCB4);TCONS_00032275(PARD3);TCONS_00032302(ITGB1);TCONS_00034308(SRC);TCONS…
Environmental Information Processing	Signal transduction	ko04014	Ras signaling pathway	101	682	4.33707e-20	4.10746e-19	TCONS_00004046(TIAM1);TCONS_00005181(Pak2);TCONS_00005183(Pak2);TCONS_00005719(PLD1);TCONS_00006335(PIK3CB);TCONS_00007370(-);TCONS_00009202(GNG12);TCONS_00009203(GNG12);TCONS_00010860(SHC1);TCONS_00013999(PIK3CA);TCONS_00014003(PIK3CA);TCONS_00022682(Grb2);TCONS_00023121(Prkca);TCONS_00023698(NF1);TCONS_00023722(NF1);TCONS_00024334(PIK3R5);TCONS_00027336(AKT3);TCONS_00027511(FASLG);TCONS_0002787…
Organismal Systems	Immune system	ko04664	Fc epsilon RI signaling pathway	46	169	5.06176e-20	4.52746e-19	TCONS_00006335(PIK3CB);TCONS_00007733(INPP5D);TCONS_00009906(VAV3);TCONS_00013999(PIK3CA);TCONS_00014003(PIK3CA);TCONS_00022682(Grb2);TCONS_00023121(Prkca);TCONS_00024334(PIK3R5);TCONS_00026346(MAP2K6);TCONS_00027336(AKT3);TCONS_00028443(PLA2G4A);TCONS_00052416(LCP2);TCONS_00052734(PIK3R1);TCONS_00056189(MAPK1);TCONS_00056191(MAPK1);TCONS_00063603(IGHA1);TCONS_00063604(IGHA1);TCONS_00063605(IGHA1…
Environmental Information Processing	Signal transduction	ko04151	PI3K-Akt signaling pathway	120	909	1.42424e-19	1.20686e-18	TCONS_00003274(IL6R);TCONS_00006335(PIK3CB);TCONS_00007370(-);TCONS_00009202(GNG12);TCONS_00009203(GNG12);TCONS_00011531(IFNAR1);TCONS_00011536(IFNAR2);TCONS_00011537(IFNAR2);TCONS_00013999(PIK3CA);TCONS_00014003(PIK3CA);TCONS_00021419(COL1A1);TCONS_00022682(Grb2);TCONS_00023121(Prkca);TCONS_00024334(PIK3R5);TCONS_00027336(AKT3);TCONS_00027511(FASLG);TCONS_00027877(Gnb1);TCONS_00027879(Gnb1);TCON…
Organismal Systems	Endocrine system	ko04921	Oxytocin signaling pathway	70	385	5.73718e-19	4.61843e-18	TCONS_00006335(PIK3CB);TCONS_00013278(Adcy5);TCONS_00013999(PIK3CA);TCONS_00014003(PIK3CA);TCONS_00023121(Prkca);TCONS_00024334(PIK3R5);TCONS_00028443(PLA2G4A);TCONS_00031781(PLCB4);TCONS_00032179(CAMK1D);TCONS_00032181(CAMK1D);TCONS_00033973(MYLK2);TCONS_00034308(SRC);TCONS_00037084(GNAS);TCONS_00039118(ADCY7);TCONS_00041368(PRKCG);TCONS_00052734(PIK3R1);TCONS_00056189(MAPK1);TCONS_00056191(MAPK…
Environmental Information Processing	Signal transduction	ko04012	ErbB signaling pathway	53	244	4.34792e-18	3.33341e-17	TCONS_00005181(Pak2);TCONS_00005183(Pak2);TCONS_00006335(PIK3CB);TCONS_00010860(SHC1);TCONS_00013999(PIK3CA);TCONS_00014003(PIK3CA);TCONS_00021096(MAP2K4);TCONS_00021829(STAT5A);TCONS_00022682(Grb2);TCONS_00023121(Prkca);TCONS_00023895(Crk);TCONS_00024334(PIK3R5);TCONS_00025243(STAT5B);TCONS_00027336(AKT3);TCONS_00034308(SRC);TCONS_00035226(PAK7);TCONS_00041368(PRKCG);TCONS_00052734(PIK3R1);TCONS…
Organismal Systems	Nervous system	ko04725	Cholinergic synapse	57	280	5.66934e-18	4.14893e-17	TCONS_00006335(PIK3CB);TCONS_00009202(GNG12);TCONS_00009203(GNG12);TCONS_00013278(Adcy5);TCONS_00013999(PIK3CA);TCONS_00014003(PIK3CA);TCONS_00023121(Prkca);TCONS_00024334(PIK3R5);TCONS_00027336(AKT3);TCONS_00027877(Gnb1);TCONS_00027879(Gnb1);TCONS_00031781(PLCB4);TCONS_00039118(ADCY7);TCONS_00041368(PRKCG);TCONS_00052734(PIK3R1);TCONS_00056189(MAPK1);TCONS_00056191(MAPK1);TCONS_00067543(GNAI2);T…
Organismal Systems	Aging	ko04213	Longevity regulating pathway - multiple species	40	146	1.10453e-17	7.73167e-17	TCONS_00006335(PIK3CB);TCONS_00013278(Adcy5);TCONS_00013999(PIK3CA);TCONS_00014003(PIK3CA);TCONS_00024334(PIK3R5);TCONS_00027336(AKT3);TCONS_00039118(ADCY7);TCONS_00048934(HSPA8);TCONS_00052734(PIK3R1);TCONS_00058997(IGF1R);TCONS_00099780(ADCY9);TCONS_00099781(ADCY9);TCONS_00102772(SIRT1);TCONS_00112356(ADCY6);TCONS_00112358(ADCY6);TCONS_00114096(KRAS);TCONS_00117175(ADCY3);TCONS_00121384(IGF1);T…
Environmental Information Processing	Signal transduction	ko04071	Sphingolipid signaling pathway	56	278	1.85219e-17	1.24251e-16	TCONS_00005719(PLD1);TCONS_00006335(PIK3CB);TCONS_00013999(PIK3CA);TCONS_00014003(PIK3CA);TCONS_00023121(Prkca);TCONS_00024334(PIK3R5);TCONS_00026525(ADORA1);TCONS_00027336(AKT3);TCONS_00030541(PRKCZ);TCONS_00031781(PLCB4);TCONS_00041368(PRKCG);TCONS_00052734(PIK3R1);TCONS_00056189(MAPK1);TCONS_00056191(MAPK1);TCONS_00067543(GNAI2);TCONS_00086931(GAB2);TCONS_00089709(Rela);TCONS_00090406(PTEN);TC…
Environmental Information Processing	Signal transduction	ko04668	TNF signaling pathway	52	251	7.74147e-17	4.98551e-16	TCONS_00006335(PIK3CB);TCONS_00013999(PIK3CA);TCONS_00014003(PIK3CA);TCONS_00024334(PIK3R5);TCONS_00026346(MAP2K6);TCONS_00027336(AKT3);TCONS_00034676(MMP9);TCONS_00048176(BIRC2);TCONS_00052734(PIK3R1);TCONS_00056189(MAPK1);TCONS_00056191(MAPK1);TCONS_00056710(IL15);TCONS_00071802(Atf2);TCONS_00071804(ATF2);TCONS_00086387(RIPK1);TCONS_00089709(Rela);TCONS_00098367(Mapk3);TCONS_00098368(Mapk3);TCO…
Organismal Systems	Immune system	ko04622	RIG-I-like receptor signaling pathway	37	137	3.12621e-16	1.93584e-15	TCONS_00023265(TRIM25);TCONS_00024973(Tbkbp1);TCONS_00046107(Nlrx1);TCONS_00046109(Nlrx1);TCONS_00049994(TRAF6);TCONS_00052950(MAP3K1);TCONS_00086387(RIPK1);TCONS_00089709(Rela);TCONS_00106264(IKBKB);TCONS_00115693(TRAF2);TCONS_00115694(TRAF2);TCONS_00129446(MAPK9);TCONS_00140704(NFKB1);TCONS_00142161(MAPK10);TCONS_00150435(MAP3K7);TCONS_00160354(Otud5);NP_001009191.1(CXCL10);NP_001159656.1(NFKBI…
Organismal Systems	Immune system	ko04610	Complement and coagulation cascades	37	138	4.04974e-16	2.41484e-15	TCONS_00008997(C8B);TCONS_00029334(CFH);TCONS_00029336(CFH);TCONS_00031388(CD46);TCONS_00031391(Cd46);TCONS_00044283(PLAUR);TCONS_00047662(F2);TCONS_00047896(-);TCONS_00056355(FGB);TCONS_00105468(F11);TCONS_00114684(VWF);TCONS_00130399(C3);TCONS_00143032(F2R);TCONS_00153675(PLG);XP_004002896.1(PROS1);XP_004005188.1(C1QB);XP_004005189.1(C1QC);XP_004006952.1(C3AR1);XP_004015385.1(C5AR1);XP_00401802…
Organismal Systems	Endocrine system	ko04912	GnRH signaling pathway	49	236	5.6289e-16	3.23662e-15	TCONS_00005719(PLD1);TCONS_00013278(Adcy5);TCONS_00021096(MAP2K4);TCONS_00022682(Grb2);TCONS_00023121(Prkca);TCONS_00026346(MAP2K6);TCONS_00028443(PLA2G4A);TCONS_00031781(PLCB4);TCONS_00034308(SRC);TCONS_00037084(GNAS);TCONS_00039118(ADCY7);TCONS_00039249(MMP2);TCONS_00052950(MAP3K1);TCONS_00056189(MAPK1);TCONS_00056191(MAPK1);TCONS_00067368(PRKCD);TCONS_00076250(PTK2B);TCONS_00081702(Cdc42);TCON…
Organismal Systems	Immune system	ko04621	NOD-like receptor signaling pathway	34	121	1.36812e-15	7.59545e-15	TCONS_00017878(SUGT1);TCONS_00048176(BIRC2);TCONS_00049994(TRAF6);TCONS_00052791(ERBB2IP);TCONS_00052793(ERBB2IP);TCONS_00053144(C7);TCONS_00056189(MAPK1);TCONS_00056191(MAPK1);TCONS_00089709(Rela);TCONS_00098367(Mapk3);TCONS_00098368(Mapk3);TCONS_00106264(IKBKB);TCONS_00113594(HSP90B1);TCONS_00129446(MAPK9);TCONS_00131351(NLRP3);TCONS_00140704(NFKB1);TCONS_00142161(MAPK10);TCONS_00150435(MAP3K7)…
Organismal Systems	Immune system	ko04623	Cytosolic DNA-sensing pathway	29	88	1.60101e-15	8.59211e-15	TCONS_00002930(POLR3GL);TCONS_00010824(ADAR);TCONS_00033809(ZBP1);TCONS_00086387(RIPK1);TCONS_00089709(Rela);TCONS_00104683(POLR3A);TCONS_00106264(IKBKB);TCONS_00140704(NFKB1);TCONS_00158276(POLR2K);NP_001009191.1(CXCL10);NP_001159656.1(NFKBIA);XP_004002460.1(POLR3C);XP_004005372.1(DDX58);XP_004007035.1(POLR2F);XP_004007063.1(POLR3H);XP_004012200.1(LOC101114283);XP_004012501.1(CCL5);XP_004013616.…
Environmental Information Processing	Signaling molecules and interaction	ko04514	Cell adhesion molecules (CAMs)	72	468	2.03375e-15	1.05623e-14	TCONS_00005058(CD86);TCONS_00005072(CD86);TCONS_00010257(CD58);TCONS_00010283(VTCN1);TCONS_00011727(JAM2);TCONS_00014132(CLDN11);TCONS_00015234(ICOSLG);TCONS_00015271(ITGB2);TCONS_00027287(-);TCONS_00032302(ITGB1);TCONS_00039463(CDH5);TCONS_00040723(PVR);TCONS_00040740(Pvrl2);TCONS_00047902(-);TCONS_00048546(Cadm1);TCONS_00048816(PVRL1);TCONS_00063985(ITGA9);TCONS_00078817(ITGA4);TCONS_00079101(I…
Cellular Processes	Transport and catabolism	ko04145	Phagosome	58	327	2.15021e-15	1.08182e-14	TCONS_00002961(FCGR1A);TCONS_00015271(ITGB2);TCONS_00017690(LAMP1);TCONS_00017692(LAMP1);TCONS_00023339(MPO);TCONS_00032302(ITGB1);TCONS_00032725(MRC1);TCONS_00053032(ITGA2);TCONS_00063603(IGHA1);TCONS_00063604(IGHA1);TCONS_00063605(IGHA1);TCONS_00082974(-);TCONS_00083125(HLA-C);TCONS_00083206(-);TCONS_00084389(TAP1);TCONS_00084408(HLA-DMA);TCONS_00099012(Rac1);TCONS_00113818(NCF4);TCONS_00113819…
Organismal Systems	Nervous system	ko04722	Neurotrophin signaling pathway	57	319	2.70191e-15	1.31426e-14	TCONS_00006335(PIK3CB);TCONS_00010860(SHC1);TCONS_00013999(PIK3CA);TCONS_00014003(PIK3CA);TCONS_00022682(Grb2);TCONS_00023895(Crk);TCONS_00024334(PIK3R5);TCONS_00027336(AKT3);TCONS_00027511(FASLG);TCONS_00049994(TRAF6);TCONS_00052734(PIK3R1);TCONS_00052950(MAP3K1);TCONS_00055259(SH2B3);TCONS_00056189(MAPK1);TCONS_00056191(MAPK1);TCONS_00067368(PRKCD);TCONS_00089709(Rela);TCONS_00097562(Pdpk1);TCO…
Environmental Information Processing	Signal transduction	ko04072	Phospholipase D signaling pathway	63	378	2.77545e-15	1.31426e-14	TCONS_00005719(PLD1);TCONS_00006335(PIK3CB);TCONS_00010860(SHC1);TCONS_00013278(Adcy5);TCONS_00013999(PIK3CA);TCONS_00014003(PIK3CA);TCONS_00022682(Grb2);TCONS_00023121(Prkca);TCONS_00024334(PIK3R5);TCONS_00027336(AKT3);TCONS_00028443(PLA2G4A);TCONS_00031781(PLCB4);TCONS_00037084(GNAS);TCONS_00039118(ADCY7);TCONS_00052734(PIK3R1);TCONS_00056189(MAPK1);TCONS_00056191(MAPK1);TCONS_00063603(IGHA1);T…
Environmental Information Processing	Signal transduction	ko04010	MAPK signaling pathway	96	762	1.90232e-14	8.7507e-14	TCONS_00005181(Pak2);TCONS_00005183(Pak2);TCONS_00005800(MECOM);TCONS_00007370(-);TCONS_00009202(GNG12);TCONS_00009203(GNG12);TCONS_00021096(MAP2K4);TCONS_00022682(Grb2);TCONS_00023121(Prkca);TCONS_00023698(NF1);TCONS_00023722(NF1);TCONS_00023895(Crk);TCONS_00026346(MAP2K6);TCONS_00027336(AKT3);TCONS_00027511(FASLG);TCONS_00028443(PLA2G4A);TCONS_00029238(ELK4);TCONS_00040526(TGFB1);TCONS_00041368…
Environmental Information Processing	Signal transduction	ko04370	VEGF signaling pathway	41	189	2.97334e-14	1.31666e-13	TCONS_00006335(PIK3CB);TCONS_00013999(PIK3CA);TCONS_00014003(PIK3CA);TCONS_00023121(Prkca);TCONS_00024334(PIK3R5);TCONS_00027336(AKT3);TCONS_00028443(PLA2G4A);TCONS_00034308(SRC);TCONS_00041368(PRKCG);TCONS_00052734(PIK3R1);TCONS_00056189(MAPK1);TCONS_00056191(MAPK1);TCONS_00076525(PPP3CC);TCONS_00076526(PPP3CC);TCONS_00081702(Cdc42);TCONS_00082764(VEGFA);TCONS_00098266(PRKCB);TCONS_00098367(Mapk…
Environmental Information Processing	Signal transduction	ko04022	cGMP - PKG signaling pathway	65	418	3.02586e-14	1.31666e-13	TCONS_00006335(PIK3CB);TCONS_00013278(Adcy5);TCONS_00013999(PIK3CA);TCONS_00014003(PIK3CA);TCONS_00024334(PIK3R5);TCONS_00026525(ADORA1);TCONS_00027336(AKT3);TCONS_00031781(PLCB4);TCONS_00033973(MYLK2);TCONS_00039118(ADCY7);TCONS_00049548(PDE2A);TCONS_00049549(PDE2A);TCONS_00052734(PIK3R1);TCONS_00056189(MAPK1);TCONS_00056191(MAPK1);TCONS_00057280(GUCY1A1);TCONS_00067543(GNAI2);TCONS_00071802(Atf…
Organismal Systems	Nervous system	ko04724	Glutamatergic synapse	52	292	5.37213e-14	2.27609e-13	TCONS_00005719(PLD1);TCONS_00009202(GNG12);TCONS_00009203(GNG12);TCONS_00013278(Adcy5);TCONS_00023121(Prkca);TCONS_00027877(Gnb1);TCONS_00027879(Gnb1);TCONS_00028443(PLA2G4A);TCONS_00031781(PLCB4);TCONS_00037084(GNAS);TCONS_00039118(ADCY7);TCONS_00041368(PRKCG);TCONS_00055756(ADRBK2);TCONS_00056189(MAPK1);TCONS_00056191(MAPK1);TCONS_00067543(GNAI2);TCONS_00076525(PPP3CC);TCONS_00076526(PPP3CC);TC…
Cellular Processes	Cellular community - eukaryotes	ko04520	Adherens junction	46	246	2.57723e-13	1.06393e-12	TCONS_00027287(-);TCONS_00032275(PARD3);TCONS_00034308(SRC);TCONS_00040740(Pvrl2);TCONS_00047754(PTPRJ);TCONS_00047902(-);TCONS_00048816(PVRL1);TCONS_00056189(MAPK1);TCONS_00056191(MAPK1);TCONS_00058997(IGF1R);TCONS_00063753(TGFBR2);TCONS_00081702(Cdc42);TCONS_00096709(SMAD2);TCONS_00098367(Mapk3);TCONS_00098368(Mapk3);TCONS_00099012(Rac1);TCONS_00102382(ACTN2);TCONS_00107641(FGFR1);TCONS_0012175…
Cellular Processes	Transport and catabolism	ko04144	Endocytosis	82	630	3.14372e-13	1.26535e-12	TCONS_00005719(PLD1);TCONS_00020180(CLTC);TCONS_00020190(CLTC);TCONS_00030541(PRKCZ);TCONS_00031098(ARPC5);TCONS_00032275(PARD3);TCONS_00034308(SRC);TCONS_00040526(TGFB1);TCONS_00041101(AP2A1);TCONS_00041102(AP2A1);TCONS_00044480(Ap2s1);TCONS_00048934(HSPA8);TCONS_00049650(ARRB1);TCONS_00049994(TRAF6);TCONS_00055756(ADRBK2);TCONS_00058997(IGF1R);TCONS_00063753(TGFBR2);TCONS_00071414(BIN1);TCONS_0…
Organismal Systems	Sensory system	ko04750	Inflammatory mediator regulation of TRP channels	47	261	5.94264e-13	2.33357e-12	TCONS_00006335(PIK3CB);TCONS_00013278(Adcy5);TCONS_00013999(PIK3CA);TCONS_00014003(PIK3CA);TCONS_00023121(Prkca);TCONS_00024334(PIK3R5);TCONS_00026346(MAP2K6);TCONS_00028443(PLA2G4A);TCONS_00031781(PLCB4);TCONS_00034308(SRC);TCONS_00035397(PRKCQ);TCONS_00037084(GNAS);TCONS_00039118(ADCY7);TCONS_00041368(PRKCG);TCONS_00052734(PIK3R1);TCONS_00067368(PRKCD);TCONS_00082268(ITPR3);TCONS_00098266(PRKCB…
Organismal Systems	Endocrine system	ko04916	Melanogenesis	42	215	6.26072e-13	2.39994e-12	TCONS_00013278(Adcy5);TCONS_00023121(Prkca);TCONS_00031781(PLCB4);TCONS_00037084(GNAS);TCONS_00039118(ADCY7);TCONS_00041368(PRKCG);TCONS_00056189(MAPK1);TCONS_00056191(MAPK1);TCONS_00067024(Mitf);TCONS_00067543(GNAI2);TCONS_00074576(WNT4);TCONS_00098266(PRKCB);TCONS_00098367(Mapk3);TCONS_00098368(Mapk3);TCONS_00099780(ADCY9);TCONS_00099781(ADCY9);TCONS_00112356(ADCY6);TCONS_00112358(ADCY6);TCONS_…
Organismal Systems	Circulatory system	ko04270	Vascular smooth muscle contraction	51	307	1.53475e-12	5.74639e-12	TCONS_00013278(Adcy5);TCONS_00023121(Prkca);TCONS_00024558(ADORA2B);TCONS_00028443(PLA2G4A);TCONS_00031781(PLCB4);TCONS_00033973(MYLK2);TCONS_00035397(PRKCQ);TCONS_00037084(GNAS);TCONS_00039118(ADCY7);TCONS_00041368(PRKCG);TCONS_00044218(Arhgef1);TCONS_00056189(MAPK1);TCONS_00056191(MAPK1);TCONS_00057280(GUCY1A1);TCONS_00067368(PRKCD);TCONS_00082268(ITPR3);TCONS_00098266(PRKCB);TCONS_00098367(Map…
Organismal Systems	Immune system	ko04672	Intestinal immune network for IgA production	28	105	1.84419e-12	6.74806e-12	TCONS_00005058(CD86);TCONS_00005072(CD86);TCONS_00015234(ICOSLG);TCONS_00040526(TGFB1);TCONS_00056710(IL15);TCONS_00063603(IGHA1);TCONS_00063604(IGHA1);TCONS_00063605(IGHA1);TCONS_00078817(ITGA4);TCONS_00082974(-);TCONS_00084408(HLA-DMA);TCONS_00122481(LTBR);TCONS_00125809(TRBC2);TCONS_00125829(-);TCONS_00125830(-);TCONS_00125837(TRBC2);TCONS_00125838(TRBC2);NP_001267627.1(OVAR-DRB1);NP_001295506…
Organismal Systems	Nervous system	ko04723	Retrograde endocannabinoid signaling	44	246	4.19682e-12	1.50153e-11	TCONS_00009202(GNG12);TCONS_00009203(GNG12);TCONS_00013278(Adcy5);TCONS_00023121(Prkca);TCONS_00027877(Gnb1);TCONS_00027879(Gnb1);TCONS_00031781(PLCB4);TCONS_00039118(ADCY7);TCONS_00041368(PRKCG);TCONS_00056189(MAPK1);TCONS_00056191(MAPK1);TCONS_00067543(GNAI2);TCONS_00082268(ITPR3);TCONS_00098266(PRKCB);TCONS_00098367(Mapk3);TCONS_00098368(Mapk3);TCONS_00099780(ADCY9);TCONS_00099781(ADCY9);TCONS…
Environmental Information Processing	Signaling molecules and interaction	ko04060	Cytokine-cytokine receptor interaction	66	476	4.40216e-12	1.54076e-11	TCONS_00003274(IL6R);TCONS_00011531(IFNAR1);TCONS_00011536(IFNAR2);TCONS_00011537(IFNAR2);TCONS_00016612(FLT3);TCONS_00027511(FASLG);TCONS_00040526(TGFB1);TCONS_00041067(FLT3LG);TCONS_00046070(Cxcr5);TCONS_00056710(IL15);TCONS_00063753(TGFBR2);TCONS_00064105(CCR8);TCONS_00065666(CCR1);TCONS_00065683(XCR1);TCONS_00067769(Ccr2);TCONS_00069440(Ccl27);TCONS_00082764(VEGFA);TCONS_00101187(CCL26);TCONS…
Organismal Systems	Endocrine system	ko04917	Prolactin signaling pathway	39	203	7.2764e-12	2.49255e-11	TCONS_00006335(PIK3CB);TCONS_00010860(SHC1);TCONS_00013999(PIK3CA);TCONS_00014003(PIK3CA);TCONS_00021829(STAT5A);TCONS_00022682(Grb2);TCONS_00024334(PIK3R5);TCONS_00025243(STAT5B);TCONS_00025252(STAT3);TCONS_00025254(STAT3);TCONS_00027336(AKT3);TCONS_00034308(SRC);TCONS_00052734(PIK3R1);TCONS_00056189(MAPK1);TCONS_00056191(MAPK1);TCONS_00070488(JAK2);TCONS_00089709(Rela);TCONS_00098367(Mapk3);TCO…
Environmental Information Processing	Signal transduction	ko04068	FoxO signaling pathway	50	314	1.2834e-11	4.30472e-11	TCONS_00006335(PIK3CB);TCONS_00013999(PIK3CA);TCONS_00014003(PIK3CA);TCONS_00022682(Grb2);TCONS_00024334(PIK3R5);TCONS_00025252(STAT3);TCONS_00025254(STAT3);TCONS_00027336(AKT3);TCONS_00027511(FASLG);TCONS_00040526(TGFB1);TCONS_00041094(PRMT1);TCONS_00052734(PIK3R1);TCONS_00056189(MAPK1);TCONS_00056191(MAPK1);TCONS_00058997(IGF1R);TCONS_00063753(TGFBR2);TCONS_00090406(PTEN);TCONS_00096709(SMAD2);…
Cellular Processes	Cellular community - eukaryotes	ko04550	Signaling pathways regulating pluripotency of stem cells	49	312	3.43487e-11	1.1286e-10	TCONS_00006335(PIK3CB);TCONS_00013999(PIK3CA);TCONS_00014003(PIK3CA);TCONS_00022682(Grb2);TCONS_00024334(PIK3R5);TCONS_00025252(STAT3);TCONS_00025254(STAT3);TCONS_00027336(AKT3);TCONS_00052734(PIK3R1);TCONS_00056189(MAPK1);TCONS_00056191(MAPK1);TCONS_00058997(IGF1R);TCONS_00070488(JAK2);TCONS_00074576(WNT4);TCONS_00085962(JARID2);TCONS_00098367(Mapk3);TCONS_00098368(Mapk3);TCONS_00103416(BMPR1A);…
Cellular Processes	Cell growth and death	ko04210	Apoptosis	39	215	4.54863e-11	1.46466e-10	TCONS_00006335(PIK3CB);TCONS_00013999(PIK3CA);TCONS_00014003(PIK3CA);TCONS_00024334(PIK3R5);TCONS_00027336(AKT3);TCONS_00027511(FASLG);TCONS_00048176(BIRC2);TCONS_00052734(PIK3R1);TCONS_00076525(PPP3CC);TCONS_00076526(PPP3CC);TCONS_00086387(RIPK1);TCONS_00089709(Rela);TCONS_00106264(IKBKB);TCONS_00109825(Ppp3r1);TCONS_00109826(Ppp3r1);TCONS_00115693(TRAF2);TCONS_00115694(TRAF2);TCONS_00120502(IRA…
Organismal Systems	Environmental adaptation	ko04713	Circadian entrainment	44	264	4.83571e-11	1.52657e-10	TCONS_00009202(GNG12);TCONS_00009203(GNG12);TCONS_00013278(Adcy5);TCONS_00023121(Prkca);TCONS_00027877(Gnb1);TCONS_00027879(Gnb1);TCONS_00031781(PLCB4);TCONS_00037084(GNAS);TCONS_00039118(ADCY7);TCONS_00041368(PRKCG);TCONS_00056189(MAPK1);TCONS_00056191(MAPK1);TCONS_00057280(GUCY1A1);TCONS_00067543(GNAI2);TCONS_00082268(ITPR3);TCONS_00098266(PRKCB);TCONS_00098367(Mapk3);TCONS_00098368(Mapk3);TCON…
Cellular Processes	Cellular community - eukaryotes	ko04540	Gap junction	42	245	5.33879e-11	1.65297e-10	TCONS_00013278(Adcy5);TCONS_00022682(Grb2);TCONS_00023121(Prkca);TCONS_00031781(PLCB4);TCONS_00034308(SRC);TCONS_00037084(GNAS);TCONS_00039118(ADCY7);TCONS_00041368(PRKCG);TCONS_00056189(MAPK1);TCONS_00056191(MAPK1);TCONS_00057280(GUCY1A1);TCONS_00067543(GNAI2);TCONS_00082268(ITPR3);TCONS_00098266(PRKCB);TCONS_00098367(Mapk3);TCONS_00098368(Mapk3);TCONS_00099780(ADCY9);TCONS_00099781(ADCY9);TCONS…
Organismal Systems	Endocrine system	ko04923	Regulation of lipolysis in adipocyte	29	129	7.17933e-11	2.18089e-10	TCONS_00006335(PIK3CB);TCONS_00009261(PTGER3);TCONS_00013278(Adcy5);TCONS_00013999(PIK3CA);TCONS_00014003(PIK3CA);TCONS_00024334(PIK3R5);TCONS_00026525(ADORA1);TCONS_00027336(AKT3);TCONS_00037084(GNAS);TCONS_00039118(ADCY7);TCONS_00052734(PIK3R1);TCONS_00067543(GNAI2);TCONS_00099780(ADCY9);TCONS_00099781(ADCY9);TCONS_00112356(ADCY6);TCONS_00112358(ADCY6);TCONS_00117175(ADCY3);TCONS_00127067(Gnai1…
Organismal Systems	Endocrine system	ko04914	Progesterone-mediated oocyte maturation	39	220	9.33501e-11	2.78321e-10	TCONS_00006335(PIK3CB);TCONS_00013278(Adcy5);TCONS_00013999(PIK3CA);TCONS_00014003(PIK3CA);TCONS_00024334(PIK3R5);TCONS_00027336(AKT3);TCONS_00039118(ADCY7);TCONS_00052734(PIK3R1);TCONS_00056189(MAPK1);TCONS_00056191(MAPK1);TCONS_00058997(IGF1R);TCONS_00067543(GNAI2);TCONS_00098367(Mapk3);TCONS_00098368(Mapk3);TCONS_00099780(ADCY9);TCONS_00099781(ADCY9);TCONS_00112356(ADCY6);TCONS_00112358(ADCY6)…
Environmental Information Processing	Signal transduction	ko04066	HIF-1 signaling pathway	42	250	1.03418e-10	3.02732e-10	TCONS_00003274(IL6R);TCONS_00006335(PIK3CB);TCONS_00013999(PIK3CA);TCONS_00014003(PIK3CA);TCONS_00023121(Prkca);TCONS_00024334(PIK3R5);TCONS_00025252(STAT3);TCONS_00025254(STAT3);TCONS_00027336(AKT3);TCONS_00041368(PRKCG);TCONS_00052734(PIK3R1);TCONS_00056189(MAPK1);TCONS_00056191(MAPK1);TCONS_00058997(IGF1R);TCONS_00066670(VHL);TCONS_00082764(VEGFA);TCONS_00089709(Rela);TCONS_00098266(PRKCB);TCO…
Environmental Information Processing	Signal transduction	ko04024	cAMP signaling pathway	66	523	2.83928e-10	8.16293e-10	TCONS_00004046(TIAM1);TCONS_00005719(PLD1);TCONS_00006335(PIK3CB);TCONS_00009261(PTGER3);TCONS_00009906(VAV3);TCONS_00013278(Adcy5);TCONS_00013999(PIK3CA);TCONS_00014003(PIK3CA);TCONS_00024334(PIK3R5);TCONS_00026525(ADORA1);TCONS_00027336(AKT3);TCONS_00037084(GNAS);TCONS_00039118(ADCY7);TCONS_00051221(PDE4D);TCONS_00052734(PIK3R1);TCONS_00056189(MAPK1);TCONS_00056191(MAPK1);TCONS_00067543(GNAI2);…
Organismal Systems	Nervous system	ko04730	Long-term depression	33	176	5.87085e-10	1.65826e-09	TCONS_00022061(CRHR1);TCONS_00023121(Prkca);TCONS_00028443(PLA2G4A);TCONS_00031781(PLCB4);TCONS_00037084(GNAS);TCONS_00041368(PRKCG);TCONS_00056189(MAPK1);TCONS_00056191(MAPK1);TCONS_00057280(GUCY1A1);TCONS_00058997(IGF1R);TCONS_00067543(GNAI2);TCONS_00082268(ITPR3);TCONS_00098266(PRKCB);TCONS_00098367(Mapk3);TCONS_00098368(Mapk3);TCONS_00114096(KRAS);TCONS_00121384(IGF1);TCONS_00127067(Gnai1);TC…
Cellular Processes	Cellular community - eukaryotes	ko04530	Tight junction	46	319	2.4176e-09	6.71093e-09	TCONS_00011727(JAM2);TCONS_00014132(CLDN11);TCONS_00023121(Prkca);TCONS_00027336(AKT3);TCONS_00030541(PRKCZ);TCONS_00032275(PARD3);TCONS_00034308(SRC);TCONS_00035397(PRKCQ);TCONS_00041368(PRKCG);TCONS_00067368(PRKCD);TCONS_00067543(GNAI2);TCONS_00081702(Cdc42);TCONS_00090406(PTEN);TCONS_00098266(PRKCB);TCONS_00098419(MYLPF);TCONS_00102382(ACTN2);TCONS_00114096(KRAS);TCONS_00118381(PRKCE);TCONS_00…
Organismal Systems	Aging	ko04211	Longevity regulating pathway - mammal	39	246	2.71649e-09	7.41278e-09	TCONS_00006335(PIK3CB);TCONS_00013278(Adcy5);TCONS_00013999(PIK3CA);TCONS_00014003(PIK3CA);TCONS_00024334(PIK3R5);TCONS_00027336(AKT3);TCONS_00039118(ADCY7);TCONS_00052734(PIK3R1);TCONS_00058997(IGF1R);TCONS_00071802(Atf2);TCONS_00071804(ATF2);TCONS_00089709(Rela);TCONS_00099780(ADCY9);TCONS_00099781(ADCY9);TCONS_00102772(SIRT1);TCONS_00112356(ADCY6);TCONS_00112358(ADCY6);TCONS_00114096(KRAS);TCO…
Organismal Systems	Nervous system	ko04726	Serotonergic synapse	41	276	7.54955e-09	2.0258e-08	TCONS_00009202(GNG12);TCONS_00009203(GNG12);TCONS_00013278(Adcy5);TCONS_00023121(Prkca);TCONS_00027877(Gnb1);TCONS_00027879(Gnb1);TCONS_00028443(PLA2G4A);TCONS_00031781(PLCB4);TCONS_00037084(GNAS);TCONS_00041368(PRKCG);TCONS_00056189(MAPK1);TCONS_00056191(MAPK1);TCONS_00067543(GNAI2);TCONS_00082268(ITPR3);TCONS_00098266(PRKCB);TCONS_00098367(Mapk3);TCONS_00098368(Mapk3);TCONS_00103825(GNG4);TCONS…
Environmental Information Processing	Signal transduction	ko04150	mTOR signaling pathway	30	169	1.33982e-08	3.53625e-08	TCONS_00006335(PIK3CB);TCONS_00013999(PIK3CA);TCONS_00014003(PIK3CA);TCONS_00023121(Prkca);TCONS_00024334(PIK3R5);TCONS_00027336(AKT3);TCONS_00041368(PRKCG);TCONS_00052734(PIK3R1);TCONS_00056189(MAPK1);TCONS_00056191(MAPK1);TCONS_00082764(VEGFA);TCONS_00090406(PTEN);TCONS_00097527(MLST8);TCONS_00097562(Pdpk1);TCONS_00098266(PRKCB);TCONS_00098367(Mapk3);TCONS_00098368(Mapk3);TCONS_00106264(IKBKB);…
Genetic Information Processing	Folding, sorting and degradation	ko03050	Proteasome	17	65	5.81257e-08	1.50939e-07	TCONS_00022195(Psmc5);TCONS_00084387(PSMB8);TCONS_00090273(PSMD13);NP_001124502.1(PSMB8);XP_004002329.1(PSMA5);XP_004008046.1(PSMA2);XP_004010362.1(PSME2);XP_004010363.1(PSME1);XP_004010730.1(PSMA3);XP_004012998.1(PSME3);XP_004013072.1(PSMC5);XP_004016181.1(PSMA1);XP_004017868.1(PSMA4);XP_011951765.1(PSMB2);XP_011953664.1(PSMA6);XP_012044259.1(PSMA7);XP_014953992.1(PSMD11)
Organismal Systems	Nervous system	ko04728	Dopaminergic synapse	42	313	9.76125e-08	2.49454e-07	TCONS_00009202(GNG12);TCONS_00009203(GNG12);TCONS_00013278(Adcy5);TCONS_00023121(Prkca);TCONS_00027336(AKT3);TCONS_00027877(Gnb1);TCONS_00027879(Gnb1);TCONS_00031781(PLCB4);TCONS_00037084(GNAS);TCONS_00041368(PRKCG);TCONS_00067543(GNAI2);TCONS_00071802(Atf2);TCONS_00071804(ATF2);TCONS_00076525(PPP3CC);TCONS_00076526(PPP3CC);TCONS_00082268(ITPR3);TCONS_00098266(PRKCB);TCONS_00103825(GNG4);TCONS_00…
Organismal Systems	Nervous system	ko04727	GABAergic synapse	32	209	1.65833e-07	4.17173e-07	TCONS_00009202(GNG12);TCONS_00009203(GNG12);TCONS_00013278(Adcy5);TCONS_00023121(Prkca);TCONS_00027877(Gnb1);TCONS_00027879(Gnb1);TCONS_00034308(SRC);TCONS_00039118(ADCY7);TCONS_00041368(PRKCG);TCONS_00067543(GNAI2);TCONS_00098266(PRKCB);TCONS_00099780(ADCY9);TCONS_00099781(ADCY9);TCONS_00103825(GNG4);TCONS_00112356(ADCY6);TCONS_00112358(ADCY6);TCONS_00117175(ADCY3);TCONS_00127067(Gnai1);TCONS_00…
Organismal Systems	Excretory system	ko04961	Endocrine and other factor-regulated calcium reabsorption	21	105	2.53757e-07	6.28536e-07	TCONS_00020180(CLTC);TCONS_00020190(CLTC);TCONS_00023121(Prkca);TCONS_00031781(PLCB4);TCONS_00037084(GNAS);TCONS_00041101(AP2A1);TCONS_00041102(AP2A1);TCONS_00041368(PRKCG);TCONS_00044480(Ap2s1);TCONS_00098266(PRKCB);TCONS_00099780(ADCY9);TCONS_00099781(ADCY9);TCONS_00112356(ADCY6);TCONS_00112358(ADCY6);TCONS_00129986(PRKACA);XP_004003147.1(AP2M1);XP_004018782.1(LOC101107906);XP_012043489.1(PLCB1…
Organismal Systems	Endocrine system	ko04918	Thyroid hormone synthesis	26	152	2.64781e-07	6.45906e-07	TCONS_00013278(Adcy5);TCONS_00023121(Prkca);TCONS_00031781(PLCB4);TCONS_00037084(GNAS);TCONS_00039118(ADCY7);TCONS_00041368(PRKCG);TCONS_00071802(Atf2);TCONS_00071804(ATF2);TCONS_00082268(ITPR3);TCONS_00098266(PRKCB);TCONS_00099780(ADCY9);TCONS_00099781(ADCY9);TCONS_00112356(ADCY6);TCONS_00112358(ADCY6);TCONS_00113594(HSP90B1);TCONS_00117175(ADCY3);TCONS_00127940(ADCY1);TCONS_00129986(PRKACA);XP_…
Organismal Systems	Digestive system	ko04971	Gastric acid secretion	28	175	3.88962e-07	9.34671e-07	TCONS_00013278(Adcy5);TCONS_00021511(EZR);TCONS_00023121(Prkca);TCONS_00031781(PLCB4);TCONS_00033973(MYLK2);TCONS_00037084(GNAS);TCONS_00039118(ADCY7);TCONS_00041368(PRKCG);TCONS_00067543(GNAI2);TCONS_00082268(ITPR3);TCONS_00098266(PRKCB);TCONS_00099780(ADCY9);TCONS_00099781(ADCY9);TCONS_00112356(ADCY6);TCONS_00112358(ADCY6);TCONS_00117175(ADCY3);TCONS_00127067(Gnai1);TCONS_00127940(ADCY1);TCONS_…
Environmental Information Processing	Signal transduction	ko04630	Jak-STAT signaling pathway	42	333	5.42679e-07	1.28487e-06	TCONS_00003274(IL6R);TCONS_00006335(PIK3CB);TCONS_00011531(IFNAR1);TCONS_00011536(IFNAR2);TCONS_00011537(IFNAR2);TCONS_00013999(PIK3CA);TCONS_00014003(PIK3CA);TCONS_00021829(STAT5A);TCONS_00022682(Grb2);TCONS_00024334(PIK3R5);TCONS_00025243(STAT5B);TCONS_00025252(STAT3);TCONS_00025254(STAT3);TCONS_00027336(AKT3);TCONS_00052734(PIK3R1);TCONS_00056710(IL15);TCONS_00070488(JAK2);TCONS_00110842(SOS1)…
Organismal Systems	Nervous system	ko04720	Long-term potentiation	28	178	5.5599e-07	1.29731e-06	TCONS_00023121(Prkca);TCONS_00031781(PLCB4);TCONS_00041368(PRKCG);TCONS_00056189(MAPK1);TCONS_00056191(MAPK1);TCONS_00076525(PPP3CC);TCONS_00076526(PPP3CC);TCONS_00082268(ITPR3);TCONS_00098266(PRKCB);TCONS_00098367(Mapk3);TCONS_00098368(Mapk3);TCONS_00114096(KRAS);TCONS_00127940(ADCY1);TCONS_00128688(BRAF);TCONS_00129986(PRKACA);TCONS_00138342(PPP3CA);TCONS_00163457(ARAF);XP_004002408.1(NRAS);XP_…
Organismal Systems	Endocrine system	ko04925	Aldosterone synthesis and secretion	30	205	1.07481e-06	2.47206e-06	TCONS_00013278(Adcy5);TCONS_00023121(Prkca);TCONS_00031781(PLCB4);TCONS_00032179(CAMK1D);TCONS_00032181(CAMK1D);TCONS_00037084(GNAS);TCONS_00039118(ADCY7);TCONS_00041368(PRKCG);TCONS_00049548(PDE2A);TCONS_00049549(PDE2A);TCONS_00071802(Atf2);TCONS_00071804(ATF2);TCONS_00082268(ITPR3);TCONS_00098266(PRKCB);TCONS_00099780(ADCY9);TCONS_00099781(ADCY9);TCONS_00112356(ADCY6);TCONS_00112358(ADCY6);TCON…
Environmental Information Processing	Signal transduction	ko04020	Calcium signaling pathway	52	472	1.75166e-06	3.97208e-06	TCONS_00009261(PTGER3);TCONS_00023121(Prkca);TCONS_00024558(ADORA2B);TCONS_00029748(ITPKB);TCONS_00031781(PLCB4);TCONS_00033973(MYLK2);TCONS_00037084(GNAS);TCONS_00039118(ADCY7);TCONS_00041368(PRKCG);TCONS_00049490(STIM1);TCONS_00063603(IGHA1);TCONS_00063604(IGHA1);TCONS_00063605(IGHA1);TCONS_00076250(PTK2B);TCONS_00076525(PPP3CC);TCONS_00076526(PPP3CC);TCONS_00082268(ITPR3);TCONS_00098266(PRKCB)…
Organismal Systems	Endocrine system	ko04910	Insulin signaling pathway	40	336	4.32834e-06	9.67865e-06	TCONS_00006335(PIK3CB);TCONS_00010860(SHC1);TCONS_00013999(PIK3CA);TCONS_00014003(PIK3CA);TCONS_00022682(Grb2);TCONS_00023895(Crk);TCONS_00024334(PIK3R5);TCONS_00027336(AKT3);TCONS_00030541(PRKCZ);TCONS_00052734(PIK3R1);TCONS_00056189(MAPK1);TCONS_00056191(MAPK1);TCONS_00097562(Pdpk1);TCONS_00098367(Mapk3);TCONS_00098368(Mapk3);TCONS_00101245(Sh2b2);TCONS_00106264(IKBKB);TCONS_00110842(SOS1);TCON…
Organismal Systems	Endocrine system	ko04919	Thyroid hormone signaling pathway	37	310	9.28537e-06	2.04787e-05	TCONS_00006335(PIK3CB);TCONS_00013999(PIK3CA);TCONS_00014003(PIK3CA);TCONS_00023121(Prkca);TCONS_00024334(PIK3R5);TCONS_00025060(MED1);TCONS_00027336(AKT3);TCONS_00031781(PLCB4);TCONS_00034308(SRC);TCONS_00041368(PRKCG);TCONS_00052734(PIK3R1);TCONS_00056189(MAPK1);TCONS_00056191(MAPK1);TCONS_00074576(WNT4);TCONS_00097562(Pdpk1);TCONS_00098266(PRKCB);TCONS_00098367(Mapk3);TCONS_00098368(Mapk3);TCO…
Organismal Systems	Endocrine system	ko04924	Renin secretion	25	174	1.15867e-05	2.52089e-05	TCONS_00013278(Adcy5);TCONS_00022165(ACE);TCONS_00026525(ADORA1);TCONS_00031781(PLCB4);TCONS_00037084(GNAS);TCONS_00057280(GUCY1A1);TCONS_00067543(GNAI2);TCONS_00076525(PPP3CC);TCONS_00076526(PPP3CC);TCONS_00082268(ITPR3);TCONS_00112356(ADCY6);TCONS_00112358(ADCY6);TCONS_00127067(Gnai1);TCONS_00129986(PRKACA);TCONS_00138342(PPP3CA);XP_011952987.1(GUCY1A3);XP_011962345.2(GNAI3);XP_011970233.1(PPP3…
Organismal Systems	Endocrine system	ko04913	Ovarian Steroidogenesis	19	118	2.57353e-05	5.45182e-05	TCONS_00013278(Adcy5);TCONS_00028443(PLA2G4A);TCONS_00037084(GNAS);TCONS_00039118(ADCY7);TCONS_00058997(IGF1R);TCONS_00099780(ADCY9);TCONS_00099781(ADCY9);TCONS_00112356(ADCY6);TCONS_00112358(ADCY6);TCONS_00117175(ADCY3);TCONS_00121384(IGF1);TCONS_00127940(ADCY1);TCONS_00129986(PRKACA);TCONS_00147372(PLA2G4F);NP_001009432.1(PTGS2);XP_011952567.1(ADCY2);XP_011953757.2(IGF1R);XP_014947958.1(ADCY5);…
Organismal Systems	Excretory system	ko04960	Aldosterone-regulated sodium reabsorption	19	118	2.57353e-05	5.45182e-05	TCONS_00006335(PIK3CB);TCONS_00013999(PIK3CA);TCONS_00014003(PIK3CA);TCONS_00023121(Prkca);TCONS_00024334(PIK3R5);TCONS_00041368(PRKCG);TCONS_00052734(PIK3R1);TCONS_00056189(MAPK1);TCONS_00056191(MAPK1);TCONS_00063327(-);TCONS_00097562(Pdpk1);TCONS_00098266(PRKCB);TCONS_00098367(Mapk3);TCONS_00098368(Mapk3);TCONS_00114096(KRAS);TCONS_00121384(IGF1);NP_001192079.1(IFI30);XP_014948027.1(PIK3CA);XP_…
Cellular Processes	Cell growth and death	ko04114	Oocyte meiosis	32	264	2.70556e-05	5.65708e-05	TCONS_00013278(Adcy5);TCONS_00034587(YWHAB);TCONS_00039118(ADCY7);TCONS_00050994(skp1);TCONS_00056189(MAPK1);TCONS_00056191(MAPK1);TCONS_00058997(IGF1R);TCONS_00076525(PPP3CC);TCONS_00076526(PPP3CC);TCONS_00082268(ITPR3);TCONS_00098367(Mapk3);TCONS_00098368(Mapk3);TCONS_00099780(ADCY9);TCONS_00099781(ADCY9);TCONS_00109825(Ppp3r1);TCONS_00109826(Ppp3r1);TCONS_00112356(ADCY6);TCONS_00112358(ADCY6);…
Organismal Systems	Development	ko04360	Axon guidance	39	353	3.22863e-05	6.66423e-05	TCONS_00003369(SEMA4A);TCONS_00005181(Pak2);TCONS_00005183(Pak2);TCONS_00032302(ITGB1);TCONS_00035226(PAK7);TCONS_00056189(MAPK1);TCONS_00056191(MAPK1);TCONS_00067543(GNAI2);TCONS_00074936(EPHA2);TCONS_00076525(PPP3CC);TCONS_00076526(PPP3CC);TCONS_00086962(PAK1);TCONS_00098367(Mapk3);TCONS_00098368(Mapk3);TCONS_00099012(Rac1);TCONS_00114096(KRAS);TCONS_00116778(ROCK2);TCONS_00121751(RAC2);TCONS_0…
Environmental Information Processing	Signal transduction	ko04310	Wnt signaling pathway	37	331	3.97799e-05	8.10705e-05	TCONS_00023121(Prkca);TCONS_00031781(PLCB4);TCONS_00041368(PRKCG);TCONS_00050994(skp1);TCONS_00074576(WNT4);TCONS_00076525(PPP3CC);TCONS_00076526(PPP3CC);TCONS_00098266(PRKCB);TCONS_00099012(Rac1);TCONS_00109825(Ppp3r1);TCONS_00109826(Ppp3r1);TCONS_00114416(LRP6);TCONS_00116778(ROCK2);TCONS_00121751(RAC2);TCONS_00129446(MAPK9);TCONS_00129986(PRKACA);TCONS_00131652(TCF7);TCONS_00138342(PPP3CA);TCO…
Organismal Systems	Circulatory system	ko04261	Adrenergic signaling in cardiomyocytes	38	346	4.62647e-05	9.31078e-05	TCONS_00006335(PIK3CB);TCONS_00013278(Adcy5);TCONS_00013999(PIK3CA);TCONS_00014003(PIK3CA);TCONS_00023121(Prkca);TCONS_00024334(PIK3R5);TCONS_00027336(AKT3);TCONS_00031781(PLCB4);TCONS_00037084(GNAS);TCONS_00039118(ADCY7);TCONS_00052734(PIK3R1);TCONS_00056189(MAPK1);TCONS_00056191(MAPK1);TCONS_00067543(GNAI2);TCONS_00071802(Atf2);TCONS_00071804(ATF2);TCONS_00098367(Mapk3);TCONS_00098368(Mapk3);TC…
Organismal Systems	Endocrine system	ko04920	Adipocytokine signaling pathway	22	164	0.000109057	0.000216767	TCONS_00025252(STAT3);TCONS_00025254(STAT3);TCONS_00027336(AKT3);TCONS_00035397(PRKCQ);TCONS_00070488(JAK2);TCONS_00089709(Rela);TCONS_00106264(IKBKB);TCONS_00115693(TRAF2);TCONS_00115694(TRAF2);TCONS_00127037(CD36);TCONS_00127060(CD36);TCONS_00129446(MAPK9);TCONS_00140704(NFKB1);TCONS_00142161(MAPK10);NP_001159656.1(NFKBIA);NP_001159657.1(TNFRSF1A);XP_004007117.1(LOC101103463);XP_011960898.1(MAP…
Organismal Systems	Digestive system	ko04970	Salivary secretion	25	206	0.00019533	0.000383515	TCONS_00013278(Adcy5);TCONS_00023121(Prkca);TCONS_00031781(PLCB4);TCONS_00037084(GNAS);TCONS_00039118(ADCY7);TCONS_00041368(PRKCG);TCONS_00057280(GUCY1A1);TCONS_00082268(ITPR3);TCONS_00098266(PRKCB);TCONS_00099780(ADCY9);TCONS_00099781(ADCY9);TCONS_00112356(ADCY6);TCONS_00112358(ADCY6);TCONS_00117175(ADCY3);TCONS_00127940(ADCY1);TCONS_00129986(PRKACA);TCONS_00139911(CD38);XP_011952567.1(ADCY2);XP…
Environmental Information Processing	Signal transduction	ko04070	Phosphatidylinositol signaling system	27	243	0.000466556	0.000905006	TCONS_00006335(PIK3CB);TCONS_00007733(INPP5D);TCONS_00013999(PIK3CA);TCONS_00014003(PIK3CA);TCONS_00023121(Prkca);TCONS_00024334(PIK3R5);TCONS_00029748(ITPKB);TCONS_00031781(PLCB4);TCONS_00035750(PIP4K2A);TCONS_00035753(PIP4K2A);TCONS_00041368(PRKCG);TCONS_00052734(PIK3R1);TCONS_00082268(ITPR3);TCONS_00090406(PTEN);TCONS_00098266(PRKCB);TCONS_00130622(Pip5k1c);NP_001192079.1(IFI30);XP_004008658.2…
Genetic Information Processing	Transcription	ko03020	RNA polymerase	9	43	0.000492201	0.000943386	TCONS_00002930(POLR3GL);TCONS_00104683(POLR3A);TCONS_00158276(POLR2K);XP_004002460.1(POLR3C);XP_004007035.1(POLR2F);XP_004007063.1(POLR3H);XP_004012200.1(LOC101114283);XP_012030340.1(POLR3B);XP_012035448.1(POLR3GL)
Organismal Systems	Endocrine system	ko04911	Insulin secretion	24	208	0.000549625	0.00104105	TCONS_00013278(Adcy5);TCONS_00023121(Prkca);TCONS_00031781(PLCB4);TCONS_00037084(GNAS);TCONS_00039118(ADCY7);TCONS_00041368(PRKCG);TCONS_00071802(Atf2);TCONS_00071804(ATF2);TCONS_00082268(ITPR3);TCONS_00098266(PRKCB);TCONS_00099780(ADCY9);TCONS_00099781(ADCY9);TCONS_00112356(ADCY6);TCONS_00112358(ADCY6);TCONS_00117175(ADCY3);TCONS_00127940(ADCY1);TCONS_00129986(PRKACA);XP_004015851.1(TRPM4);XP_01…
Organismal Systems	Digestive system	ko04972	Pancreatic secretion	23	216	0.00209241	0.0039172	TCONS_00013278(Adcy5);TCONS_00023121(Prkca);TCONS_00031781(PLCB4);TCONS_00037084(GNAS);TCONS_00039118(ADCY7);TCONS_00041368(PRKCG);TCONS_00082268(ITPR3);TCONS_00098266(PRKCB);TCONS_00099012(Rac1);TCONS_00099780(ADCY9);TCONS_00099781(ADCY9);TCONS_00112356(ADCY6);TCONS_00112358(ADCY6);TCONS_00117175(ADCY3);TCONS_00127940(ADCY1);TCONS_00139911(CD38);XP_011952567.1(ADCY2);XP_012030539.1(ITPR2);XP_012…
Environmental Information Processing	Signaling molecules and interaction	ko04512	ECM-receptor interaction	22	210	0.00316125	0.00585013	TCONS_00012575(CD47);TCONS_00021419(COL1A1);TCONS_00032302(ITGB1);TCONS_00047391(CD44);TCONS_00053032(ITGA2);TCONS_00063985(ITGA9);TCONS_00078817(ITGA4);TCONS_00079101(ITGA6);TCONS_00079105(ITGA6);TCONS_00080555(FN1);TCONS_00114684(VWF);TCONS_00127037(CD36);TCONS_00127060(CD36);XP_004007775.1(COL1A2);XP_012031524.1(VWF);XP_014949403.1(ITGB7);XP_014950094.1(ITGA5);XP_014952189.1(THBS4);XP_01495241…
Environmental Information Processing	Signal transduction	ko04390	Hippo signaling pathway	30	321	0.00370626	0.00678078	TCONS_00013512(DLG1);TCONS_00015271(ITGB2);TCONS_00030541(PRKCZ);TCONS_00032275(PARD3);TCONS_00034587(YWHAB);TCONS_00040526(TGFB1);TCONS_00063753(TGFBR2);TCONS_00074576(WNT4);TCONS_00103416(BMPR1A);TCONS_00131652(TCF7);NP_001009426.1(MYC);NP_001009485.1(ITGB2);NP_001009784.1(ACTB);NP_001120761.1(CCND3);XP_004005720.1(ID2);XP_004005838.1(PPP1CB);XP_004018679.1(WNT5A);XP_011954699.1(TGFBR2);XP_0119…
Metabolism	Carbohydrate metabolism	ko00562	Inositol phosphate metabolism	19	188	0.00849737	0.0153717	TCONS_00006335(PIK3CB);TCONS_00007733(INPP5D);TCONS_00013999(PIK3CA);TCONS_00014003(PIK3CA);TCONS_00029748(ITPKB);TCONS_00031781(PLCB4);TCONS_00035750(PIP4K2A);TCONS_00035753(PIP4K2A);TCONS_00090406(PTEN);TCONS_00130622(Pip5k1c);XP_004008658.2(PIP5K1C);XP_004020135.1(PI4K2A);XP_012042237.1(INPP5D);XP_012043489.1(PLCB1);XP_014948027.1(PIK3CA);XP_014954665.1(ITPKB);XP_014954718.1(PIK3CD);XP_0149549…
Organismal Systems	Development	ko04320	Dorso-ventral axis formation	9	70	0.014987	0.02681	TCONS_00022682(Grb2);TCONS_00056189(MAPK1);TCONS_00056191(MAPK1);TCONS_00098367(Mapk3);TCONS_00098368(Mapk3);TCONS_00110842(SOS1);TCONS_00114096(KRAS);TCONS_00147699(SOS2);XP_004002441.1(NOTCH2)
Environmental Information Processing	Signal transduction	ko04350	TGF-beta signaling pathway	18	198	0.0272982	0.0482969	TCONS_00040526(TGFB1);TCONS_00050994(skp1);TCONS_00056189(MAPK1);TCONS_00056191(MAPK1);TCONS_00063753(TGFBR2);TCONS_00096709(SMAD2);TCONS_00098367(Mapk3);TCONS_00098368(Mapk3);TCONS_00103416(BMPR1A);TCONS_00131770(Smad5);NP_001009426.1(MYC);XP_004005720.1(ID2);XP_004020537.1(ROCK1);XP_011954699.1(TGFBR2);XP_011975744.1(TGFBR1);XP_014949930.1(LOC101106246);XP_014952418.1(THBS1);XP_014959209.1(SMAD…
Genetic Information Processing	Folding, sorting and degradation	ko04141	Protein processing in endoplasmic reticulum	29	359	0.0276921	0.0484611	TCONS_00016479(HSPH1);TCONS_00048934(HSPA8);TCONS_00050994(skp1);TCONS_00110921(EIF2AK2);TCONS_00113594(HSP90B1);TCONS_00115693(TRAF2);TCONS_00115694(TRAF2);TCONS_00129446(MAPK9);TCONS_00142161(MAPK10);NP_001156517.1(PDIA3);XP_004005929.1(LOC101104471);XP_004007117.1(LOC101103463);XP_004008854.1(SAR1B);XP_004010768.1(HSPA2);XP_004011413.1(LOC101111026);XP_004011568.3(MAP3K5);XP_004017508.2(XBP1);…
DE: differentially expressed.
