# Supplementary material for: Integrating miRNA and mRNA Profiling to Assess the Potential miRNA–mRNA Modules Linked With Testicular Immune Homeostasis in Sheep
Source: Front Vet Sci. 2021 May 25;8:647153. doi: 10.3389/fvets.2021.647153 (PMC8185144; doi:10.3389/fvets.2021.647153)
Supplement: Supplementary file 7 [file Table_7.XLSX]

## Sheet: Sheet1
Table S7. List of differentially expressed miRNAs.
id	T3M-1	T3M-2	T3M-3	T3M-4	T1Y-1	T1Y-2	T1Y-3	T1Y-4	log2FC	p-value
miR-10015-3p	0.5035	0.3916	0.3855	0.1446	0.3932	0	0	0	-1.85783	0.0483088
miR-10016-5p	0	0	0	0	11.0087	12.1844	17.4443	33.2996	10.8521	5.78488e-33
miR-100-5p	4453.96	5445.45	8112.09	6857.94	22247.7	19634.1	19200	22409.3	1.74725	1.31358e-05
miR-100-3p	1.007	0.8615	1.0024	1.808	4.3249	2.5587	5.6694	3.5318	1.78146	0.00928306
miR-10167-3p	0.9063	1.8797	2.4675	2.0972	1.7037	1.0966	0	0.6727	-1.0817	0.00798385
miR-10172-3p	3.323	2.1147	3.3928	1.0848	6.5528	4.6301	9.3036	9.2499	1.5845	0.0204019
miR-10182-5p	2.316	3.6811	2.2362	3.3266	0.6553	0.6092	1.8898	0.3364	-1.72754	1.42791e-06
miR-10182-3p	1.6112	0.7832	1.1566	0.9401	0.5242	0.2437	0.5815	0	-1.73475	0.000303319
miR-103-3p	14.8025	20.7552	21.822	23.7204	41.1516	38.1371	46.8088	74.6719	1.30776	0.0239492
miR-10400-5p	10.7746	2.5846	4.0868	4.2668	23.4591	21.6882	36.0515	25.5633	2.29778	2.98962e-05
miR-10549-3p	0	0	0.1542	0	0.2621	1.0966	0.2907	1.1773	4.19624	0.00860012
miR-105-5p	2.8195	1.1748	1.3109	1.1571	6.6839	3.1679	4.6518	6.8954	1.72742	0.00997379
miR-106-5p	30.4107	41.1187	45.4176	44.2588	253.987	254.897	290.156	513.117	3.02496	9.36057e-17
miR-107-3p	19.0318	22.1649	22.0534	25.2391	41.4138	40.0866	48.9893	72.8219	1.20012	0.0411077
miR-10926-5p	5.9412	1.7231	3.0844	2.1695	81.5169	59.7034	84.3139	32.1224	4.31797	2.05745e-17
miR-10955-3p	99.6906	14.7244	32.386	18.8751	2217.99	1225.5	2418.94	631.515	5.29266	2.06027e-15
miR-10-5p	741.134	718.833	1170.68	1020.63	2568.96	2959.95	2141.14	4279.67	1.71051	0.000153359
miR-11202-5p	39.4735	9.0853	11.3351	11.2816	312.962	185.934	309.636	84.4263	3.64914	1.55279e-09
miR-11622-5p	0	0	0	0	0.6553	0.2437	0	0.3364	4.94883	0.041644
miR-1185-3p	0.2014	0	0	0	0.6553	1.2184	0.8722	1.0091	4.22068	0.000200105
miR-11971-3p	10.1705	8.3804	9.3303	5.3515	3.9317	3.1679	5.2333	2.3545	-1.17802	2.75442e-07
miR-1197-3p	0	0	0	0	0.5242	0.7311	0.8722	1.1773	6.36842	1.65838e-05
miR-11980-5p	1.6112	0.5482	0.5398	0	17.1684	6.7014	13.2286	3.3636	3.90596	1.91793e-06
miR-11985-3p	4.7328	1.3315	0.7711	1.8803	6.4218	7.5543	14.1008	8.7454	2.07889	0.00281208
miR-11987-5p	0.7049	0.9399	0.3084	1.0125	9.9603	18.1547	1.8898	2.3545	3.44774	5.68124e-05
miR-11988-3p	0	0	0.3084	0	18.741	9.0164	16.4267	6.8954	7.3718	1.05471e-22
miR-11995-5p	0	0	0	0	0.6553	0.2437	0.2907	0.3364	5.25371	0.00602901
miR-12000-3p	0	0.235	0	0	0.6553	1.3403	0.8722	1.85	4.32738	0.00017019
miR-12041-5p	0.7049	0.1566	0.5398	1.374	0.2621	0	0	0	-3.40445	0.000608211
miR-12044-5p	0.6042	0.3916	0.8482	0.7955	2.4901	2.0713	3.1981	2.5227	1.96181	0.00485462
miR-12058-3p	0	0	0	0	26.3423	14.8649	22.5322	19.3407	11.0203	4.41834e-47
miR-122-5p	4.7328	0.5482	27.5281	6.0024	101.438	14.9868	103.939	76.5219	2.93535	0.00447882
miR-12301-5p	0	0	0	0	1.3106	0.8529	0	0	5.75722	0.0171473
miR-12347-5p	0	0	0	0	0.2621	0.7311	0.4361	0.6727	5.71562	0.000849085
miR-12376-3p	0	0	0	0	0.5242	0.2437	0.4361	0	4.91169	0.035099
miR-12395-3p	0	0	0	0	0.9174	1.3403	5.9601	2.0182	7.99944	7.87574e-09
miR-1246-5p	0	0	0	0	1.3106	0.9747	0	0.5045	6.12402	0.00168614
miR-1247-5p	63.3388	24.4363	45.8031	44.1864	14.023	9.382	11.7749	21.1907	-1.65695	1.14589e-11
miR-1247-3p	5.0349	1.0965	1.388	0.4339	1.1795	0.4874	0.2907	0.5045	-1.69166	0.00281417
miR-1249-3p	4.0279	3.4461	2.7759	4.4114	7.4702	6.8232	13.3739	17.4907	1.62297	0.00788055
miR-124-3p	244.494	129.622	207.039	72.3182	137.216	30.3391	76.7548	47.2586	-1.16429	2.81015e-05
miR-1251-5p	0	0	0	0	0.3932	0.8529	0.7268	0	5.62417	0.00570841
miR-1260-5p	97.7774	37.281	46.3429	44.8373	1096.94	837.919	1088.09	520.517	3.96924	1.12383e-20
miR-1261-5p	0	0	0	0	0	2.1932	0.2907	0	5.95646	0.018437
miR-1264-5p	0	0	0	0	3.1453	2.1932	4.3611	2.0182	8.19449	8.50336e-14
miR-1268-5p	0.6042	0.4699	0.1542	0.3616	13.892	17.7892	32.5626	10.259	5.55029	2.5034e-21
miR-126-5p	2808.15	2930	2319.46	2836.47	5966.46	5900.16	6355.09	6059.02	1.15627	0.012074
miR-126-3p	2162.58	2089.46	1985.26	2211.56	5673.68	5778.19	6268.6	6185.15	1.50052	2.96752e-05
miR-1273-5p	0	0	0	0	0.2621	0.2437	1.3083	0	5.50311	0.0184356
miR-1277-5p	1.3091	1.4881	0.6169	1.5187	5.5044	8.1635	7.1231	9.7544	2.63048	2.51901e-07
miR-1277-3p	2.5174	3.0545	2.4675	2.5311	14.2851	13.7683	19.1887	18.4998	2.63677	1.67145e-11
miR-127-5p	93.0446	90.5395	97.6979	106.525	20.0516	26.6838	32.5626	23.377	-1.91725	1.7301e-22
miR-127-3p	38.7686	62.2655	86.8255	88.3729	30.1429	34.8473	30.0914	31.6178	-1.12447	1.46464e-08
miR-1285-3p	3.8265	1.3315	2.4675	2.0249	20.0516	10.113	22.5322	9.9226	2.69795	5.38531e-07
miR-128-5p	0.6042	0.5482	0.8482	0.3616	4.8491	1.8277	4.5064	2.0182	2.48249	0.000311382
miR-128-3p	602.474	459.903	488.027	504.564	1550.53	927.596	1263.26	1403.8	1.3241	0.00290175
miR-1292-3p	0.8056	0	0	0.217	3.2764	3.5335	4.5064	2.3545	3.74078	5.8756e-06
miR-1296-5p	22.7577	26.316	30.227	34.8574	84.007	72.6189	95.362	99.7307	1.62339	0.00012774
miR-1304-3p	0	0	0	0	3.6696	1.3403	4.3611	1.5136	8.08807	3.46564e-11
miR-1307-5p	132.82	79.5745	80.6567	164.307	593.291	392.215	365.312	332.155	1.87962	5.5296e-05
miR-130-5p	23.4625	18.8754	39.8657	42.6678	128.959	94.6726	152.201	148.335	2.06959	9.21301e-06
miR-130-3p	262.821	304.827	237.498	243.64	101.7	144.507	134.757	106.626	-1.10498	5.51229e-13
miR-132-5p	6.5453	4.2294	3.0844	4.6284	87.5455	49.9559	94.4898	54.8266	3.95551	7.57561e-24
miR-132-3p	11.8823	11.8265	10.4869	13.3066	100.782	50.3215	83.151	52.6403	2.59445	2.9876e-11
miR-1338-5p	293.332	270.365	411.534	339.245	197.371	128.545	94.3444	94.0126	-1.35388	5.39173e-11
miR-1338-3p	1.8126	0.7049	1.7735	2.3142	0.3932	1.584	0.2907	0	-1.54225	0.00487665
miR-133-5p	1.007	0.7832	0.8482	1.0125	3.4075	5.6048	4.7972	3.1954	2.21963	0.00013082
miR-133	0.2014	0	1.6193	0	4.587	11.0878	5.524	5.5499	3.8769	0.00033737
miR-1343-3p	128.792	100.956	101.091	123.664	59.3684	45.4477	59.4559	61.5538	-1.00908	6.29577e-13
miR-134-5p	3.4237	4.151	3.0844	4.7007	0.6553	0.2437	0.2907	2.8591	-1.92359	5.8212e-06
miR-135-5p	5.2363	65.555	29.3017	7.0149	75.6194	214.689	96.3795	185.334	2.417	0.00294555
miR-136-5p	2.6181	1.2531	1.9277	1.808	0.2621	1.3403	1.163	0.6727	-1.1457	0.000679486
miR-136-3p	1538.16	1343.99	1264.68	1464.52	347.823	397.211	482.915	264.715	-1.91046	4.84827e-23
miR-137-5p	0	0	0	0	1.5727	0.2437	0.4361	1.5136	6.55693	8.28382e-05
miR-137-3p	0.6042	0	0	0	1.7037	0.2437	1.7444	1.85	3.19726	0.0198577
miR-1386-5p	35.647	11.5132	14.3424	15.6931	343.629	209.084	328.97	136.058	3.72071	8.27204e-15
miR-1388-5p	332.302	319.551	474.687	419.012	231.838	158.031	113.678	119.744	-1.31014	5.81506e-11
miR-1388-3p	114.896	109.807	147.048	167.272	68.2803	53.3675	38.0866	35.1496	-1.46773	7.25999e-12
miR-1417-3p	0	0	0	0	1.4416	0.8529	0.4361	0	6.09307	0.00164294
miR-145-3p	1385.6	1362.71	1332.07	1702.95	3082.31	3406.02	3608.2	3102.75	1.19049	0.0119836
miR-1468-5p	95.0585	85.1353	118.286	118.674	221.092	235.28	269.95	308.778	1.31112	0.0058744
miR-1469-5p	0	0	0	0	0.3932	0.2437	0.4361	0	4.74551	0.0478911
miR-146-5p	762.382	1130.18	1227.28	1030.97	10508.3	8266.12	8414.97	13576.8	3.29591	1.35506e-24
miR-146-3p	2.7188	4.3077	3.4699	3.7605	56.4852	41.1832	53.3504	62.8993	3.90733	1.09937e-30
miR-147-5p	0.6042	0.4699	0.3855	0.7955	121.489	74.9339	114.696	143.626	7.65572	4.18481e-74
miR-147-3p	0.9063	1.7231	2.3133	1.4464	77.3231	53.4894	107.428	129.499	5.84692	1.37814e-41
miR-153-3p	4.2293	6.5007	5.5519	4.99	18.8721	21.079	22.9683	17.4907	1.91843	7.08238e-06
miR-1542-5p	0	0	0	0	0.3932	0.3655	1.0176	0	5.47273	0.0117388
miR-154-5p	0.4028	0.3133	0.3084	0.2893	0	0	0.2907	0	-2.17614	0.0171348
miR-154-3p	0.2014	0.235	0.6169	0.2893	3.0143	2.8024	4.6518	4.3727	3.46651	3.38182e-08
miR-15-5p	153.765	233.868	204.726	278.281	1575.3	995.707	1296.69	1786.74	2.69924	1.51157e-14
miR-15-3p	4.33	5.0909	5.5519	7.8827	81.2548	60.069	69.3409	90.9853	3.72226	2.52314e-25
miR-1651-3p	0	0	0	0	0.2621	0.4874	0.5815	0.3364	5.38146	0.00371803
miR-16-3p	3.2223	3.5245	2.7759	3.399	13.4988	12.5499	11.048	11.7726	1.91913	1.31596e-05
miR-1711-5p	0	0	0	0	1.3106	0.9747	1.3083	1.6818	7.04314	1.60151e-08
miR-1782-3p	0	0	0	0	1.1795	1.4621	1.0176	0.3364	6.64227	6.51117e-06
miR-17-5p	7.4516	10.73	14.8051	13.8128	82.0412	83.0974	93.6175	169.021	3.19229	2.53632e-14
miR-1814-5p	0.5035	0.5482	0.3855	0.5062	1.8348	3.5335	1.4537	1.6818	2.12952	0.0045338
miR-181-5p	853.412	1029.06	917.451	879.245	449.523	427.062	425.204	464.513	-1.05865	1.45161e-15
miR-182-3p	0.2014	0	0	0	0.3932	0.4874	0.5815	0.3364	3.15866	0.0376534
miR-184-5p	0	0	0	0	1.0484	0.6092	0.7268	0	5.89748	0.00233101
miR-184-3p	23.0598	24.123	20.2027	9.3291	271.155	130.617	274.892	127.817	3.39049	1.77482e-14
miR-187-5p	0	0.1566	0.1542	0	2.228	0	1.5991	0.5045	3.80084	0.0151698
miR-187-3p	1.2084	5.2475	5.4748	1.0125	13.2367	10.2349	15.2637	7.3999	1.83367	0.0197059
miR-18-5p	13.4935	10.4951	11.1809	9.3291	78.3716	62.7495	105.974	119.912	3.04398	1.84028e-18
miR-190-5p	1.9133	3.6028	2.8531	2.7481	9.305	12.1844	12.6471	15.8089	2.16755	3.03828e-06
miR-190-3p	1.6112	3.9161	3.8555	3.3266	10.7466	7.9198	11.3388	12.109	1.72841	0.00177271
miR-191-5p	76.6309	104.089	131.626	126.34	493.295	386.123	391.914	622.77	2.11025	4.24309e-08
miR-191-3p	15.306	10.1818	12.646	13.0896	52.2914	31.9231	46.0819	44.0631	1.76719	1.8581e-05
miR-193-3p	38.2651	32.3467	30.921	32.8325	81.9101	105.517	95.5073	82.24	1.44242	0.000880181
miR-194-5p	1.1077	1.6447	4.8579	3.9775	26.6044	19.9824	23.4044	41.0359	3.26023	7.06514e-09
miR-194-3p	1.9133	0.6266	1.1566	1.0125	8.7808	6.0922	5.6694	9.2499	2.66145	5.11959e-07
miR-195-5p	16.9172	14.9594	13.34	17.8626	71.1635	82.9756	88.3843	72.1492	2.31862	2.23648e-11
miR-196-5p	88.4125	47.6194	33.6198	138.273	23.8522	33.8726	38.232	34.9814	-1.23369	2.03878e-06
miR-1983-3p	0	0.8615	1.1566	1.5187	8.2565	2.9242	8.4314	6.0545	2.85938	0.000257906
miR-199-5p	29526	35894.6	34270.9	42541.8	13911.1	15214.4	14134.1	14198.4	-1.30768	3.27968e-17
miR-19-3p	1.2084	0.1566	0.7711	0.4339	7.6013	11.5752	11.6295	19.677	4.29596	1.17503e-13
miR-19	5.9412	8.2237	9.9471	8.7505	24.9007	28.2677	27.9108	54.8266	2.04809	1.51217e-05
miR-1-3p	41.9909	53.8068	55.2105	60.8196	252.938	284.383	266.606	252.438	2.31815	2.68881e-12
miR-200-5p	5.9412	7.1272	4.6266	8.4612	1.4416	3.0461	0.8722	1.85	-1.8591	6.75543e-09
miR-201-5p	0	0	0	0	0.2621	0.2437	0.4361	0.3364	4.99808	0.0128244
miR-202-5p	5347.65	6497.07	6007.77	6373.69	14926.6	12441.9	18472.7	14648.8	1.32013	0.00172962
miR-202	2.4167	2.8196	2.2362	4.0498	9.8292	8.8946	15.5545	9.7544	1.93415	0.00018105
miR-203-3p	55.8872	34.2264	43.4127	18.0796	124.766	77.3708	78.2084	129.162	1.43356	0.015817
miR-204-5p	438.74	591.875	412.537	489.739	2432.93	2225.6	2670.28	2614.36	2.36295	2.50791e-15
miR-204-3p	4.4307	6.0307	4.241	3.8329	14.8093	11.0878	17.0082	14.7998	1.63842	0.000479297
miR-2057-3p	0	0	0	0	3.8006	1.4621	2.1805	2.1863	7.91132	1.38435e-11
miR-208-3p	2.9202	1.2531	4.935	2.4588	0	0.2437	0.2907	0	-4.43596	1.15185e-11
miR-20-5p	229.691	333.022	347.764	324.13	750.297	690.245	777.869	1260.84	1.49472	0.00095262
miR-20-3p	0.8056	2.0364	2.2362	0.7232	3.6696	3.6553	5.9601	5.0454	1.65977	0.0238585
miR-210-5p	0.8056	1.1748	0.5398	0.7955	3.0143	4.5082	3.4889	3.8681	2.16594	0.000186673
miR-210-3p	1.2084	2.1147	1.9277	1.4464	8.7808	7.798	8.286	13.6226	2.52276	8.15733e-08
miR-210	24.5702	57.9578	40.4826	37.6778	98.4232	100.399	100.45	123.276	1.39485	0.00641842
miR-211-5p	435.719	569.788	391.254	480.916	2322.45	2098.39	2514.3	2387.31	2.31176	1.26112e-14
miR-212-5p	9.667	10.3384	9.2532	13.9574	79.8132	36.5531	56.6939	58.1902	2.41982	1.88397e-09
miR-212-3p	1.5105	2.9762	2.9302	4.7007	14.8093	9.9912	17.1535	9.4181	2.08388	0.00021848
miR-2137-3p	0.3021	0	0	0.1446	12.7124	10.113	12.211	4.709	6.47534	2.41248e-20
miR-214-3p	1138.99	734.106	837.334	792.752	283.868	264.401	270.531	218.129	-1.75635	2.53176e-22
miR-218-3p	1.8126	2.0364	1.5422	1.2294	0.2621	1.0966	0.2907	0.3364	-1.73724	5.77339e-05
miR-21-5p	12.6879	18.8754	21.7449	14.0297	36.8268	45.9351	53.3504	78.54	1.67251	0.000639902
miR-221-5p	41.8902	92.8891	76.9554	47.73	173.518	142.07	120.656	206.693	1.30914	0.0237187
miR-221-3p	3.4237	8.2237	8.6363	7.3041	28.046	19.0076	10.3212	26.0679	1.59676	0.0136275
miR-221	0.4028	0.7049	0.3084	0.4339	1.3106	2.315	0.5815	3.1954	2.00049	0.0269308
miR-222-3p	30.6121	88.1899	65.0034	59.1563	280.198	141.948	119.929	229.566	1.6672	0.00255963
miR-224-5p	1209.78	1105.51	1027.79	1526.35	578.744	542.205	642.094	650.52	-1.01259	2.57072e-13
miR-2284-5p	296.152	305.375	248.756	304.532	730.114	599.106	762.024	819.541	1.33375	0.000994576
miR-2284-3p	0.4028	1.7231	1.1566	1.808	11.5329	5.9703	11.3388	11.9408	3.00208	2.5896e-08
miR-2284	5.6391	6.7356	4.241	5.7855	28.8324	20.1042	30.9636	28.4224	2.27369	2.63118e-09
miR-2285-5p	13.1914	11.9048	8.6363	9.546	29.6187	18.8858	29.946	34.8132	1.38796	0.00577641
miR-2285-3p	379.026	489.743	505.531	405.778	2008.04	1615.53	1888.34	2135.88	2.1031	4.05453e-11
miR-22-5p	9.9691	8.6154	7.2483	8.2443	22.9348	32.1667	37.0691	32.1224	1.86687	5.5727e-06
miR-22-3p	10.3719	11.9048	11.1809	13.8128	134.726	123.062	172.117	174.234	3.67587	4.36833e-32
miR-2310-5p	0.5035	0.5482	0.3855	0.5062	1.8348	3.5335	1.7444	1.6818	2.17802	0.00280938
miR-2318-5p	1.007	0.5482	0.5398	0.6509	8.9118	7.3106	14.3915	14.6317	4.04243	1.09432e-16
miR-2320-5p	0	0	0	0	0	0.2437	0.7268	0.5045	5.20457	0.0220034
miR-2331-3p	2.014	1.4881	1.2338	2.1695	0.3932	0.7311	0	0.6727	-1.94213	1.25001e-05
miR-2340-3p	0	0	0	0	1.0484	0.6092	1.163	0	6.13986	0.00104642
miR-2344-3p	11.3788	10.4951	16.887	13.0896	233.411	213.592	298.442	369.828	4.42689	1.84743e-39
miR-2411-3p	0.6042	0.4699	0.5398	0.7232	1.0484	1.9495	3.3435	2.6909	1.95037	0.0115763
miR-2432-3p	0.2014	0.4699	0.7711	0.5062	0.2621	0	0	0	-2.89425	0.00193627
miR-2435-5p	0	0.3133	0.1542	0	1.7037	0.8529	1.4537	1.3454	3.51804	0.000149086
miR-2478-3p	457.872	172.62	223.232	206.975	6052.7	2937.53	3983.11	1788.26	3.79876	1.04106e-15
miR-2483-5p	27.1884	38.6124	31.8463	30.229	67.4939	74.081	85.3315	82.0718	1.27276	0.00738813
miR-24-5p	24.8723	23.2614	22.0534	22.0571	58.0579	65.9174	66.2882	70.9719	1.50182	0.000174772
miR-25-5p	9.667	7.6755	10.7182	7.5934	36.0404	20.8353	32.2719	28.086	1.71725	0.000131879
miR-25-3p	26.4835	27.7258	30.0728	31.3138	223.189	156.691	154.091	223.847	2.71276	8.88527e-17
miR-2683-3p	0.4028	1.5664	1.1566	0.7955	2.8832	3.1679	3.4889	2.8591	1.66083	0.0212144
miR-2779-5p	0	0.235	0	0	0.3932	0.3655	1.163	1.1773	3.72107	0.0107215
miR-2779-3p	0.2014	0	0	0	0.6553	1.3403	1.4537	0	4.09817	0.00840812
miR-2779	80.0546	26.5509	26.9884	28.0595	545.718	393.555	605.461	232.088	3.45832	2.76144e-12
miR-277-3p	0	0	0	0	0.2621	0.3655	0.5815	0.6727	5.55597	0.00159092
miR-279-3p	0	0	0	0	0	0	0.7268	1.5136	5.80761	0.0275831
miR-2887-5p	0.5035	0.1566	0.1542	0.5785	5.1112	5.8485	9.7397	3.8681	4.14069	6.73585e-11
miR-2904-5p	2.4167	1.2531	1.2338	2.0972	9.0429	11.4533	25.1488	10.5953	3.00601	2.75602e-08
miR-2954-3p	0	0	0	0	0	41.5487	0	0	10.0206	0.000255608
miR-296-5p	5.9412	4.9342	5.629	6.364	35.6473	26.1964	34.307	42.3813	2.59879	7.05443e-13
miR-296-3p	77.0337	76.8333	87.3652	82.0089	306.803	130.495	264.135	315.505	1.65355	0.000212187
miR-29-5p	6.0419	8.9286	5.9374	7.5934	16.6441	25.3435	17.735	19.677	1.4781	0.00422504
miR-29-3p	94.9578	139.334	99.857	92.1334	236.032	302.051	217.036	233.434	1.21351	0.0155421
miR-2-5p	0	0	0	0	1.0484	1.8277	0.5815	0.6727	6.6901	5.86439e-06
miR-2-3p	0	0	0	0	0.9174	0	1.5991	0.5045	6.23888	0.00159059
miR-300-3p	1.9133	2.6629	6.4772	5.6408	0.5242	0.9747	2.6166	0	-2.02021	0.000111042
miR-301-3p	5.0349	5.2475	5.3206	6.5086	14.4162	14.012	17.2989	25.8997	1.6957	0.000530927
miR-3059-5p	2.1146	1.4881	1.4651	2.4588	0.7863	0.2437	0	0.6727	-2.14417	2.03429e-06
miR-3088-3p	0	0	0	0	0.9174	0.6092	0.5815	0.3364	5.9334	0.000320606
miR-30-5p	1425.17	1863.19	1883.71	2001.7	3674.16	3421.98	3732.2	5310.28	1.16971	0.0245457
miR-3116-3p	0	0	0	0	22.0174	11.9407	17.735	9.2499	10.5732	1.0743e-33
miR-311-3p	0.2014	0.1566	0.6169	0	0	0	0	0	-4.60718	0.0247767
miR-3195-5p	0.3021	0	0	0.217	1.3106	0.9747	2.6166	0.3364	3.33501	0.00353383
miR-31-3p	2.9202	1.3315	2.3904	1.5187	3.6696	7.5543	8.1407	7.2317	1.70444	0.00763811
miR-320-3p	1120.46	1739.91	1544.74	1392.27	390.154	373.817	321.12	466.026	-1.90209	2.01079e-25
miR-322-3p	1.7119	0.3916	5.2435	0.3616	0	0	0.2907	0	-4.72887	1.34532e-05
miR-323-3p	0.2014	0	0.4627	0.5062	19.7895	11.0878	15.9906	16.4816	5.75838	1.76829e-27
miR-325-3p	0	0	0	0	0	0.2437	0.4361	1.0091	5.39994	0.0201139
miR-3284-3p	0	0	0	0	4.3249	2.4369	3.4889	2.1863	8.28042	1.25674e-14
miR-329-5p	0.2014	0	0.5398	0.1446	2.0969	0.9747	0.7268	1.3454	2.53778	0.0198318
miR-32-5p	37.8623	32.1118	21.822	26.7577	165.786	129.642	187.526	179.952	2.48326	4.44791e-14
miR-32-3p	0.2014	0.235	0.4627	0.4339	2.0969	1.584	1.4537	0.3364	2.03713	0.0443362
miR-331-3p	211.062	184.682	214.056	242.555	482.156	352.372	486.113	514.126	1.10607	0.0446475
miR-335-3p	68.9779	82.864	70.0927	72.3182	425.67	310.945	566.212	556.844	2.65992	2.39344e-17
miR-338-5p	3.8265	3.6028	2.8531	3.8329	17.8236	15.9615	12.7925	21.6952	2.27405	5.85361e-08
miR-338-3p	9.2642	11.7482	9.4074	10.6308	90.8219	93.2104	118.476	152.371	3.47001	4.15903e-26
miR-339-5p	1631.2	1317.91	1267.53	1239.68	3509.42	3503.74	4514.14	3455.59	1.45732	0.000136082
miR-340-5p	216.5	165.18	159.231	147.746	659.999	474.947	640.786	639.588	1.81036	1.62513e-07
miR-340-3p	9.4656	10.6517	10.9496	10.1969	55.1746	42.6453	61.491	69.2901	2.46988	2.41721e-13
miR-341-3p	0	0.1566	0.1542	0	6.4218	3.5335	3.0527	2.6909	5.65853	7.41075e-13
miR-345-5p	24.2681	20.2069	17.8123	21.0446	124.11	135.125	172.117	123.612	2.73545	2.40481e-17
miR-34-5p	19.9381	23.4181	21.2823	18.6581	37872.5	28906.2	41811.9	54792.2	10.9377	2.16291e-212
miR-34-3p	4.5314	6.0307	5.1663	6.0024	4792.59	2939.48	3703.85	4506.72	9.51893	7.28922e-166
miR-3586-3p	0	0	0	0	12.8435	8.1635	11.7749	13.7908	10.1853	5.94927e-37
miR-3594-5p	0	0	0	0	0.7863	1.0966	0.5815	0	5.94509	0.00203529
miR-361-3p	87.7076	97.4318	96.7726	89.7469	32.633	44.1074	39.1042	61.3857	-1.06835	2.09591e-11
miR-362-5p	1.9133	2.0364	2.1591	1.591	5.1112	5.3611	3.6342	5.5499	1.35211	0.0409298
miR-363-3p	108.653	76.52	85.5917	59.7349	304.837	183.375	289.865	288.092	1.68972	2.8732e-05
miR-369-5p	0.6042	0.5482	0.7711	0.7955	0.2621	0	0.2907	0	-2.29825	0.00025707
miR-370-3p	2.8195	5.9524	4.7037	5.2792	0	0.2437	0.7268	0	-4.27239	2.48454e-16
miR-374-5p	7.0488	9.2419	6.9399	9.546	18.0858	29.2425	22.9683	23.377	1.51498	0.00244422
miR-375-3p	21.1465	11.2783	12.4918	7.955	1423.93	823.176	1108.87	1292.29	6.45806	4.04055e-63
miR-378	1.8126	1.8797	1.5422	1.4464	15.8578	8.1635	10.0305	13.118	2.81975	2.5787e-10
miR-379-5p	59.9151	76.7549	65.9287	73.5476	23.1969	29.3643	27.3293	22.5361	-1.43084	9.1915e-16
miR-379-3p	1.4098	1.8014	2.6217	3.7605	0.5242	1.0966	1.0176	0.8409	-1.46325	3.20013e-05
miR-381-3p	1.5105	2.8196	6.9399	6.364	0.5242	2.1932	2.1805	2.0182	-1.35033	0.00042094
miR-382-5p	4.9342	3.2895	2.7759	1.808	1.0484	0.9747	0.5815	2.0182	-1.47016	7.58292e-06
miR-382-3p	0.4028	0.3133	0.1542	1.0125	0	0.2437	0.2907	0	-1.81689	0.0262997
miR-3897-3p	1.007	1.0182	0.5398	0.3616	0.5242	0.2437	0.5815	0	-1.11691	0.0165953
miR-3934-5p	0	0	0	0	2.228	0.4874	1.5991	1.1773	7.10114	3.10142e-07
miR-3958-3p	0	0.235	0.3084	0.2893	2.0969	2.5587	4.6518	3.7	3.96539	2.85909e-08
miR-3962-3p	0	0	0.3084	0	1.4416	1.7058	0.4361	0.3364	3.66794	0.00912966
miR-3963-5p	0	0	0	0	1.7037	2.8024	3.0527	1.0091	7.7428	5.07065e-10
miR-3964-3p	5.5384	6.1091	4.935	6.5086	2.6211	4.1427	0.5815	3.7	-1.0639	0.00019853
miR-3966-5p	0	0	0	0	0.6553	0.3655	1.7444	0.3364	6.27687	0.000214339
miR-3968-3p	217.205	91.871	116.744	111.37	2627.81	1670.72	2003.91	1096.7	3.78385	5.75449e-20
miR-3969-5p	1.6112	4.6993	5.0121	4.99	1.8348	2.315	1.4537	2.5227	-1.00533	0.00020565
miR-4065-5p	0	0	0	0	0.6553	0	0.2907	0.3364	5.0027	0.0419895
miR-409-3p	2.1146	1.4881	3.7784	4.2668	1.0484	0.4874	1.7444	2.5227	-1.00522	0.00110824
miR-411-5p	22.5563	22.3999	21.7449	25.0944	7.4702	9.8693	7.8499	7.9045	-1.47186	2.35633e-14
miR-411-3p	2.8195	4.8559	4.3952	7.2318	1.0484	1.8277	1.7444	2.1863	-1.50373	3.66698e-07
miR-424-5p	2236.19	2693.71	2725.21	2642.22	862.087	1261.69	1385.07	1246.21	-1.11473	7.04734e-14
miR-424-3p	206.027	157.348	179.28	170.454	69.984	79.9295	89.6926	70.131	-1.20308	2.50126e-15
miR-425-5p	34.8414	55.9998	64.5408	64.074	204.185	173.627	212.675	270.938	1.97279	7.85294e-07
miR-4272-3p	0	0	0	0	1.7037	0.7311	0.8722	0	6.36938	0.000535719
miR-4286-3p	0	0	0	0	0.2621	0.3655	1.0176	0.3364	5.63052	0.00207779
miR-4286	2.2153	0.7049	0.4627	0.8678	86.235	69.6946	96.0888	25.0588	6.02644	3.62805e-24
miR-432-5p	12.3858	11.5916	16.3472	16.7055	1.7037	2.315	3.7796	2.3545	-2.48985	6.67189e-19
miR-432-3p	1.3091	1.6447	2.8531	1.4464	0.5242	0.8529	1.3083	0	-1.4335	0.000783481
miR-4332-3p	0	0	0	0	1.8348	0.8529	3.0527	1.1773	7.43415	1.27436e-08
miR-4334-3p	961.561	655.863	645.254	642.331	1961.65	1637.58	2210.62	1634.2	1.35755	0.00181827
miR-433-3p	0.4028	0.5482	0.8482	0.9401	0.2621	0	0	0	-3.38562	4.92245e-05
miR-4454-5p	98.885	78.8696	84.3579	92.2781	796.559	607.878	733.822	355.7	2.81503	2.03449e-14
miR-4463-3p	0	0	0	0	0.2621	0.4874	0.8722	0	5.34136	0.0164771
miR-4492-3p	2.316	0.9399	1.1566	1.0848	5.3733	4.6301	10.1758	6.0545	2.25463	0.000110607
miR-4494-3p	0	0	0	0	0.6553	0.7311	0.2907	0.3364	5.65356	0.00140529
miR-4497-5p	1.007	0.5482	0.2313	0.2893	6.1596	4.8737	11.048	2.3545	3.55726	4.64533e-07
miR-449-5p	5.1356	2.5846	5.0892	1.7356	2234.38	2164.68	3007.39	2975.94	9.4794	2.72025e-106
miR-449-3p	0	0.1566	0	0	80.7306	47.8846	70.94	59.1993	10.6903	5.39894e-77
miR-4508-5p	4.7328	1.6447	2.6988	2.3865	16.1199	10.4786	27.7654	11.9408	2.53215	3.68181e-06
miR-450-3p	49.3418	30.6237	35.0849	36.81	17.0373	19.9824	20.497	17.3225	-1.02088	3.87905e-10
miR-4527-5p	0	0	0	0	0.7863	0.4874	0.8722	1.0091	6.3015	1.9747e-05
miR-454-5p	0	0.1566	0.2313	0.2893	2.0969	0.8529	3.0527	3.5318	3.81547	7.98459e-06
miR-4552-3p	0	0	0	0	0.7863	0.2437	1.163	0.3364	5.98265	0.000549579
miR-455-5p	455.757	444.395	361.644	394.062	135.381	132.566	148.858	133.198	-1.59007	1.36476e-24
miR-455-3p	533.899	577.777	580.79	526.983	186.362	210.546	212.82	205.684	-1.4446	4.03449e-21
miR-4635-3p	0.2014	0	0	0	0.2621	0.8529	1.7444	0.3364	3.98804	0.00554487
miR-465-5p	0	0	0	0	0.7863	0	0.4361	0.6727	5.56613	0.00876621
miR-4667-5p	0	0	0	0	1.0484	0.8529	0.2907	0.6727	6.16224	9.99694e-05
miR-466-5p	0.9063	0.8615	1.0024	0.5062	1.0484	0.2437	0	0.3364	-1.00857	0.0230178
miR-4683-3p	0.2014	0.6266	0.1542	0.1446	0	0	0	0	-4.81609	0.00520056
miR-4768-5p	0	0	0	0	0.3932	0.7311	0.5815	0.5045	5.7881	0.000410053
miR-483-3p	10.6739	14.5678	21.6678	13.4512	0.2621	2.1932	1.7444	4.3727	-2.81584	1.03408e-11
miR-485-5p	0.4028	0.5482	0.3084	0.2893	0	0	0.2907	0	-2.41345	0.00600824
miR-486-5p	406.013	136.671	947.446	622.66	196.846	245.637	246.255	319.205	-1.06773	5.81893e-05
miR-487-5p	0.8056	0.235	0.5398	0.3616	4.9801	3.899	3.3435	3.7	3.03546	1.72591e-07
miR-490-3p	6.646	16.0559	8.6363	12.8726	45.3454	32.4104	58.729	76.3537	2.26729	1.07788e-06
miR-493-5p	2.1146	2.5846	1.9277	2.3865	0.2621	0.2437	0.2907	0.5045	-2.79245	5.9331e-11
miR-493-3p	12.5872	17.8573	16.887	17.3564	0	1.7058	1.3083	2.0182	-3.68421	5.96212e-21
miR-4968-3p	0	0	0	0	0.9174	1.0966	1.0176	0	6.24394	0.000596773
miR-496-3p	0	0	0.3084	0.6509	2.7522	1.4621	2.3259	1.3454	3.03917	0.00266757
miR-4976-5p	0	0	0	0	0.2621	0	0.7268	0.3364	5.05018	0.0420017
miR-497-5p	122.146	88.2682	98.6232	112.672	788.303	699.505	788.481	581.734	2.7607	1.8959e-18
miR-497-3p	3.7258	1.4881	1.5422	1.5187	16.6441	24.0032	21.3692	16.1453	3.23967	4.4779e-12
miR-503-5p	394.533	411.187	596.983	420.82	126.731	112.096	121.238	103.094	-1.97715	4.34007e-25
miR-503-3p	30.9142	47.776	49.8899	39.992	4.587	10.3567	8.4314	12.4453	-2.23451	1.22365e-17
miR-506-5p	15.2053	8.0671	15.6533	23.2865	923.946	789.304	1035.32	876.385	5.86462	6.44565e-50
miR-507-3p	3547.27	2135.98	3480.5	4064.21	32913.2	24539.9	30056	25158.2	3.09041	7.30094e-20
miR-508-5p	5.337	3.2895	2.6217	6.147	163.427	150.233	195.23	154.053	5.25212	1.94374e-44
miR-508-3p	3.323	2.2713	1.1566	2.0972	72.9983	67.9888	85.6223	52.6403	4.98004	1.87407e-36
miR-5100-3p	3.6251	1.6447	1.8506	1.7356	12.4503	15.7178	18.3165	24.0497	2.9936	4.38134e-11
miR-5126-3p	0.2014	0	0	0	1.1795	1.7058	1.3083	0.6727	4.59469	1.93444e-05
miR-513-5p	4.5314	2.6629	2.9302	3.6882	62.1206	64.0898	76.1733	50.1176	4.19222	2.88995e-31
miR-532-5p	652.823	800.053	762.46	738.297	355.162	314.601	323.01	285.065	-1.20879	1.1162e-16
miR-541-5p	0.2014	0.3133	0.1542	0.4339	0.2621	0	0	0	-2.07298	0.0444491
miR-541-3p	0	0.235	0.1542	0.6509	0	0	0	0	-4.70058	0.0151828
miR-5441-3p	0	0	0	0	0.5242	0.2437	0	0.5045	4.99141	0.0366603
miR-544-3p	0	0.3133	0.3855	0.1446	0	0	0	0	-4.39815	0.0254251
miR-545-5p	0.2014	0.1566	0.1542	0.5062	2.8832	3.7772	1.7444	2.0182	3.35539	8.35705e-06
miR-545-3p	4.7328	3.2112	3.547	3.6882	22.6727	22.0537	19.7702	22.5361	2.51946	5.23529e-11
miR-547-3p	0.5035	0	0.6169	0.7232	32.764	17.911	24.8581	22.8725	5.73814	7.92591e-30
miR-5701-5p	0	0	0	0	0.3932	0.2437	0.4361	1.0091	5.7019	0.001618
miR-574-5p	214.889	205.515	194.625	144.781	31.3224	31.5575	26.3118	26.9088	-2.71026	3.46857e-39
miR-574-3p	791.987	866.078	778.962	996.545	346.512	261.355	244.22	251.093	-1.63804	2.84072e-21
miR-577-5p	0	0	0	0	2.7522	0.2437	0	0	6.22685	0.012161
miR-57-5p	1.5105	1.3315	1.9277	0.7232	0	0	0	0	-7.10142	1.02147e-10
miR-589-5p	0	0	0	0	1.3106	0.3655	0	0.5045	5.76858	0.00668875
miR-592-5p	3.0209	0.7832	1.388	0.8678	0	0	0	0.5045	-3.58637	3.75783e-06
miR-596-5p	0	0	0	0	0.5242	0	0.5815	1.0091	5.72438	0.00647759
miR-600-3p	0	0.1566	0	0	0.2621	0.4874	0.4361	0.5045	3.43195	0.0380655
miR-6119-5p	16.4137	20.7552	17.6581	22.7079	34.992	56.0481	38.9589	89.9762	1.50442	0.00717792
miR-6119-3p	7.1495	5.7958	7.2483	6.0747	19.9205	22.1756	22.6775	27.7497	1.81649	1.33738e-05
miR-6123-5p	8.2572	9.3986	3.7784	3.3266	103.534	37.2842	57.13	147.998	3.80442	7.46864e-13
miR-615-3p	77.0337	43.2334	65.389	93.0736	7.9944	10.3567	15.5545	14.968	-2.51174	3.40648e-21
miR-616-3p	0	0	0	0	3.0143	1.2184	2.0352	0.6727	7.43892	2.76622e-08
miR-6236-3p	5.7398	1.0965	2.2362	2.3142	16.9062	12.4281	28.0562	13.118	2.63045	1.20238e-05
miR-628-5p	6.1426	5.7958	5.0121	5.0623	26.4733	13.4028	27.0386	27.077	2.09419	8.78465e-07
miR-628-3p	23.7646	18.4055	21.2052	20.8277	126.469	50.687	80.2436	86.4445	2.02981	1.85332e-06
miR-6412-3p	7.3509	3.9161	3.547	3.9052	244.289	96.5002	155.835	86.6126	4.96149	6.76769e-27
miR-6516-3p	2.4167	2.5846	1.4651	2.4588	5.1112	5.7267	10.6119	5.0454	1.56977	0.0138324
miR-6519-3p	626.843	438.6	635.306	516.569	131.974	90.2862	124	115.371	-2.264	1.15019e-31
miR-6525-5p	0.7049	1.5664	1.388	0.8678	0	0.2437	0	0.8409	-2.06142	0.000379326
miR-6566-3p	0	0	0	0	2.6211	1.7058	1.5991	1.85	7.60288	9.81945e-11
miR-656-3p	2.4167	3.5245	3.3928	4.4837	27.915	18.0329	31.2543	27.4133	2.92051	3.99735e-13
miR-6596-5p	6.4446	1.7231	4.3181	3.7605	20.8379	14.012	19.9155	15.1362	2.10521	9.09504e-05
miR-660-5p	137.754	178.416	163.781	176.601	390.678	300.71	354.118	365.623	1.10387	0.0365039
miR-6632-5p	0	0	0	0	7.4702	5.1174	6.8323	4.3727	9.2163	3.57301e-23
miR-664-3p	1.007	3.4461	3.4699	2.8927	8.3876	6.7014	9.3036	7.0636	1.54022	0.0214815
miR-665-3p	6.0419	10.1035	13.2629	12.5111	2.359	2.5587	2.1805	3.0272	-2.04964	6.48182e-13
miR-668-3p	1.1077	0.7832	0.4627	1.1571	0	0	0	0	-6.45561	5.15812e-08
miR-677-3p	0	0	0	0	0.2621	0.2437	0.2907	0.5045	5.02348	0.013683
miR-6895-5p	0	0	0	0	0.5242	1.0966	3.0527	0.8409	7.10706	1.59499e-06
miR-6921-5p	0	0	0	0	4.587	1.4621	3.4889	0.6727	7.99587	2.90756e-09
miR-6937-5p	4.6321	0.5482	1.388	0.8678	6.2907	5.9703	12.211	5.8863	2.02947	0.0131853
miR-7050-5p	0	0	0	0.1446	0.7863	0.3655	1.3083	0	4.08858	0.0361595
miR-708-5p	140.675	97.5101	93.9195	112.382	22.9348	47.519	44.3375	53.9857	-1.39702	7.44214e-12
miR-708-3p	244.494	168.078	306.665	248.775	80.4685	102.349	96.3795	175.916	-1.0888	2.6578e-09
miR-709-3p	0.3021	0	0.1542	0	1.3106	0.4874	0.8722	0.5045	2.79857	0.0170647
miR-722-3p	0	0	0	0	0.5242	0.2437	0.8722	0.5045	5.74456	0.000799363
miR-7267-3p	0	0	0	0	1.0484	0.3655	1.163	0.3364	6.18651	0.000141679
miR-7275-5p	0	0	0	0	0.6553	0.2437	1.5991	0.3364	6.14695	0.000511264
miR-7294-5p	0	0	0	0	2.8832	0.9747	0.8722	1.0091	7.16471	2.60156e-07
miR-72-5p	2.6181	0.8615	1.6193	1.591	6.1596	4.3864	7.4138	7.9045	1.95091	0.000936381
miR-735-5p	2.2153	1.2531	1.0795	0.7232	4.8491	5.2393	7.4138	3.5318	1.99655	0.00107355
miR-7443-5p	0	0	0	0	0.7863	0.9747	0	0	5.46025	0.0295605
miR-7550-5p	51.2551	11.5132	14.4195	13.7405	480.714	293.156	516.205	136.898	3.97209	3.44588e-11
miR-758-3p	67.9709	55.8431	84.9748	109.418	215.194	154.742	242.621	248.402	1.43598	0.004971
miR-760-3p	16.5144	17.779	18.4292	9.9076	5.6354	3.4116	7.2684	5.3818	-1.52935	1.69536e-11
miR-767-5p	5.1356	6.2657	3.0073	4.1945	15.3336	8.5291	10.3212	15.9771	1.43102	0.0155174
miR-769-5p	44.2062	57.018	50.5068	79.767	312.045	156.447	285.795	334.678	2.23389	3.12782e-08
miR-7705-5p	0.7049	0.8615	0.8482	0.217	0	0	0	0.3364	-2.96769	0.000204647
miR-7857-5p	0	0	0	0	2.4901	0	1.8898	2.1863	7.35891	1.6186e-05
miR-7857-3p	0.9063	0.3133	0.4627	0.3616	2.4901	0.9747	5.0879	4.8772	2.71605	0.000570391
miR-7859-3p	14.2991	6.344	6.5543	7.955	133.153	72.1315	134.321	147.326	3.79202	4.24808e-21
miR-7865-5p	0.3021	0	0	0	1.9658	0	1.163	0.8409	3.71593	0.0188164
miR-7911-5p	0.7049	0.1566	0.3855	0.3616	4.1938	2.315	3.925	1.0091	2.83058	0.000339447
miR-7975-3p	0	0.1566	0.1542	0	5.7665	2.0713	3.0527	4.2045	5.60194	1.81066e-12
miR-7977-5p	152.053	64.9284	75.3361	104.644	2825.44	1237.57	1723.49	826.436	4.05822	2.78735e-18
miR-802-5p	0	0	0.1542	0	1.9658	0.6092	1.5991	4.5409	5.82063	1.48493e-06
miR-8112-3p	0	0	0	0	1.0484	2.4369	3.4889	1.0091	7.64084	9.56568e-09
miR-8200-5p	0	0	0	0	0.7863	0.7311	0.2907	0	5.49833	0.00885788
miR-8472-3p	0	0	0	0	0.5242	0.4874	0.2907	1.1773	5.95396	0.000540116
miR-873-5p	8.7607	6.4224	4.6266	5.9301	27.3907	15.7178	17.2989	14.1271	1.53391	0.00503466
miR-873-3p	0	0.1566	0	0	1.1795	0	0.7268	0.6727	4.04166	0.0298703
miR-880-5p	0	0	0	0	0.6553	1.2184	1.7444	0.6727	6.7451	2.09124e-06
miR-885-5p	0	0	0.5398	0	1.8348	1.584	1.7444	2.8591	3.89352	0.000214719
miR-892-3p	0	0	0	0	0.6553	0.4874	0.8722	0.8409	6.15775	5.02803e-05
miR-9090-3p	0	0	0	0	0.5242	0.3655	0.2907	0.6727	5.5338	0.00150438
miR-9158-3p	0	0	0	0	0.9174	0.4874	0	0.3364	5.44394	0.0129823
miR-9173-3p	0	0	0	0	0.9174	0.7311	0.8722	1.0091	6.46344	3.73444e-06
miR-9186-5p	0	0	0	0	8.6497	1.7058	6.2509	1.5136	8.82337	4.49294e-12
miR-9193-3p	0	0	0	0	0.2621	0.3655	0.7268	0	5.08151	0.0267467
miR-9226-5p	130.907	59.8375	74.565	71.6674	782.93	739.835	856.659	771.441	3.22503	9.50409e-21
miR-9277-3p	11.7816	4.7776	5.2435	6.7256	177.581	88.8241	161.069	76.3537	4.14246	1.10252e-19
miR-9298-3p	0	0	0	0	0.7863	1.2184	1.3083	1.85	7.01207	6.4019e-08
miR-92-5p	4.9342	2.2713	3.0073	2.3142	10.6155	7.5543	11.048	11.7726	1.71025	0.00166324
miR-92-3p	9407.37	8636.89	15198.9	7745.28	4988.13	3684.92	4776.97	6067.93	-1.07042	6.60434e-11
miR-935-3p	0	0	0.3084	0	2.359	1.2184	2.6166	1.6818	4.67455	1.92921e-06
miR-93-5p	145.911	142.153	139.877	138.345	488.839	439.978	529.143	839.218	2.02026	1.03903e-08
miR-95-3p	6.4446	5.4042	4.7808	5.3515	19.7895	10.8441	14.8276	16.9862	1.50638	0.00294683
miR-973-3p	0	0	0	0	1.1795	0	0.7268	0.6727	6.01067	0.00248157
miR-9933-3p	0	0	0	0	3.2764	2.0713	3.0527	1.6818	7.97759	1.15754e-12
miR-993-5p	0.3021	0.5482	0.1542	0.5062	0	0	0	0	-5.23907	0.000450071
miR-9993-3p	29.303	8.8503	13.0315	10.5585	437.859	350.179	429.565	187.857	4.50862	5.8175e-21
miR-9995-3p	38.4665	9.7118	15.3448	13.8128	486.481	373.938	423.023	198.452	4.26016	2.87411e-17
miR-9997-5p	0	0	0	0	0.6553	0.2437	0.2907	0.6727	5.54102	0.00202316
miR-9-5p	0	0.3133	0.4627	0.1446	4.0627	5.3611	6.3962	12.7817	4.95738	1.21115e-12
miR-9	49.3418	43.39	56.6756	32.2539	289.765	184.35	277.654	357.55	2.61035	1.14972e-13
novel-m0001-3p	0	0	0	0	0.9174	0.3655	0	0.3364	5.33923	0.0185652
novel-m0002-3p	0	0	0	0	1.3106	0.8529	0.5815	2.0182	6.89579	7.62376e-07
novel-m0004-5p	0	0	0	0	0.2621	0	0.2907	1.0091	5.28716	0.0278703
novel-m0005-5p	0	0	0	0	0.6553	0.3655	0.4361	0.5045	5.61574	0.000826294
novel-m0006-3p	0	0	0	0	0.5242	0.4874	1.7444	2.1863	6.94904	3.82378e-06
novel-m0009-5p	0	0	0	0	0	0.3655	0.4361	1.3454	5.74618	0.00922573
novel-m0010-3p	1.3091	3.6028	2.6217	3.399	7.6013	7.9198	9.7397	11.6044	1.75362	0.00233003
novel-m0010-5p	1.8126	2.8979	1.3109	2.6758	12.0572	11.3315	12.9378	16.9862	2.61586	5.63588e-09
novel-m0011-3p	4.1286	4.621	4.7808	5.0623	51.6361	34.8473	52.4782	71.8128	3.50289	8.23039e-23
novel-m0014-5p	0	0	0	0	0.5242	0.3655	0.5815	0.6727	5.74409	0.000453746
novel-m0015-3p	0	1.1748	2.082	0.3616	0	0	0	0	-6.49921	7.39013e-05
novel-m0017-5p	0	0	0	0	0.5242	0	0.5815	0.3364	5.17203	0.0258948
novel-m0018-3p	0	0	0	0	0.5242	0.2437	0.4361	1.0091	5.78992	0.000921178
novel-m0019-5p	0	0	0.2313	0.1446	1.7037	1.9495	0.8722	2.8591	4.29608	5.14024e-06
novel-m0020-3p	0.4028	0.3133	0.4627	0.5062	5.2422	2.0713	4.7972	3.0272	3.16734	6.19065e-07
novel-m0023-3p	0	0	0.1542	0	1.5727	1.7058	3.4889	3.5318	6.06159	6.54638e-10
novel-m0024-5p	0	0	0	0	0.6553	0.2437	0.4361	0	5.0608	0.0258883
novel-m0025-3p	0	0	0	0	0.6553	0.2437	0.2907	0.5045	5.40446	0.0041157
novel-m0031-3p	0	0	0	0	0.5242	0.2437	0.4361	1.0091	5.78992	0.000918728
novel-m0032-3p	0.6042	0.3133	0.8482	0.5785	18.8721	9.2601	15.2637	16.3134	4.67079	3.55341e-22
novel-m0035-5p	0	0.4699	0.1542	0.4339	1.8348	0.9747	3.1981	4.3727	3.29444	0.000137435
novel-m0036-3p	0	0	0	0	1.3106	0	0.5815	1.3454	6.33874	0.00108726
novel-m0039-3p	11.6809	5.4825	9.2532	4.1221	55.5678	24.0032	77.1909	50.454	2.76242	5.50062e-08
novel-m0039-5p	0.2014	0.235	0.1542	0.1446	5.1112	1.0966	4.2157	2.6909	4.15687	8.23778e-08
novel-m0041-3p	0	0.235	0.3855	0.5062	1.0484	1.2184	1.4537	2.5227	2.47018	0.00759739
novel-m0042-3p	0	0	0.1542	0	5.3733	2.0713	4.6518	3.3636	6.64759	9.44517e-14
novel-m0043-3p	1.2084	2.5846	3.2386	2.0972	0.6553	1.3403	0.4361	0.8409	-1.47999	4.43919e-05
novel-m0047-5p	0	0	0	0	1.4416	2.4369	2.3259	2.1863	7.71265	2.98259e-11
novel-m0048-3p	0	0	0	0.1446	0.6553	0.2437	0.7268	1.0091	4.18761	0.00650733
novel-m0052-5p	0.4028	0.6266	1.1566	0.5062	0	0	0.5815	0	-2.21093	0.00232899
novel-m0056-3p	1.2084	2.5846	3.2386	2.0972	0.6553	1.3403	0.4361	0.8409	-1.47999	4.23244e-05
novel-m0058-3p	0.7049	0.235	1.9277	0.4339	10.2224	4.8737	8.5768	14.968	3.54894	2.8926e-07
novel-m0059-5p	0	0	0	0	13.7609	9.5038	3.1981	22.1997	10.2486	1.1088e-20
novel-m0060-3p	0	0	0	0	1.1795	0.6092	1.3083	0.8409	6.62128	2.11026e-06
novel-m0062-3p	0	0	0.3084	0	0.6553	1.3403	0.8722	1.0091	3.65203	0.0028597
novel-m0064-3p	0	0	0	0	0.3932	0.9747	3.925	0	7.04791	0.000252109
novel-m0066-5p	6.9481	4.7776	6.7085	9.2567	0.9174	1.0966	1.5991	2.3545	-2.21419	1.13119e-12
novel-m0067-5p	0	0	0	0	0.7863	0	1.163	0.6727	6.03452	0.00231535
novel-m0068-3p	0	0	0.3855	0	12.1882	3.7772	8.1407	13.6226	6.61279	8.97686e-17
novel-m0072-3p	1.2084	2.5846	3.2386	2.0972	0.6553	1.3403	0.4361	0.8409	-1.47999	4.3196e-05
novel-m0073-3p	0	0.5482	0.1542	0.217	0	0	0	0	-4.52262	0.022594
novel-m0074-3p	0	0	0	0	2.359	0.2437	0.7268	2.0182	7.06277	5.91103e-06
novel-m0075-3p	0	0	0	0	0.2621	0.3655	0.2907	0.8409	5.45878	0.00348278
novel-m0076-5p	0.2014	0	0	0	1.0484	0.3655	1.4537	0.8409	4.2027	0.000567345
novel-m0078-5p	0	0	0	0	1.0484	0	0.2907	0.3364	5.38845	0.0232371
novel-m0080-5p	0	0	0	0	1.9658	1.3403	1.8898	2.3545	7.56041	1.14517e-10
novel-m0081-3p	0	0	0	0	0.5242	0.2437	0	0.5045	4.99141	0.0366908
novel-m0082-3p	0	0	0	0	0.5242	0.4874	0.7268	1.1773	6.1877	7.89008e-05
novel-m0083-3p	0	0	0	0	1.5727	0	2.1805	3.5318	7.50879	1.38869e-05
novel-m0085-3p	0	0	0	0	0.5242	0	0.4361	0.8409	5.49281	0.0118146
novel-m0086-5p	0	0	0	0	0.6553	0.6092	1.4537	4.0363	7.39971	1.02003e-06
novel-m0087-5p	0	0.4699	0	0	2.7522	1.584	0.8722	2.8591	4.1017	8.31639e-05
novel-m0088-5p	0	0	0	0	1.4416	1.2184	1.5991	1.6818	7.21454	1.957e-09
novel-m0089-5p	0	0	0	0	5.2422	1.2184	4.6518	9.2499	8.99168	2.35152e-14
novel-m0090-3p	0	0	0	0	0.3932	0	0	2.1863	6.01095	0.0241037
novel-m0091-3p	0	0	0	0	1.4416	0.9747	0.7268	2.8591	7.22935	1.1895e-07
novel-m0092-3p	0	0	0	0	3.1453	1.584	0	2.5227	7.50224	9.81692e-06
novel-m0093-3p	0	0.1566	0.1542	0.217	0.9174	0.4874	0.5815	0.8409	2.42131	0.0323196
novel-m0095-3p	0.2014	0.3133	0.3855	0.217	4.4559	1.3403	3.0527	2.6909	3.36866	2.70381e-06
novel-m0096-3p	0	0	0	0	0.9174	0.3655	0	0.3364	5.33923	0.0188873
novel-m0097-3p	0	0.235	0.3855	0.5062	1.0484	1.2184	1.4537	2.5227	2.47018	0.0076325
novel-m0099-5p	0	0	0	0	0.6553	0.3655	0.5815	0.5045	5.71891	0.000492777
novel-m0101-5p	0	0	0	0	1.0484	0.8529	1.163	0.3364	6.40969	1.71066e-05
novel-m0103-3p	0	0	0	0	0.6553	0.2437	0.5815	0.6727	5.75034	0.000638114
novel-m0103-5p	0	0	0	0	1.4416	2.4369	2.3259	2.1863	7.71265	2.88533e-11
novel-m0104-5p	0	0	0	0	0.2621	0	0.4361	0.6727	5.09898	0.0295258
novel-m0105-5p	2.2153	1.8797	1.3109	1.9526	19.2653	12.6717	22.5322	18.1634	3.30313	3.1256e-16
novel-m0107-3p	0	0	0	0	2.359	1.8277	3.1981	1.3454	7.76987	4.25344e-11
novel-m0108-5p	0	0	0	0	1.3106	0	1.3083	0.5045	6.28697	0.00123902
novel-m0110-5p	0	0	0	0	0	0.2437	1.0176	1.85	6.28137	0.00280711
novel-m0111-3p	0	0	0	0	1.3106	0.2437	0	0.3364	5.56278	0.0148991
novel-m0112-3p	0	0	0	0	1.8348	0.3655	1.163	0.5045	6.59537	2.65382e-05
novel-m0114-3p	0	0	0	0	36.6957	30.0954	42.0116	50.7903	11.9621	7.32219e-67
novel-m0114-5p	0	0	0	0	7.9944	8.6509	11.048	13.9589	10.0242	2.30197e-33
novel-m0115-5p	0	0	0	0	2.0969	1.4621	1.5991	2.5227	7.58511	1.1631e-10
novel-m0116-3p	0	0	0	0	0.3932	0.2437	0.7268	0.3364	5.40948	0.00412137
novel-m0117-3p	0	0	0	0	1.9658	2.315	3.0527	2.8591	7.99331	1.67709e-13
novel-m0118-5p	0	0	0	0	0.9174	1.4621	0.7268	1.3454	6.79821	5.68627e-07
novel-m0120-5p	0	0	0	0	26.8665	24.4906	20.3516	34.6451	11.3766	7.99036e-53
novel-m0123-3p	0	0	0	0	0.7863	0.9747	0	1.3454	6.2791	0.000793455
novel-m0125-5p	0	0	0	0	0.7863	0.2437	0.4361	0	5.19584	0.0203247
novel-m0126-3p	0	0	0	0	0.2621	0.6092	1.4537	1.1773	6.45216	6.19951e-05
novel-m0127-5p	0	0	0	0	3.6696	0.7311	1.8898	1.3454	7.57665	2.61177e-08
novel-m0128-5p	0	0	0	0	0.2621	0	0.2907	0.6727	4.93723	0.0430632
novel-m0131-3p	0	0.3133	0.1542	0	2.4901	1.0966	0.2907	1.0091	3.38576	0.00333717
novel-m0137-3p	0.6042	1.8014	1.3109	2.0972	0	0.4874	0	0	-3.57628	1.5824e-06
novel-m0138-5p	23.2611	20.2069	24.3666	23.7927	5.1112	7.4325	6.2509	3.8681	-2.01546	3.06471e-17
novel-m0144-3p	0	0	0	0	0.5242	1.584	1.8898	2.5227	7.34888	5.27511e-08
novel-m0145-3p	0	0	0	0	3.9317	2.8024	2.4713	6.3908	8.60698	8.53054e-16
novel-m0145-5p	0	0	0	0	13.2367	9.382	9.449	11.4362	10.0869	1.28897e-35
novel-m0150-3p	0	0	0	0	0	0.2437	0.2907	0.6727	4.9154	0.0430279
novel-m0153-5p	0.3021	0.6266	0.5398	0.217	3.4075	2.6806	4.6518	4.0363	3.13203	9.92876e-08
novel-m0154-3p	6.9481	1.6447	1.8506	1.8803	14.9404	14.4994	14.6823	13.4544	2.22404	0.000261101
novel-m0154-5p	0.6042	0.1566	0	0.1446	3.9317	2.8024	4.7972	3.1954	4.02374	3.18207e-09
novel-m0157-3p	0	0	0	0	0.6553	0.2437	0.7268	1.0091	6.0416	0.000264869
novel-m0158-3p	6.3439	0	1.2338	2.4588	9.436	12.5499	9.7397	14.2953	2.19703	0.0286162
novel-m0159-3p	0	0.235	0.3855	0.5062	1.0484	1.2184	1.4537	2.5227	2.47018	0.00765388
novel-m0160-3p	0	0	0	0	5.2422	5.1174	4.7972	14.2953	9.52415	4.06078e-20
novel-m0162-3p	0.2014	0	0	0	2.4901	2.5587	3.7796	3.0272	5.87936	8.82432e-13
novel-m0163-5p	0.8056	1.1748	0.3084	0.6509	5.5044	10.6004	8.1407	6.8954	3.40507	3.15729e-10
novel-m0165-3p	0	0	0	0	2.359	1.4621	2.6166	5.7181	8.24743	3.90077e-12
novel-m0169-3p	0	0	0	0	0.9174	0.3655	0	0.3364	5.33923	0.0187255
novel-m0172-3p	0	0.3916	0.6169	0.2893	0	0	0	0	-5.01992	0.00418097
novel-m0177-5p	0	0	0	0	4.1938	2.0713	1.7444	1.1773	7.84342	4.5661e-10
novel-m0179-3p	0	0	0	0	2.7522	1.2184	0.8722	1.5136	7.31207	2.98929e-08
novel-m0180-3p	0	0	0	0	0.6553	0.2437	0.5815	0.6727	5.75034	0.000639507
novel-m0182-3p	0	0	0	0	0.2621	0.7311	0.7268	0	5.42626	0.0122668
novel-m0184-5p	0	0	0	0	0.2621	0.6092	0.2907	0	4.86047	0.040885
novel-m0186-3p	0.4028	0.235	0	0	3.5385	0.7311	1.5991	1.5136	3.53289	0.000444349
novel-m0187-5p	0	0	0	0	0.9174	0.2437	0.4361	0.5045	5.71541	0.00142044
novel-m0188-5p	0.3021	0.8615	1.3109	0.7955	0	0.3655	0.5815	0.6727	-1.01356	0.021296
novel-m0189-3p	0	0	0	0	0.6553	0.2437	0.5815	0.6727	5.75034	0.000642473
novel-m0190-3p	0.3021	0.4699	0.3084	0.217	0.2621	0	0	0	-2.30743	0.0191406
novel-m0192-5p	0	0	0	0	0.6553	0.8529	0	1.0091	5.97573	0.00212797
novel-m0194-5p	0	0	0	0	1.0484	0	0.2907	0.3364	5.38845	0.0231026
novel-m0195-5p	0	0	0	0	0	0.4874	0.4361	0.5045	5.15785	0.0182599
novel-m0196-3p	0	0	0	0	2.0969	0.4874	0.2907	0.6727	6.47074	0.000115324
novel-m0198-5p	0	0	0	0	0.3932	0.4874	0.5815	0.3364	5.49065	0.00194512
novel-m0199-3p	0	0	0	0	13.892	14.4994	9.1582	23.377	10.5729	4.36264e-34
novel-m0200-3p	0	0	0	0	3.8006	3.4116	2.3259	3.7	8.37048	4.5614e-16
novel-m0201-3p	0	0	0	0	0.3932	0.8529	0.5815	0.3364	5.75756	0.000652196
novel-m0202-3p	0	0	0	0	3.0143	2.1932	1.7444	2.1863	7.83577	4.50202e-12
novel-m0203-3p	0	0	0	0	4.9801	3.899	3.3435	7.2317	8.92587	6.56631e-20
novel-m0204-3p	0	0	0	0	0.3932	0.4874	0.4361	0.6727	5.63619	0.000818486
novel-m0205-3p	0	0	0	0	0.3932	0.4874	0.4361	0.6727	5.63619	0.000825438
novel-m0208-3p	0	0	0	0	0	0.6092	0.4361	0.3364	5.1103	0.0209363
novel-m0209-5p	0	0	0	0	4.1938	1.9495	3.0527	4.0363	8.36985	2.43834e-15
novel-m0210-5p	0	0	0	0	0.6553	0	0.4361	0.3364	5.15765	0.0270996
novel-m0211-5p	0	0	0	0	11.0087	7.5543	11.7749	8.0726	9.90729	6.25381e-32
novel-m0212-5p	0	0	0	0	0.6553	0.3655	0.5815	0.5045	5.71891	0.000489342
novel-m0213-3p	1.007	1.2531	0.3855	0.6509	0	0	0	0.3364	-3.29269	1.6523e-05
novel-m0214-5p	0	0	0	0	1.3106	0	0.5815	1.6818	6.48136	0.000813274
novel-m0215-3p	0.2014	0	0	0	0.2621	0.3655	0.5815	0.5045	3.08889	0.0429443
novel-m0216-3p	0	0.235	0.3855	0.5062	1.0484	1.2184	1.4537	2.5227	2.47018	0.00759699
novel-m0218-5p	0	0	0	0	0.6553	0	0.8722	0.3364	5.54218	0.0125819
novel-m0222-3p	0.9063	0.235	0.3855	0.5785	0.2621	0	0	0	-3.00584	0.00170585
novel-m0223-5p	0	0	0	0	0.3932	0.2437	0.8722	0	5.23754	0.0207192
novel-m0225-3p	0.4028	1.1748	0	0.4339	15.5957	6.214	13.3739	9.4181	4.47076	2.56845e-12
novel-m0228-3p	0	0	0	0	0.5242	0.4874	0.2907	0.8409	5.74362	0.000682106
novel-m0231-3p	4.1286	4.621	4.7808	5.0623	51.6361	34.8473	52.4782	71.8128	3.50289	7.34483e-23
novel-m0232-3p	0	0.235	0.3855	0.5062	1.0484	1.2184	1.4537	2.5227	2.47018	0.00775893
novel-m0234-3p	1.2084	2.5846	3.2386	2.0972	0.6553	1.3403	0.4361	0.8409	-1.47999	4.56564e-05
novel-m0236-3p	0	0.4699	0	0	2.7522	1.584	0.8722	2.8591	4.1017	8.21797e-05
novel-m0237-5p	0	0	0	0	0.5242	2.0713	0.5815	1.0091	6.70946	1.21764e-05
novel-m0238-5p	0	0	0	0	0.5242	2.0713	0.5815	1.0091	6.70946	1.20406e-05
novel-m0239-5p	0	0	0.6169	0.5062	0	0	0	0	-4.81134	0.0282333
novel-m0241-3p	0	0	0	0	0.5242	0.3655	0.8722	0.5045	5.82426	0.000408497
novel-m0242-3p	0	0	0	0	0.3932	0.6092	0	0.6727	5.3881	0.0114079
novel-m0244-5p	0.6042	0.1566	0.4627	0.3616	0	0	0	0	-5.30843	0.000337735
novel-m0245-3p	12.99	8.9286	7.4796	6.8702	26.0802	19.7387	30.3821	20.0134	1.40754	0.00812342
novel-m0247-3p	0	0	0	0	1.1795	0.6092	1.163	0	6.2054	0.000865942
novel-m0249-3p	0.4028	0.235	0	0	3.5385	0.7311	1.5991	1.5136	3.53289	0.000445644
novel-m0253-5p	0	0	0	0	0	0.3655	0.4361	0.3364	4.83036	0.049955
novel-m0254-3p	0	0	0	0	0.2621	0.2437	1.0176	1.0091	5.98442	0.000902877
novel-m0255-3p	0	0	0	0	1.1795	1.8277	2.0352	2.1863	7.49759	4.69612e-10
novel-m0256-5p	0	0	0	0	0.6553	0	0.4361	0.5045	5.31823	0.0178345
novel-m0257-5p	0	1.1748	2.082	0.3616	0	0	0	0	-6.49921	7.53227e-05
novel-m0259-3p	0	0	0	0	0.7863	0.9747	1.163	2.0182	6.94901	2.00812e-07
novel-m0259-5p	0	0	0	0	0.2621	0.2437	0.7268	0.5045	5.44054	0.00313571
novel-m0262-5p	0	0	0	0	0	1.584	0.2907	0.8409	6.08513	0.00355722
novel-m0263-3p	0.9063	1.3315	1.0795	0.6509	4.0627	2.5587	4.5064	4.5409	1.98133	0.00093806
novel-m0263-5p	0.5035	0.5482	0.3855	0.5062	3.1453	6.4577	4.5064	5.7181	3.35085	4.48678e-09
novel-m0266-3p	0	0	0.3084	1.0848	0	0	0	0	-5.12226	0.0206036
novel-m0270-5p	0	0	0	0	0.6553	1.0966	0.2907	1.6818	6.54086	3.13569e-05
novel-m0271-3p	1.2084	2.5846	3.2386	2.0972	0.6553	1.3403	0.4361	0.8409	-1.47999	4.58147e-05
novel-m0278-3p	1.2084	2.5846	3.2386	2.0972	0.6553	1.3403	0.4361	0.8409	-1.47999	4.56579e-05
novel-m0281-3p	4.1286	4.621	4.7808	5.0623	51.6361	34.8473	52.4782	71.8128	3.50289	7.05648e-23
novel-m0284-3p	0	0	0	0	0.2621	0	0.2907	0.8409	5.12278	0.0344995
novel-m0285-3p	0	0.235	0.3855	0.5062	1.0484	1.2184	1.4537	2.5227	2.47018	0.0077225
novel-m0292-5p	0	0	0	0	5.5044	2.6806	5.9601	13.118	9.41273	4.81135e-18
novel-m0298-3p	0	0	0	0	0.9174	1.584	3.6342	2.0182	7.67133	3.24951e-09
novel-m0299-3p	0	0	0	0	0.9174	0.3655	0.2907	0.8409	5.91558	0.000507868
novel-m0302-5p	0	0	0	0	0.2621	0	0.5815	0.5045	5.07478	0.0290235
novel-m0303-5p	2.2153	1.8797	1.3109	1.9526	19.2653	12.6717	22.5322	18.1634	3.30313	3.33097e-16
novel-m0304-5p	0	0	0	0	0.2621	0.6092	0	0.5045	5.10413	0.0279943
novel-m0305-3p	0	0	0	0	2.0969	0.4874	0.2907	0.6727	6.47074	0.000115955
novel-m0306-3p	1.2084	2.5846	3.2386	2.0972	0.6553	1.3403	0.4361	0.8409	-1.47999	4.57531e-05
novel-m0312-5p	0	0	0	0	1.0484	0.8529	0.5815	1.85	6.75916	1.88487e-06
novel-m0316-3p	0.4028	0.3916	0.7711	0.9401	0.2621	0.2437	0	0	-2.30852	0.00126068
novel-m0318-3p	0	0	0	0	1.5727	0.7311	0.8722	3.8681	7.46027	1.59168e-07
novel-m0319-5p	0.2014	0	0.1542	0	8.2565	8.6509	9.5943	16.4816	6.91738	1.45032e-26
novel-m0320-3p	1.2084	2.5846	3.2386	2.0972	0.6553	1.3403	0.4361	0.8409	-1.47999	4.0918e-05
novel-m0321-5p	0	0	0	0	0.9174	0.2437	0.4361	0.5045	5.71541	0.00141647
novel-m0324-3p	0	0	0	0	0.3932	0.2437	0.7268	0	5.09138	0.0265699
novel-m0326-5p	0	0	0	0	1.0484	0.9747	0.5815	2.1863	6.90415	9.41619e-07
novel-m0327-5p	0	0	0	0	0.2621	0	0.4361	0.6727	5.09898	0.0297084
novel-m0330-5p	0.2014	0.235	0.3084	0.2893	0	0	0	0	-4.69223	0.00308421
novel-m0331-5p	0.5035	0.4699	0.4627	0.7955	1.7037	2.5587	2.762	5.2136	2.45522	0.000424605
novel-m0333-3p	0	0	0	0	11.0087	7.5543	6.9777	17.4907	10.0712	2.8696e-28
novel-m0334-5p	0	0	0	0	3.4075	4.0208	2.762	4.0363	8.47438	6.52372e-17
novel-m0335-5p	0	0	0	0	0.7863	0	0	1.0091	5.48816	0.0445401
novel-m0336-5p	0	0	0	0	1.5727	0.2437	0.2907	0	5.71911	0.00999521
novel-m0337-5p	0	0	0	0	0.5242	1.3403	3.4889	1.1773	7.35109	3.72764e-07
novel-m0338-5p	0	0	0	0	1.7037	0.6092	1.3083	0.8409	6.80158	8.98942e-07
novel-m0339-5p	0	0	0	0	1.7037	0.3655	1.0176	2.8591	7.21575	8.07826e-07
novel-m0341-3p	0	0	0	0	0.3932	0.3655	0	1.1773	5.59694	0.0109695
novel-m0345-5p	8.2572	19.9719	13.9568	22.3463	2.4901	2.6806	2.762	3.1954	-2.53581	2.42581e-16
novel-m0347-5p	0	0	0	0	0	0.3655	0.4361	1.3454	5.74618	0.00913907
novel-m0349-3p	0.8056	2.193	1.5422	1.2294	0.5242	0	0	0	-3.46043	4.37556e-07
novel-m0350-5p	0	0	0	0	0.6553	0.4874	1.3083	1.85	6.74853	4.62857e-06
novel-m0353-3p	0.2014	0.4699	0.3855	0	0	0	0	0	-4.72356	0.016024
novel-m0354-5p	0	0	0	0	0.7863	0.2437	0.2907	0	5.04516	0.0305094
novel-m0355-3p	0	0	0	0	0.3932	0.6092	0.4361	1.5136	6.2056	0.000220591
novel-m0356-5p	0	0	0	0	0.7863	0.3655	1.0176	1.5136	6.52474	1.81587e-05
novel-m0357-5p	0.8056	1.2531	0.2313	0.2893	1.4416	3.1679	1.8898	6.3908	2.32121	0.00632984
novel-m0359-3p	0	0	0	0.1446	0.7863	1.2184	0.4361	1.1773	4.64509	0.000477818
novel-m0361-3p	0	0	0	0	0.9174	0.7311	1.5991	1.6818	6.94527	1.49053e-07
novel-m0362-5p	0.6042	0.3916	1.2338	0.3616	5.1112	3.7772	7.8499	4.5409	3.03775	7.10768e-07
novel-m0365-3p	0	0.4699	0	0	2.7522	1.584	0.8722	2.8591	4.1017	8.54061e-05
novel-m0368-5p	0	0	0	0	0	0	3.6342	2.8591	7.34281	0.00115893
novel-m0370-3p	0	0	0	0	2.6211	0.4874	1.3083	0.8409	7.03829	1.44837e-06
novel-m0372-3p	0	0	0	0	0	1.4621	1.3083	1.1773	6.62487	0.000223932
novel-m0373-5p	0	0	0	0	0	0.2437	0.4361	0.5045	4.88789	0.0383375
novel-m0374-3p	0	0	0	0	1.5727	0.4874	0.2907	0	5.87701	0.00522795
novel-m0375-3p	0	0.235	0.5398	0.4339	0	0	0	0	-4.91731	0.00541821
novel-m0377-5p	0	0	0	0	1.5727	0.6092	1.163	0.6727	6.65019	3.33462e-06
novel-m0380-3p	0.2014	0	0.2313	0	2.7522	0.2437	1.163	1.0091	3.57817	0.00323198
novel-m0382-3p	0	0	0	0	0.5242	0.4874	0.8722	0	5.5575	0.00682237
novel-m0384-5p	0	0	0	0	0.2621	0.3655	0.5815	0.5045	5.42089	0.00222499
novel-m0385-3p	1.2084	2.5846	3.2386	2.0972	0.6553	1.3403	0.4361	0.8409	-1.47999	4.58548e-05
novel-m0387-5p	0	0	0	0	1.4416	2.315	2.4713	1.5136	7.59647	2.44517e-10
novel-m0394-5p	0	0	0	0	1.0484	0.8529	1.163	1.0091	6.67009	6.32625e-07
novel-m0395-5p	0	0	0	0	0.5242	0.3655	0	0.5045	5.12329	0.0236858
novel-m0396-3p	0	0	0	0	2.0969	2.5587	1.5991	3.5318	7.93465	3.82109e-12
novel-m0398-3p	0	0	0	0	1.7037	0.9747	1.163	1.1773	6.97117	4.95203e-08
novel-m0399-3p	0	0	0	0	0	0	1.0176	2.8591	6.59869	0.00703643
novel-m0400-5p	0	0	0	0	1.7037	0.3655	1.8898	1.3454	7.05105	6.28282e-07
novel-m0401-3p	0	0	0	0	2.0969	2.1932	1.163	3.3636	7.78409	1.20698e-10
novel-m0401-5p	0	0	0	0	7.4702	5.8485	4.5064	13.7908	9.62643	3.36533e-22
novel-m0402-5p	0	0	0	0	0.3932	0.3655	0.5815	0	5.0663	0.0224771
novel-m0403-5p	0	0	0	0	1.7037	1.4621	2.1805	2.5227	7.62004	5.25889e-11
novel-m0405-3p	38.7686	55.4515	44.8007	52.0691	157.399	163.149	199.882	208.711	1.93195	4.57895e-08
novel-m0406-3p	0	0	0	0	0	1.584	2.762	0	6.76354	0.00230278
novel-m0407-5p	0	0	0	0	4.718	2.6806	4.0703	7.3999	8.88179	1.07457e-18
novel-m0410-3p	0.4028	0.235	0	0	3.5385	0.7311	1.5991	1.5136	3.53289	0.000452779
novel-m0411-3p	0	0	0	0	0.7863	0	1.7444	1.1773	6.5345	0.000534495
novel-m0413-5p	0	0	0	0	0.2621	0.3655	0.5815	0	4.91779	0.0360306
novel-m0417-3p	4.1286	4.621	4.7808	5.0623	51.6361	34.8473	52.4782	71.8128	3.50289	8.01927e-23
novel-m0417-5p	0	0	0	0	0.5242	0.2437	1.0176	0.3364	5.72921	0.00123382
novel-m0419-5p	0	0	0	0	0.3932	0	1.163	0.3364	5.56423	0.01278
novel-m0420-5p	0	0	0	0	1.1795	0.6092	0.7268	0.6727	6.3166	1.76908e-05
novel-m0421-3p	0	0	0	0	5.2422	4.0208	5.2333	11.0999	9.32171	6.73347e-21
novel-m0422-3p	0	0	0	0	2.4901	1.8277	2.3259	5.0454	8.19095	5.93758e-13
novel-m0423-3p	0	0	0	0	0.3932	0.8529	1.0176	1.5136	6.56121	9.87411e-06
novel-m0424-5p	0	0	0	0	3.0143	2.8024	2.762	4.709	8.37588	4.74726e-16
novel-m0425-3p	0	0	0	0	1.3106	0.2437	0.5815	0.8409	6.21757	0.000162146
novel-m0427-5p	0.2014	1.4098	0.3855	0.4339	0	0	0	0.5045	-2.26839	0.0117317
novel-m0428-5p	0	0	0	0	1.0484	0	1.0176	0.3364	5.90833	0.00506418
novel-m0433-3p	3.1216	4.2294	4.0097	4.6284	30.405	21.3227	33.2895	47.4267	3.05022	1.82995e-14
novel-m0434-5p	1.9133	0.7832	0.5398	0.5062	0.7863	0	0.2907	0.5045	-1.24271	0.0180883
novel-m0435-5p	0	0	0	0	1.4416	0.2437	0.2907	1.1773	6.30072	0.000290858
novel-m0436-3p	0	0	0	0	2.4901	2.0713	2.762	2.0182	7.86753	9.41141e-13
novel-m0447-3p	0	0	0	0	1.1795	0.4874	0.7268	0.6727	6.2604	3.35493e-05
novel-m0449-3p	1.2084	2.5846	3.2386	2.0972	0.6553	1.3403	0.4361	0.8409	-1.47999	4.13975e-05
novel-m0450-3p	0	0.3133	0.1542	0	2.4901	1.0966	0.2907	1.0091	3.38576	0.00336773
novel-m0451-3p	0	0	0	0	3.8006	3.2898	2.4713	6.7272	8.66967	2.53983e-16
novel-m0452-3p	0	0	0	0	3.8006	3.2898	2.4713	6.7272	8.66967	2.06244e-16
novel-m0453-3p	0	0	0	0	3.8006	3.2898	2.4713	6.7272	8.66967	2.15195e-16
novel-m0454-3p	0	0	0	0	3.8006	3.2898	2.4713	6.7272	8.66967	2.40722e-16
novel-m0455-3p	0	0	0	0	3.8006	3.2898	2.4713	6.7272	8.66967	2.45495e-16
novel-m0456-3p	0	0	0	0	3.8006	3.2898	2.4713	6.7272	8.66967	2.34163e-16
novel-m0457-3p	2.9202	0.6266	2.4675	0.5785	16.7752	9.9912	14.973	19.8452	3.22361	9.27211e-08
novel-m0458-3p	0	0	0.1542	0	0.9174	0.6092	0.4361	0.5045	4	0.00517475
novel-m0459-3p	0.2014	0	0.4627	0	3.9317	2.315	4.3611	4.5409	4.51165	9.39733e-10
novel-m0460-3p	2.9202	0.6266	2.4675	0.5785	16.7752	9.9912	14.973	19.8452	3.22361	9.48021e-08
novel-m0461-3p	0.2014	0	0.4627	0	3.9317	2.315	4.3611	4.5409	4.51165	8.74024e-10
novel-m0462-3p	0.2014	0	0.4627	0	3.9317	2.315	4.3611	4.5409	4.51165	8.01493e-10
novel-m0463-3p	0.2014	0	0.4627	0	3.9317	2.315	4.3611	4.5409	4.51165	8.38462e-10
novel-m0467-5p	0	0	0	0	1.9658	0.9747	0.2907	1.6818	6.94046	3.11835e-06
novel-m0469-5p	0.4028	0	0.1542	0	1.5727	0	13.81	0	4.78749	0.00882962
novel-m0471-3p	0	0.4699	0	0	2.7522	1.584	0.8722	2.8591	4.1017	8.40082e-05
novel-m0473-5p	8.7607	4.151	4.3181	11.7879	174.698	118.554	130.977	135.889	4.27073	2.69922e-22
oar-miR-106a	8.0558	9.7902	10.4869	6.581	44.9523	38.2589	43.4653	55.163	2.38079	4.21717e-11
oar-miR-106b	156.988	129.779	96.6184	104.789	292.911	244.54	316.177	271.947	1.2052	0.0116093
oar-miR-1185-3p	3.5244	3.3678	4.7037	3.0374	24.2454	14.4994	28.3469	19.3407	2.56232	1.71325e-09
oar-miR-1185-5p	8.1565	7.2056	6.7856	6.6533	16.382	12.5499	20.0609	17.9952	1.21778	0.0350511
oar-miR-1197-3p	13.8963	6.579	7.2483	14.536	181.644	99.4245	176.768	189.707	3.93763	5.91815e-22
oar-miR-1197-5p	0	0	0	0	0.6553	0.2437	1.0176	0.3364	5.8157	0.000883582
oar-miR-133	30.7128	33.3649	51.355	39.8473	94.7536	166.195	164.703	131.18	1.84237	4.017e-05
oar-miR-134-3p	1.2084	0.5482	0.694	0.4339	0.3932	0	0	0.3364	-1.98314	0.0014058
oar-miR-134-5p	4.5314	3.8377	3.0844	4.3391	1.9658	1.9495	2.0352	0.8409	-1.21747	2.27104e-06
oar-miR-148a	28753.6	26876.8	26051.3	29474.4	9178.91	9118.3	10318.6	10207.3	-1.5176	2.58659e-24
oar-miR-154b-5p	22.657	27.3342	33.5427	30.5183	11.4019	10.113	16.1359	18.3316	-1.02665	1.59065e-09
oar-miR-17-5p	88.3118	115.446	122.681	112.6	323.578	259.162	315.16	437.268	1.6046	5.74302e-05
oar-miR-181a	7356.77	7900.04	7772.34	7821.94	2256.26	2525.58	2756.34	2834	-1.5726	3.50642e-25
oar-miR-199a-3p	13529.7	9222.81	8763.82	11291.9	3341.41	3340.22	2997.51	2608.97	-1.80063	4.78759e-23
oar-miR-19b	271.179	409.621	484.788	400.86	832.469	857.17	893.728	1289.27	1.30582	0.0105743
oar-miR-200a	264.13	264.883	205.266	273.652	27.6529	161.93	32.5626	84.5945	-1.71631	1.14362e-06
oar-miR-200b	42.1923	52.162	40.7139	51.4906	1.8348	27.9022	6.5416	12.7817	-1.927	1.05992e-05
oar-miR-221	34.1365	71.5074	43.7212	40.2813	196.322	140.242	109.899	172.384	1.70627	0.000187623
oar-miR-22-3p	2238.91	2347.37	2148.89	2563.54	8961.88	8538.81	11731.6	9857.86	2.0717	2.21306e-11
oar-miR-27a	2116.86	2049.04	1850.63	1829.72	4231.54	4552.32	4838.02	3065.92	1.08872	0.0456081
oar-miR-299-5p	7.0488	7.7538	6.4772	7.8104	2.7522	3.2898	4.3611	3.5318	-1.06183	4.24762e-08
oar-miR-29b	38.5672	48.8725	36.7813	31.2415	109.17	119.772	113.678	101.076	1.51301	0.000216214
oar-miR-30b	578.105	691.264	514.553	561.623	1259.45	1307.38	1599.49	1473.42	1.26571	0.00285227
oar-miR-323a-3p	25.8793	12.7664	17.9665	22.5633	734.57	438.637	608.659	618.566	4.9221	2.85807e-46
oar-miR-323a-5p	0	0	0	0	1.5727	0.6092	1.0176	1.3454	6.8281	4.93166e-07
oar-miR-323b	1.007	0.3916	0.3855	0.9401	1.5727	1.8277	2.4713	3.0272	1.70779	0.0386114
oar-miR-329a-3p	1.6112	1.5664	1.7735	1.1571	0.6553	1.0966	0.4361	0.6727	-1.09438	0.000737014
oar-miR-369-3p	119.025	101.426	121.293	118.24	54.7815	48.9812	56.5485	64.2447	-1.03451	1.20587e-13
oar-miR-370-3p	121.24	159.227	209.198	190.197	11.9261	21.6882	22.6775	13.7908	-3.27812	2.75649e-32
oar-miR-370-5p	2.316	2.0364	2.0049	1.374	0	0.6092	0	0	-3.66572	3.34306e-09
oar-miR-376b-3p	5.1356	8.537	6.323	5.2792	13.7609	16.0834	17.735	15.9771	1.33034	0.0149665
oar-miR-376d	2.316	3.3678	3.8555	4.6284	17.0373	9.7475	12.3564	14.6317	1.92427	0.000146636
oar-miR-379-3p	42.3937	50.8306	62.7672	74.7771	8.1255	13.5247	12.5017	9.7544	-2.39395	3.97976e-21
oar-miR-379-5p	963.777	946.357	948.988	1020.12	191.735	214.689	279.254	194.752	-2.1395	1.04688e-31
oar-miR-382-3p	87.4055	79.4179	75.1819	79.984	26.7355	33.0196	36.1968	27.2451	-1.38605	1.56398e-16
oar-miR-382-5p	142.185	125.392	132.397	136.898	47.8355	42.5235	64.5438	57.3493	-1.3388	6.96447e-18
oar-miR-3955-5p	37.5602	21.7733	31.7692	24.7328	7.077	10.2349	12.5017	8.409	-1.59958	2.95294e-13
oar-miR-3956-5p	3.5244	1.0965	0.8482	1.0848	0	0	0	0	-7.35621	7.73612e-10
oar-miR-3957-5p	0.5035	0.6266	0.9253	0.5785	0	0.2437	0	0	-3.43402	5.08881e-05
oar-miR-3959-5p	371.474	390.04	386.705	432.825	110.743	99.1808	137.519	102.758	-1.81224	6.99523e-27
oar-miR-409-3p	326.864	342.499	532.982	611.089	133.808	112.34	167.61	169.525	-1.63645	5.24973e-16
oar-miR-410-5p	0.3021	0.1566	0.4627	0.2893	4.718	2.315	4.6518	6.3908	3.90013	3.78714e-10
oar-miR-411a-3p	322.534	368.58	402.358	461.969	45.8697	70.0601	64.9799	51.7994	-2.74072	2.17317e-34
oar-miR-411a-5p	3277.1	3071.61	3041.44	3177.23	746.889	780.287	974.407	623.611	-2.00767	1.46154e-29
oar-miR-411b-3p	0.2014	0.5482	0.3855	0.8678	4.4559	2.6806	2.762	4.5409	2.84985	6.25336e-06
oar-miR-432	63.6409	56.8613	70.7095	67.7622	6.4218	8.1635	15.6998	8.5772	-2.73636	8.56182e-27
oar-miR-433-3p	8.7607	7.7538	10.1014	11.2093	1.5727	1.7058	1.163	0.8409	-2.84008	2.77593e-19
oar-miR-485-5p	21.4486	16.5258	17.8894	20.0321	7.4702	5.7267	8.5768	4.3727	-1.53741	4.87727e-13
oar-miR-493-3p	133.424	150.769	177.506	157.943	12.0572	19.2513	18.1711	10.4272	-3.37064	2.80439e-37
oar-miR-493-5p	544.673	439.618	462.041	489.594	57.5337	83.5848	84.8954	58.863	-2.76461	1.8566e-37
oar-miR-495-3p	40.5811	50.7522	62.3046	50.9844	16.5131	12.0625	17.5896	21.0225	-1.60669	5.82966e-17
oar-miR-541-3p	0.4028	0.1566	0.3084	0.5062	0	0	0	0	-5.10224	0.000943762
oar-miR-541-5p	4.7328	3.5245	6.6314	5.8578	0.5242	0.6092	1.163	1.0091	-2.64993	1.32839e-13
oar-miR-543-5p	0	0.1566	0.3084	0	1.0484	0.9747	2.4713	1.1773	3.60848	0.000213803
oar-miR-654-3p	0.2014	0	0	0.4339	0	8.1635	0	1.6818	3.95393	0.037608
oar-miR-655-3p	74.919	85.9969	106.026	91.121	28.8324	28.1459	37.6505	28.2542	-1.54293	6.50129e-18
oar-miR-665-3p	15.9102	23.0265	27.6824	25.3114	7.2081	10.3567	11.048	8.2408	-1.31874	1.90547e-10
oar-miR-668-3p	2.4167	3.0545	2.9302	3.4713	1.0484	0.4874	0.2907	0.5045	-2.34863	2.53186e-10
oar-miR-758-3p	17.0179	10.73	12.5689	16.3439	38.7926	24.7343	41.4301	39.8586	1.3538	0.010958
T3M: testes from three-month-old sheep; T1Y: testes from one-year-old sheep.
