# Supplementary material for: Integrating miRNA and mRNA Profiling to Assess the Potential miRNA–mRNA Modules Linked With Testicular Immune Homeostasis in Sheep
Source: Front Vet Sci. 2021 May 25;8:647153. doi: 10.3389/fvets.2021.647153 (PMC8185144; doi:10.3389/fvets.2021.647153)
Supplement: Supplementary file 8 [file Table_8.XLSX]

## Sheet: Table S8
Table S8. List of all miRNA-mRNA target pairs with inversely correlated expression levels.
miRNA	T3M_tpm	T1Y_tpm	log2(FC)	p-value	geneID	T3M_fpkm	T1Y_fpkm	log2(FC)	Pvalue	FDR	Symbol
miR-10015-3p	0.3563	0.0983	-1.85783	0.0483088	TCONS_00007164	16.865	74.605	2.14524	7.52168e-12	8.52719e-11	PLCL2
miR-10015-3p	0.3563	0.0983	-1.85783	0.0483088	TCONS_00008662	0.435	1.6475	1.92119	0.00838977	0.0213532	Tal1
miR-10015-3p	0.3563	0.0983	-1.85783	0.0483088	TCONS_00032725	2.2525	8.1125	1.84862	5.08485e-06	2.66295e-05	MRC1
miR-10015-3p	0.3563	0.0983	-1.85783	0.0483088	TCONS_00055756	5.545	13.28	1.26	0.000136581	0.00054649	ADRBK2
miR-10015-3p	0.3563	0.0983	-1.85783	0.0483088	TCONS_00131351	0.205	1.5725	2.93936	0.00341674	0.00974577	NLRP3
miR-10015-3p	0.3563	0.0983	-1.85783	0.0483088	TCONS_00140704	0.001	19.7425	14.269	3.17851e-53	3.67718e-51	NFKB1
miR-10015-3p	0.3563	0.0983	-1.85783	0.0483088	TCONS_00153675	1.01	19.1675	4.24623	9.30617e-06	4.64637e-05	PLG
miR-10015-3p	0.3563	0.0983	-1.85783	0.0483088	TCONS_00156143	0.001	4.0075	11.9685	2.38258e-09	2.04445e-08	NBN
miR-10015-3p	0.3563	0.0983	-1.85783	0.0483088	TCONS_00156144	0.001	19.3175	14.2376	8.42684e-23	2.38787e-21	NBN
miR-10015-3p	0.3563	0.0983	-1.85783	0.0483088	TCONS_00163781	0.001	1.575	10.6211	0.000309633	0.00114714	Wasf1
miR-10015-3p	0.3563	0.0983	-1.85783	0.0483088	TCONS_00163782	0.001	1.0575	10.0464	0.00110897	0.00361156	Wasf1
miR-10016-5p	0.01	18.4842	10.8521	5.78488e-33	TCONS_00009261	1.87	0.57	-1.714	0.00529467	0.0143197	PTGER3
miR-10016-5p	0.01	18.4842	10.8521	5.78488e-33	TCONS_00009707	19.545	1.3625	-3.84247	5.28826e-20	1.2392e-18	TGFBR3
miR-10016-5p	0.01	18.4842	10.8521	5.78488e-33	TCONS_00009707	19.545	1.3625	-3.84247	5.28826e-20	1.2392e-18	TGFBR3
miR-10016-5p	0.01	18.4842	10.8521	5.78488e-33	TCONS_00009708	8.28	0.495	-4.06413	2.05666e-05	9.65182e-05	TGFBR3
miR-10016-5p	0.01	18.4842	10.8521	5.78488e-33	TCONS_00009708	8.28	0.495	-4.06413	2.05666e-05	9.65182e-05	TGFBR3
miR-10016-5p	0.01	18.4842	10.8521	5.78488e-33	TCONS_00009708	8.28	0.495	-4.06413	2.05666e-05	9.65182e-05	TGFBR3
miR-10016-5p	0.01	18.4842	10.8521	5.78488e-33	TCONS_00009906	1.2675	0.055	-4.52641	2.5557e-05	0.000118174	VAV3
miR-10016-5p	0.01	18.4842	10.8521	5.78488e-33	TCONS_00017878	6.3125	0.29	-4.44409	9.51761e-29	3.84697e-27	SUGT1
miR-10016-5p	0.01	18.4842	10.8521	5.78488e-33	TCONS_00020583	12.77	0.725	-4.13863	1.01022e-19	2.31826e-18	ABR
miR-10016-5p	0.01	18.4842	10.8521	5.78488e-33	TCONS_00023265	13.0375	0.005	-11.3485	2.01247e-57	2.75053e-55	TRIM25
miR-10016-5p	0.01	18.4842	10.8521	5.78488e-33	TCONS_00023265	13.0375	0.005	-11.3485	2.01247e-57	2.75053e-55	TRIM25
miR-10016-5p	0.01	18.4842	10.8521	5.78488e-33	TCONS_00023698	11.3	0.82	-3.78456	0.00938205	0.0235443	NF1
miR-10016-5p	0.01	18.4842	10.8521	5.78488e-33	TCONS_00023722	5.31	2.5775	-1.04274	0.00557218	0.0149737	NF1
miR-10016-5p	0.01	18.4842	10.8521	5.78488e-33	TCONS_00034308	1.34	0.31	-2.11189	0.0146576	0.0346248	SRC
miR-10016-5p	0.01	18.4842	10.8521	5.78488e-33	TCONS_00045871	9.36	3.1175	-1.58612	4.78357e-06	2.51616e-05	ZBTB16
miR-10016-5p	0.01	18.4842	10.8521	5.78488e-33	TCONS_00048875	5.12	0.115	-5.47644	1.45615e-08	1.12115e-07	-
miR-10016-5p	0.01	18.4842	10.8521	5.78488e-33	TCONS_00056355	1.7975	0.001	-10.8118	0.00014206	0.000566523	FGB
miR-10016-5p	0.01	18.4842	10.8521	5.78488e-33	TCONS_00058997	37.14	3.6325	-3.35394	3.10136e-19	6.84186e-18	IGF1R
miR-10016-5p	0.01	18.4842	10.8521	5.78488e-33	TCONS_00058997	37.14	3.6325	-3.35394	3.10136e-19	6.84186e-18	IGF1R
miR-10016-5p	0.01	18.4842	10.8521	5.78488e-33	TCONS_00058997	37.14	3.6325	-3.35394	3.10136e-19	6.84186e-18	IGF1R
miR-10016-5p	0.01	18.4842	10.8521	5.78488e-33	TCONS_00062856	5.7225	0.3875	-3.88438	1.00653e-09	8.99407e-09	GPR68
miR-10016-5p	0.01	18.4842	10.8521	5.78488e-33	TCONS_00066284	1.885	0.07	-4.75107	9.69554e-05	0.00039969	EOMES
miR-10016-5p	0.01	18.4842	10.8521	5.78488e-33	TCONS_00066285	2.2775	0.1325	-4.10339	1.15132e-05	5.6584e-05	Eomes
miR-10016-5p	0.01	18.4842	10.8521	5.78488e-33	TCONS_00067543	76.7825	33.7075	-1.18771	0.000130372	0.000523715	GNAI2
miR-10016-5p	0.01	18.4842	10.8521	5.78488e-33	TCONS_00067769	1.1675	0.1175	-3.31269	0.000156674	0.000618965	Ccr2
miR-10016-5p	0.01	18.4842	10.8521	5.78488e-33	TCONS_00067769	1.1675	0.1175	-3.31269	0.000156674	0.000618965	Ccr2
miR-10016-5p	0.01	18.4842	10.8521	5.78488e-33	TCONS_00074276	1.9925	0.1675	-3.57235	0.000251386	0.000949912	FGR
miR-10016-5p	0.01	18.4842	10.8521	5.78488e-33	TCONS_00084389	8.3375	0.26	-5.00303	1.93059e-06	1.09076e-05	TAP1
miR-10016-5p	0.01	18.4842	10.8521	5.78488e-33	TCONS_00098429	23.965	1.1775	-4.34713	2.12255e-26	7.6016e-25	ITGAL
miR-10016-5p	0.01	18.4842	10.8521	5.78488e-33	TCONS_00099780	7.095	0.4475	-3.98684	7.59172e-14	1.05802e-12	ADCY9
miR-10016-5p	0.01	18.4842	10.8521	5.78488e-33	TCONS_00099781	5.3425	1.52	-1.81344	2.19194e-06	1.22642e-05	ADCY9
miR-10016-5p	0.01	18.4842	10.8521	5.78488e-33	TCONS_00099781	5.3425	1.52	-1.81344	2.19194e-06	1.22642e-05	ADCY9
miR-10016-5p	0.01	18.4842	10.8521	5.78488e-33	TCONS_00102382	1.5575	0.12	-3.69813	0.000640002	0.00221174	ACTN2
miR-10016-5p	0.01	18.4842	10.8521	5.78488e-33	TCONS_00103416	1.495	0.015	-6.63904	2.02449e-08	1.53028e-07	BMPR1A
miR-10016-5p	0.01	18.4842	10.8521	5.78488e-33	TCONS_00105534	5.37	2.3575	-1.18766	0.00309721	0.00894022	MTUS1
miR-10016-5p	0.01	18.4842	10.8521	5.78488e-33	TCONS_00110842	12.0725	2.3675	-2.35029	1.666e-10	1.63185e-09	SOS1
miR-10016-5p	0.01	18.4842	10.8521	5.78488e-33	TCONS_00121384	3.1575	0.1775	-4.15289	3.6969e-11	3.8763e-10	IGF1
miR-10016-5p	0.01	18.4842	10.8521	5.78488e-33	TCONS_00122475	5.1475	0.2925	-4.13736	2.76406e-08	2.05106e-07	CD27
miR-10016-5p	0.01	18.4842	10.8521	5.78488e-33	TCONS_00131276	4.0825	0.625	-2.70752	7.45544e-09	5.98656e-08	GRK6
miR-10016-5p	0.01	18.4842	10.8521	5.78488e-33	TCONS_00131652	9.8525	3.4025	-1.53389	0.00141838	0.00449249	TCF7
miR-10016-5p	0.01	18.4842	10.8521	5.78488e-33	TCONS_00147910	1.8475	0.001	-10.8514	1.0488e-20	2.59529e-19	TLN2
miR-10016-5p	0.01	18.4842	10.8521	5.78488e-33	TCONS_00151084	13.8	4.0225	-1.7785	0.00082192	0.00276926	TAB2
miR-10016-5p	0.01	18.4842	10.8521	5.78488e-33	TCONS_00160147	18.725	1.15	-4.02526	3.63642e-06	1.9551e-05	MSN
miR-10016-5p	0.01	18.4842	10.8521	5.78488e-33	TCONS_00162799	16.3275	2.3725	-2.78282	1.30804e-10	1.29832e-09	TAB3
miR-10016-5p	0.01	18.4842	10.8521	5.78488e-33	TCONS_00163681	2.615	0.3075	-3.08815	0.00503051	0.0136865	CXCR3
miR-10016-5p	0.01	18.4842	10.8521	5.78488e-33	TCONS_00163681	2.615	0.3075	-3.08815	0.00503051	0.0136865	CXCR3
miR-10016-5p	0.01	18.4842	10.8521	5.78488e-33	TCONS_00163681	2.615	0.3075	-3.08815	0.00503051	0.0136865	CXCR3
miR-100-3p	1.16972	4.0212	1.78146	0.00928306	TCONS_00005719	4.865	0.001	-12.2482	4.24138e-37	2.57506e-35	PLD1
miR-100-3p	1.16972	4.0212	1.78146	0.00928306	TCONS_00009261	1.87	0.57	-1.714	0.00529467	0.0143197	PTGER3
miR-100-3p	1.16972	4.0212	1.78146	0.00928306	TCONS_00010257	28.72	2.8075	-3.3547	7.21406e-20	1.67313e-18	CD58
miR-100-3p	1.16972	4.0212	1.78146	0.00928306	TCONS_00013463	2.775	0.24	-3.53138	9.5431e-07	5.65029e-06	RNF168
miR-100-3p	1.16972	4.0212	1.78146	0.00928306	TCONS_00016495	2.7775	0.1425	-4.28475	2.16088e-10	2.09079e-09	-
miR-100-3p	1.16972	4.0212	1.78146	0.00928306	TCONS_00018418	2.7375	0.0475	-5.84879	3.30658e-08	2.42667e-07	Rfxap
miR-100-3p	1.16972	4.0212	1.78146	0.00928306	TCONS_00020583	12.77	0.725	-4.13863	1.01022e-19	2.31826e-18	ABR
miR-100-3p	1.16972	4.0212	1.78146	0.00928306	TCONS_00025243	20.1425	4.5125	-2.15824	5.99745e-09	4.87308e-08	STAT5B
miR-100-3p	1.16972	4.0212	1.78146	0.00928306	TCONS_00028095	3.8375	0.355	-3.43428	1.02066e-16	1.82489e-15	RABGAP1L
miR-100-3p	1.16972	4.0212	1.78146	0.00928306	TCONS_00030862	1.27	0.001	-10.3106	1.58261e-29	6.65309e-28	RC3H1
miR-100-3p	1.16972	4.0212	1.78146	0.00928306	TCONS_00031054	3.73	0.0875	-5.41375	9.23413e-16	1.51971e-14	RNASEL
miR-100-3p	1.16972	4.0212	1.78146	0.00928306	TCONS_00040723	11.5925	0.26	-5.47854	7.6781e-06	3.89002e-05	PVR
miR-100-3p	1.16972	4.0212	1.78146	0.00928306	TCONS_00040855	11.2725	4.86	-1.21378	0.000450588	0.00160852	ARHGAP35
miR-100-3p	1.16972	4.0212	1.78146	0.00928306	TCONS_00040861	11.2725	4.86	-1.21378	0.000450689	0.0016087	ARHGAP35
miR-100-3p	1.16972	4.0212	1.78146	0.00928306	TCONS_00041885	2.745	0.285	-3.26777	1.06584e-13	1.46354e-12	-
miR-100-3p	1.16972	4.0212	1.78146	0.00928306	TCONS_00049768	7.87	1.505	-2.3866	5.39069e-09	4.41179e-08	LGR4
miR-100-3p	1.16972	4.0212	1.78146	0.00928306	TCONS_00053032	1.12	0.0425	-4.71989	2.12128e-05	9.93445e-05	ITGA2
miR-100-3p	1.16972	4.0212	1.78146	0.00928306	TCONS_00053032	1.12	0.0425	-4.71989	2.12128e-05	9.93445e-05	ITGA2
miR-100-3p	1.16972	4.0212	1.78146	0.00928306	TCONS_00053032	1.12	0.0425	-4.71989	2.12128e-05	9.93445e-05	ITGA2
miR-100-3p	1.16972	4.0212	1.78146	0.00928306	TCONS_00057280	8.135	0.001	-12.9899	3.16767e-63	5.33422e-61	GUCY1A1
miR-100-3p	1.16972	4.0212	1.78146	0.00928306	TCONS_00058415	12.01	1.3025	-3.20488	1.57426e-10	1.54611e-09	PATZ1
miR-100-3p	1.16972	4.0212	1.78146	0.00928306	TCONS_00085638	4.1775	0.0425	-6.61903	1.61004e-20	3.92622e-19	TRIM38
miR-100-3p	1.16972	4.0212	1.78146	0.00928306	TCONS_00086755	20.4575	3.19	-2.681	4.25025e-13	5.49708e-12	Picalm
miR-100-3p	1.16972	4.0212	1.78146	0.00928306	TCONS_00088178	88.3175	9.225	-3.25908	1.13976e-18	2.39141e-17	IGF2
miR-100-3p	1.16972	4.0212	1.78146	0.00928306	TCONS_00088178	88.3175	9.225	-3.25908	1.13976e-18	2.39141e-17	IGF2
miR-100-3p	1.16972	4.0212	1.78146	0.00928306	TCONS_00088179	56.3175	2.8925	-4.28319	9.17124e-20	2.1137e-18	IGF2
miR-100-3p	1.16972	4.0212	1.78146	0.00928306	TCONS_00088179	56.3175	2.8925	-4.28319	9.17124e-20	2.1137e-18	IGF2
miR-100-3p	1.16972	4.0212	1.78146	0.00928306	TCONS_00090406	17.225	7.5725	-1.18566	0.000187371	0.000729211	PTEN
miR-100-3p	1.16972	4.0212	1.78146	0.00928306	TCONS_00091332	6.4825	0.4925	-3.71835	3.13736e-16	5.36776e-15	GRK5
miR-100-3p	1.16972	4.0212	1.78146	0.00928306	TCONS_00094464	1.6675	0.1975	-3.07776	9.88489e-08	6.78742e-07	-
miR-100-3p	1.16972	4.0212	1.78146	0.00928306	TCONS_00099012	87.2075	20.185	-2.11117	1.80014e-10	1.75592e-09	Rac1
miR-100-3p	1.16972	4.0212	1.78146	0.00928306	TCONS_00104361	1.1225	0.0575	-4.28701	0.0161627	0.0376549	Prf1
miR-100-3p	1.16972	4.0212	1.78146	0.00928306	TCONS_00104361	1.1225	0.0575	-4.28701	0.0161627	0.0376549	Prf1
miR-100-3p	1.16972	4.0212	1.78146	0.00928306	TCONS_00105534	5.37	2.3575	-1.18766	0.00309721	0.00894022	MTUS1
miR-100-3p	1.16972	4.0212	1.78146	0.00928306	TCONS_00113244	25.06	3.6925	-2.76272	8.40175e-14	1.16648e-12	STAT6
miR-100-3p	1.16972	4.0212	1.78146	0.00928306	TCONS_00115693	5.835	1.5475	-1.91479	0.000918301	0.00305528	TRAF2
miR-100-3p	1.16972	4.0212	1.78146	0.00928306	TCONS_00121384	3.1575	0.1775	-4.15289	3.6969e-11	3.8763e-10	IGF1
miR-100-3p	1.16972	4.0212	1.78146	0.00928306	TCONS_00122481	10.8025	2.6075	-2.05063	1.08885e-05	5.37789e-05	LTBR
miR-100-3p	1.16972	4.0212	1.78146	0.00928306	TCONS_00122481	10.8025	2.6075	-2.05063	1.08885e-05	5.37789e-05	LTBR
miR-100-3p	1.16972	4.0212	1.78146	0.00928306	TCONS_00126543	4.0975	0.001	-12.0005	2.83618e-41	2.05781e-39	SAMD9
miR-100-3p	1.16972	4.0212	1.78146	0.00928306	TCONS_00126544	1.4825	0.0025	-9.21189	6.19068e-06	3.19306e-05	SAMD9
miR-100-3p	1.16972	4.0212	1.78146	0.00928306	TCONS_00131634	2.525	0.05	-5.65821	7.45229e-08	5.21394e-07	HSPA4
miR-100-3p	1.16972	4.0212	1.78146	0.00928306	TCONS_00131634	2.525	0.05	-5.65821	7.45229e-08	5.21394e-07	HSPA4
miR-100-3p	1.16972	4.0212	1.78146	0.00928306	TCONS_00147910	1.8475	0.001	-10.8514	1.0488e-20	2.59529e-19	TLN2
miR-100-3p	1.16972	4.0212	1.78146	0.00928306	TCONS_00155016	1.4825	0.045	-5.04196	1.14517e-19	2.61771e-18	CHD7
miR-100-3p	1.16972	4.0212	1.78146	0.00928306	TCONS_00160354	2.4025	0.765	-1.651	0.0117423	0.0285883	Otud5
miR-100-3p	1.16972	4.0212	1.78146	0.00928306	TCONS_00160528	2.715	0.135	-4.32992	0.00087377	0.00292384	EDA
miR-100-3p	1.16972	4.0212	1.78146	0.00928306	TCONS_00160530	4.4275	0.395	-3.48657	1.18985e-07	8.07382e-07	EDA
miR-100-3p	1.16972	4.0212	1.78146	0.00928306	TCONS_00164777	2.34	0.5175	-2.17688	0.000649478	0.0022408	Pak3
miR-100-5p	6217.36	20872.8	1.74725	1.31358e-05	TCONS_00007733	6.4975	0.3575	-4.18387	1.89626e-15	3.04907e-14	INPP5D
miR-100-5p	6217.36	20872.8	1.74725	1.31358e-05	TCONS_00024942	5.2025	0.625	-3.05728	7.06173e-14	9.87667e-13	Nfe2l1
miR-100-5p	6217.36	20872.8	1.74725	1.31358e-05	TCONS_00024943	37.7375	18.8625	-1.00048	0.000530276	0.0018649	Nfe2l1
miR-100-5p	6217.36	20872.8	1.74725	1.31358e-05	TCONS_00028095	3.8375	0.355	-3.43428	1.02066e-16	1.82489e-15	RABGAP1L
miR-100-5p	6217.36	20872.8	1.74725	1.31358e-05	TCONS_00039463	7.865	1.7225	-2.19094	2.93006e-07	1.87561e-06	CDH5
miR-100-5p	6217.36	20872.8	1.74725	1.31358e-05	TCONS_00058997	37.14	3.6325	-3.35394	3.10136e-19	6.84186e-18	IGF1R
miR-100-5p	6217.36	20872.8	1.74725	1.31358e-05	TCONS_00058997	37.14	3.6325	-3.35394	3.10136e-19	6.84186e-18	IGF1R
miR-100-5p	6217.36	20872.8	1.74725	1.31358e-05	TCONS_00058997	37.14	3.6325	-3.35394	3.10136e-19	6.84186e-18	IGF1R
miR-100-5p	6217.36	20872.8	1.74725	1.31358e-05	TCONS_00060742	6.69	0.6625	-3.33601	1.197e-07	8.11764e-07	EML1
miR-100-5p	6217.36	20872.8	1.74725	1.31358e-05	TCONS_00093926	2.6475	0.0275	-6.58906	7.07233e-06	3.6105e-05	CD226
miR-100-5p	6217.36	20872.8	1.74725	1.31358e-05	TCONS_00111825	1.0325	0.0175	-5.88264	3.16823e-06	1.71974e-05	-
miR-100-5p	6217.36	20872.8	1.74725	1.31358e-05	TCONS_00138342	9.1425	1.3625	-2.74633	3.39332e-09	2.85669e-08	PPP3CA
miR-100-5p	6217.36	20872.8	1.74725	1.31358e-05	TCONS_00160354	2.4025	0.765	-1.651	0.0117423	0.0285883	Otud5
miR-10167-3p	1.83767	0.86825	-1.0817	0.00798385	TCONS_00008662	0.435	1.6475	1.92119	0.00838977	0.0213532	Tal1
miR-10167-3p	1.83767	0.86825	-1.0817	0.00798385	TCONS_00010283	0.001	2.2225	11.118	4.85159e-07	3.00546e-06	VTCN1
miR-10167-3p	1.83767	0.86825	-1.0817	0.00798385	TCONS_00041101	1.0825	31.6675	4.87056	3.37148e-23	9.809e-22	AP2A1
miR-10167-3p	1.83767	0.86825	-1.0817	0.00798385	TCONS_00055259	0.1725	4.8275	4.80661	0.00231281	0.0069116	SH2B3
miR-10167-3p	1.83767	0.86825	-1.0817	0.00798385	TCONS_00065321	1	7.48	2.90304	2.79722e-05	0.000128434	Tusc2
miR-10167-3p	1.83767	0.86825	-1.0817	0.00798385	TCONS_00102371	0.0225	2.105	6.54775	2.90019e-06	1.58493e-05	LGALS8
miR-10167-3p	1.83767	0.86825	-1.0817	0.00798385	TCONS_00120029	0.045	1.385	4.94382	0.00683421	0.0178732	TARBP2
miR-10167-3p	1.83767	0.86825	-1.0817	0.00798385	TCONS_00122553	0.001	13.435	13.7137	1.09748e-86	4.6805e-84	-
miR-10167-3p	1.83767	0.86825	-1.0817	0.00798385	TCONS_00129086	2.565	11.5475	2.17055	1.18668e-07	8.05417e-07	PAXIP1
miR-10167-3p	1.83767	0.86825	-1.0817	0.00798385	TCONS_00129986	0.065	29.57	8.82948	2.08536e-15	3.33851e-14	PRKACA
miR-10167-3p	1.83767	0.86825	-1.0817	0.00798385	TCONS_00130218	6.1225	23.215	1.92286	1.11073e-07	7.56319e-07	SMARCA4
miR-10167-3p	1.83767	0.86825	-1.0817	0.00798385	TCONS_00130221	9.9625	29.6725	1.57455	2.36283e-07	1.53491e-06	SMARCA4
miR-10167-3p	1.83767	0.86825	-1.0817	0.00798385	TCONS_00152488	0.745	13.1825	4.14524	1.79098e-06	1.01814e-05	PRDM1
miR-10172-3p	2.47883	7.4341	1.5845	0.0204019	TCONS_00003696	22.38	1.2175	-4.20022	2.58322e-33	1.3167e-31	Pbx1
miR-10172-3p	2.47883	7.4341	1.5845	0.0204019	TCONS_00011727	10.9325	2.28	-2.26152	9.31185e-07	5.52395e-06	JAM2
miR-10172-3p	2.47883	7.4341	1.5845	0.0204019	TCONS_00012575	11.9275	0.375	-4.99126	0.000102938	0.000422343	CD47
miR-10172-3p	2.47883	7.4341	1.5845	0.0204019	TCONS_00014396	3.935	0.065	-5.91978	2.5854e-05	0.000119453	Mme
miR-10172-3p	2.47883	7.4341	1.5845	0.0204019	TCONS_00021096	5.05	0.001	-12.3021	2.6053e-08	1.94109e-07	MAP2K4
miR-10172-3p	2.47883	7.4341	1.5845	0.0204019	TCONS_00021419	109.09	7.7325	-3.81844	1.69868e-14	2.51527e-13	COL1A1
miR-10172-3p	2.47883	7.4341	1.5845	0.0204019	TCONS_00021419	109.09	7.7325	-3.81844	1.69868e-14	2.51527e-13	COL1A1
miR-10172-3p	2.47883	7.4341	1.5845	0.0204019	TCONS_00023121	10.645	3.945	-1.43208	0.000291826	0.00108817	Prkca
miR-10172-3p	2.47883	7.4341	1.5845	0.0204019	TCONS_00023265	13.0375	0.005	-11.3485	2.01247e-57	2.75053e-55	TRIM25
miR-10172-3p	2.47883	7.4341	1.5845	0.0204019	TCONS_00023265	13.0375	0.005	-11.3485	2.01247e-57	2.75053e-55	TRIM25
miR-10172-3p	2.47883	7.4341	1.5845	0.0204019	TCONS_00023895	13.9475	1.85	-2.91441	3.35016e-11	3.52943e-10	Crk
miR-10172-3p	2.47883	7.4341	1.5845	0.0204019	TCONS_00030368	1.28	0.09	-3.83007	0.00218508	0.00657674	KCNAB2
miR-10172-3p	2.47883	7.4341	1.5845	0.0204019	TCONS_00030862	1.27	0.001	-10.3106	1.58261e-29	6.65309e-28	RC3H1
miR-10172-3p	2.47883	7.4341	1.5845	0.0204019	TCONS_00031781	8.4325	0.1875	-5.491	1.57969e-09	1.38091e-08	PLCB4
miR-10172-3p	2.47883	7.4341	1.5845	0.0204019	TCONS_00032179	2.515	0.47	-2.41983	0.00133746	0.00426377	CAMK1D
miR-10172-3p	2.47883	7.4341	1.5845	0.0204019	TCONS_00032181	3.1275	0.11	-4.82943	0.00293791	0.00853406	CAMK1D
miR-10172-3p	2.47883	7.4341	1.5845	0.0204019	TCONS_00032275	2.3175	0.01	-7.85643	3.01144e-15	4.75631e-14	PARD3
miR-10172-3p	2.47883	7.4341	1.5845	0.0204019	TCONS_00033611	4.3525	0.9525	-2.19205	0.0021531	0.00649545	ZBTB46
miR-10172-3p	2.47883	7.4341	1.5845	0.0204019	TCONS_00040723	11.5925	0.26	-5.47854	7.6781e-06	3.89002e-05	PVR
miR-10172-3p	2.47883	7.4341	1.5845	0.0204019	TCONS_00047570	2.425	0.0675	-5.16695	6.00924e-14	8.45495e-13	-
miR-10172-3p	2.47883	7.4341	1.5845	0.0204019	TCONS_00051221	2.56	0.0625	-5.35614	2.48165e-08	1.85579e-07	PDE4D
miR-10172-3p	2.47883	7.4341	1.5845	0.0204019	TCONS_00052950	56.8525	5.15	-3.46458	3.42874e-27	1.29088e-25	MAP3K1
miR-10172-3p	2.47883	7.4341	1.5845	0.0204019	TCONS_00057280	8.135	0.001	-12.9899	3.16767e-63	5.33422e-61	GUCY1A1
miR-10172-3p	2.47883	7.4341	1.5845	0.0204019	TCONS_00060742	6.69	0.6625	-3.33601	1.197e-07	8.11764e-07	EML1
miR-10172-3p	2.47883	7.4341	1.5845	0.0204019	TCONS_00071414	3.44	0.0725	-5.56828	2.79112e-11	2.96626e-10	BIN1
miR-10172-3p	2.47883	7.4341	1.5845	0.0204019	TCONS_00071414	3.44	0.0725	-5.56828	2.79112e-11	2.96626e-10	BIN1
miR-10172-3p	2.47883	7.4341	1.5845	0.0204019	TCONS_00086755	20.4575	3.19	-2.681	4.25025e-13	5.49708e-12	Picalm
miR-10172-3p	2.47883	7.4341	1.5845	0.0204019	TCONS_00086962	29.375	0.145	-7.66239	9.8971e-08	6.79342e-07	PAK1
miR-10172-3p	2.47883	7.4341	1.5845	0.0204019	TCONS_00088322	5.895	1.28	-2.20335	0.00771657	0.0198426	IFITM1
miR-10172-3p	2.47883	7.4341	1.5845	0.0204019	TCONS_00090123	127.64	36.0675	-1.82331	1.21436e-05	5.93794e-05	CD81
miR-10172-3p	2.47883	7.4341	1.5845	0.0204019	TCONS_00090123	127.64	36.0675	-1.82331	1.21436e-05	5.93794e-05	CD81
miR-10172-3p	2.47883	7.4341	1.5845	0.0204019	TCONS_00098266	9.1575	2.2975	-1.99489	8.0204e-09	6.42266e-08	PRKCB
miR-10172-3p	2.47883	7.4341	1.5845	0.0204019	TCONS_00099780	7.095	0.4475	-3.98684	7.59172e-14	1.05802e-12	ADCY9
miR-10172-3p	2.47883	7.4341	1.5845	0.0204019	TCONS_00099781	5.3425	1.52	-1.81344	2.19194e-06	1.22642e-05	ADCY9
miR-10172-3p	2.47883	7.4341	1.5845	0.0204019	TCONS_00099781	5.3425	1.52	-1.81344	2.19194e-06	1.22642e-05	ADCY9
miR-10172-3p	2.47883	7.4341	1.5845	0.0204019	TCONS_00102126	7.2325	0.6475	-3.48154	9.39723e-08	6.46768e-07	GALNT2
miR-10172-3p	2.47883	7.4341	1.5845	0.0204019	TCONS_00103825	1.455	0.2675	-2.44341	0.00462585	0.0127336	GNG4
miR-10172-3p	2.47883	7.4341	1.5845	0.0204019	TCONS_00108253	8.115	0.4975	-4.02782	8.96849e-15	1.36443e-13	Vav2
miR-10172-3p	2.47883	7.4341	1.5845	0.0204019	TCONS_00108253	8.115	0.4975	-4.02782	8.96849e-15	1.36443e-13	Vav2
miR-10172-3p	2.47883	7.4341	1.5845	0.0204019	TCONS_00114416	13.7	0.59	-4.53732	3.858e-35	2.12697e-33	LRP6
miR-10172-3p	2.47883	7.4341	1.5845	0.0204019	TCONS_00121384	3.1575	0.1775	-4.15289	3.6969e-11	3.8763e-10	IGF1
miR-10172-3p	2.47883	7.4341	1.5845	0.0204019	TCONS_00122433	2.6025	0.085	-4.93629	0.000159182	0.000628029	CD4
miR-10172-3p	2.47883	7.4341	1.5845	0.0204019	TCONS_00123755	7.7775	1.455	-2.41829	0.0157055	0.0367471	DYNC1I1
miR-10172-3p	2.47883	7.4341	1.5845	0.0204019	TCONS_00129446	1.53	0.045	-5.08746	3.77809e-06	2.02572e-05	MAPK9
miR-10172-3p	2.47883	7.4341	1.5845	0.0204019	TCONS_00132807	9.7525	0.61	-3.99889	4.41731e-21	1.12044e-19	Cyfip2
miR-10172-3p	2.47883	7.4341	1.5845	0.0204019	TCONS_00144600	4.445	0.505	-3.13783	3.53483e-13	4.60421e-12	PYGO1
miR-10172-3p	2.47883	7.4341	1.5845	0.0204019	TCONS_00144600	4.445	0.505	-3.13783	3.53483e-13	4.60421e-12	PYGO1
miR-10172-3p	2.47883	7.4341	1.5845	0.0204019	TCONS_00144757	12.785	0.5675	-4.49369	9.43288e-24	2.85905e-22	SPPL2A
miR-10172-3p	2.47883	7.4341	1.5845	0.0204019	TCONS_00145218	8.01	1.0675	-2.90757	9.3771e-07	5.5576e-06	HIF1A
miR-10172-3p	2.47883	7.4341	1.5845	0.0204019	TCONS_00145218	8.01	1.0675	-2.90757	9.3771e-07	5.5576e-06	HIF1A
miR-10172-3p	2.47883	7.4341	1.5845	0.0204019	TCONS_00147910	1.8475	0.001	-10.8514	1.0488e-20	2.59529e-19	TLN2
miR-10172-3p	2.47883	7.4341	1.5845	0.0204019	TCONS_00151084	13.8	4.0225	-1.7785	0.00082192	0.00276926	TAB2
miR-10172-3p	2.47883	7.4341	1.5845	0.0204019	TCONS_00152392	43.9825	3.0325	-3.85835	3.1187e-28	1.23508e-26	FOXO3
miR-10172-3p	2.47883	7.4341	1.5845	0.0204019	TCONS_00152393	14.395	1.7975	-3.0015	2.65299e-14	3.85645e-13	FOXO3
miR-10172-3p	2.47883	7.4341	1.5845	0.0204019	TCONS_00156560	11.71	2.925	-2.00123	2.56446e-05	0.00011856	ZNF16
miR-10172-3p	2.47883	7.4341	1.5845	0.0204019	TCONS_00160354	2.4025	0.765	-1.651	0.0117423	0.0285883	Otud5
miR-10172-3p	2.47883	7.4341	1.5845	0.0204019	TCONS_00160528	2.715	0.135	-4.32992	0.00087377	0.00292384	EDA
miR-10172-3p	2.47883	7.4341	1.5845	0.0204019	TCONS_00162799	16.3275	2.3725	-2.78282	1.30804e-10	1.29832e-09	TAB3
miR-10172-3p	2.47883	7.4341	1.5845	0.0204019	TCONS_00163759	5.72	0.3075	-4.21736	9.12081e-16	1.50317e-14	ATP7A
miR-10182-3p	1.12278	0.33735	-1.73475	0.000303319	TCONS_00007164	16.865	74.605	2.14524	7.52168e-12	8.52719e-11	PLCL2
miR-10182-3p	1.12278	0.33735	-1.73475	0.000303319	TCONS_00008662	0.435	1.6475	1.92119	0.00838977	0.0213532	Tal1
miR-10182-3p	1.12278	0.33735	-1.73475	0.000303319	TCONS_00019877	3.09	14.3975	2.22014	1.10975e-07	7.55733e-07	Gas6
miR-10182-3p	1.12278	0.33735	-1.73475	0.000303319	TCONS_00024334	2.1325	5.485	1.36295	0.0105664	0.0260973	PIK3R5
miR-10182-3p	1.12278	0.33735	-1.73475	0.000303319	TCONS_00033973	0.385	1.455	1.91809	0.0118123	0.028747	MYLK2
miR-10182-3p	1.12278	0.33735	-1.73475	0.000303319	TCONS_00040754	18.5175	70.23	1.9232	2.52652e-07	1.63312e-06	CLPTM1
miR-10182-3p	1.12278	0.33735	-1.73475	0.000303319	TCONS_00055378	3.87	15.9525	2.04338	0.000765384	0.00259739	TESC
miR-10182-3p	1.12278	0.33735	-1.73475	0.000303319	TCONS_00055380	0.001	9.6675	13.2389	7.40787e-14	1.03386e-12	TESC
miR-10182-3p	1.12278	0.33735	-1.73475	0.000303319	TCONS_00074898	1.2925	4.91	1.92556	0.00181376	0.00558497	Padi2
miR-10182-3p	1.12278	0.33735	-1.73475	0.000303319	TCONS_00087905	0.2175	10.06	5.53147	4.16779e-10	3.89228e-09	ADRBK1
miR-10182-3p	1.12278	0.33735	-1.73475	0.000303319	TCONS_00097562	9.79	23.425	1.25867	9.31161e-05	0.000385491	Pdpk1
miR-10182-3p	1.12278	0.33735	-1.73475	0.000303319	TCONS_00122553	0.001	13.435	13.7137	1.09748e-86	4.6805e-84	-
miR-10182-3p	1.12278	0.33735	-1.73475	0.000303319	TCONS_00129086	2.565	11.5475	2.17055	1.18668e-07	8.05417e-07	PAXIP1
miR-10182-3p	1.12278	0.33735	-1.73475	0.000303319	TCONS_00130622	5.94	52.605	3.14667	9.03719e-19	1.91255e-17	Pip5k1c
miR-10182-3p	1.12278	0.33735	-1.73475	0.000303319	TCONS_00134417	27.785	180.02	2.69578	3.01901e-19	6.66519e-18	AP1M1
miR-10182-5p	2.88998	0.872675	-1.72754	1.42791e-06	TCONS_00004046	2.33	5.1575	1.14634	0.00600714	0.0159826	TIAM1
miR-10182-5p	2.88998	0.872675	-1.72754	1.42791e-06	TCONS_00033931	3.44	48.955	3.83098	4.65356e-07	2.88979e-06	DEFB123
miR-10182-5p	2.88998	0.872675	-1.72754	1.42791e-06	TCONS_00044480	11.175	25.13	1.16914	0.021215	0.0475118	Ap2s1
miR-10182-5p	2.88998	0.872675	-1.72754	1.42791e-06	TCONS_00074028	6.475	19.6425	1.60103	9.57215e-06	4.77186e-05	RNF19B
miR-10182-5p	2.88998	0.872675	-1.72754	1.42791e-06	TCONS_00074028	6.475	19.6425	1.60103	9.57215e-06	4.77186e-05	RNF19B
miR-10182-5p	2.88998	0.872675	-1.72754	1.42791e-06	TCONS_00104683	3.565	12.91	1.85652	0.00173551	0.00536904	POLR3A
miR-103-3p	20.275	50.1923	1.30776	0.0239492	TCONS_00005719	4.865	0.001	-12.2482	4.24138e-37	2.57506e-35	PLD1
miR-103-3p	20.275	50.1923	1.30776	0.0239492	TCONS_00013463	2.775	0.24	-3.53138	9.5431e-07	5.65029e-06	RNF168
miR-103-3p	20.275	50.1923	1.30776	0.0239492	TCONS_00015368	1.825	0.5975	-1.61089	0.00921942	0.0231866	RUNX1
miR-103-3p	20.275	50.1923	1.30776	0.0239492	TCONS_00017878	6.3125	0.29	-4.44409	9.51761e-29	3.84697e-27	SUGT1
miR-103-3p	20.275	50.1923	1.30776	0.0239492	TCONS_00020180	40.7425	11.84	-1.78287	5.23802e-09	4.29702e-08	CLTC
miR-103-3p	20.275	50.1923	1.30776	0.0239492	TCONS_00020190	21.655	8.9125	-1.2808	0.000242819	0.000921151	CLTC
miR-103-3p	20.275	50.1923	1.30776	0.0239492	TCONS_00020583	12.77	0.725	-4.13863	1.01022e-19	2.31826e-18	ABR
miR-103-3p	20.275	50.1923	1.30776	0.0239492	TCONS_00022292	2.6075	0.0375	-6.11963	5.92013e-07	3.62461e-06	Cd7
miR-103-3p	20.275	50.1923	1.30776	0.0239492	TCONS_00022292	2.6075	0.0375	-6.11963	5.92013e-07	3.62461e-06	Cd7
miR-103-3p	20.275	50.1923	1.30776	0.0239492	TCONS_00022292	2.6075	0.0375	-6.11963	5.92013e-07	3.62461e-06	Cd7
miR-103-3p	20.275	50.1923	1.30776	0.0239492	TCONS_00023698	11.3	0.82	-3.78456	0.00938205	0.0235443	NF1
miR-103-3p	20.275	50.1923	1.30776	0.0239492	TCONS_00023722	5.31	2.5775	-1.04274	0.00557218	0.0149737	NF1
miR-103-3p	20.275	50.1923	1.30776	0.0239492	TCONS_00026020	24.2625	11.8825	-1.02989	0.000583805	0.00203465	TNRC6C
miR-103-3p	20.275	50.1923	1.30776	0.0239492	TCONS_00028095	3.8375	0.355	-3.43428	1.02066e-16	1.82489e-15	RABGAP1L
miR-103-3p	20.275	50.1923	1.30776	0.0239492	TCONS_00029583	32.18	6.76	-2.25107	1.68349e-12	2.05182e-11	EPRS
miR-103-3p	20.275	50.1923	1.30776	0.0239492	TCONS_00039316	4.2	0.2275	-4.20645	5.67755e-06	2.94813e-05	NLRC5
miR-103-3p	20.275	50.1923	1.30776	0.0239492	TCONS_00039316	4.2	0.2275	-4.20645	5.67755e-06	2.94813e-05	NLRC5
miR-103-3p	20.275	50.1923	1.30776	0.0239492	TCONS_00041885	2.745	0.285	-3.26777	1.06584e-13	1.46354e-12	-
miR-103-3p	20.275	50.1923	1.30776	0.0239492	TCONS_00048176	4.7175	1.475	-1.67731	0.00262114	0.00771072	BIRC2
miR-103-3p	20.275	50.1923	1.30776	0.0239492	TCONS_00048875	5.12	0.115	-5.47644	1.45615e-08	1.12115e-07	-
miR-103-3p	20.275	50.1923	1.30776	0.0239492	TCONS_00048934	389.613	43.7775	-3.15378	1.37109e-23	4.1028e-22	HSPA8
miR-103-3p	20.275	50.1923	1.30776	0.0239492	TCONS_00048934	389.613	43.7775	-3.15378	1.37109e-23	4.1028e-22	HSPA8
miR-103-3p	20.275	50.1923	1.30776	0.0239492	TCONS_00049994	3.89	0.65	-2.58126	7.66745e-05	0.000323022	TRAF6
miR-103-3p	20.275	50.1923	1.30776	0.0239492	TCONS_00053173	1.1425	0.04	-4.83605	3.55563e-07	2.24814e-06	-
miR-103-3p	20.275	50.1923	1.30776	0.0239492	TCONS_00058415	12.01	1.3025	-3.20488	1.57426e-10	1.54611e-09	PATZ1
miR-103-3p	20.275	50.1923	1.30776	0.0239492	TCONS_00067769	1.1675	0.1175	-3.31269	0.000156674	0.000618965	Ccr2
miR-103-3p	20.275	50.1923	1.30776	0.0239492	TCONS_00067769	1.1675	0.1175	-3.31269	0.000156674	0.000618965	Ccr2
miR-103-3p	20.275	50.1923	1.30776	0.0239492	TCONS_00074278	4.255	0.14	-4.92566	9.86893e-28	3.80326e-26	-
miR-103-3p	20.275	50.1923	1.30776	0.0239492	TCONS_00084389	8.3375	0.26	-5.00303	1.93059e-06	1.09076e-05	TAP1
miR-103-3p	20.275	50.1923	1.30776	0.0239492	TCONS_00085351	3.7225	0.245	-3.92542	7.30616e-07	4.41071e-06	MICB
miR-103-3p	20.275	50.1923	1.30776	0.0239492	TCONS_00085962	6.605	1.5475	-2.09362	0.00129581	0.00414404	JARID2
miR-103-3p	20.275	50.1923	1.30776	0.0239492	TCONS_00085962	6.605	1.5475	-2.09362	0.00129581	0.00414404	JARID2
miR-103-3p	20.275	50.1923	1.30776	0.0239492	TCONS_00086755	20.4575	3.19	-2.681	4.25025e-13	5.49708e-12	Picalm
miR-103-3p	20.275	50.1923	1.30776	0.0239492	TCONS_00087250	5.815	0.625	-3.21785	1.02785e-08	8.09522e-08	TIRAP
miR-103-3p	20.275	50.1923	1.30776	0.0239492	TCONS_00090406	17.225	7.5725	-1.18566	0.000187371	0.000729211	PTEN
miR-103-3p	20.275	50.1923	1.30776	0.0239492	TCONS_00091332	6.4825	0.4925	-3.71835	3.13736e-16	5.36776e-15	GRK5
miR-103-3p	20.275	50.1923	1.30776	0.0239492	TCONS_00099780	7.095	0.4475	-3.98684	7.59172e-14	1.05802e-12	ADCY9
miR-103-3p	20.275	50.1923	1.30776	0.0239492	TCONS_00099781	5.3425	1.52	-1.81344	2.19194e-06	1.22642e-05	ADCY9
miR-103-3p	20.275	50.1923	1.30776	0.0239492	TCONS_00099781	5.3425	1.52	-1.81344	2.19194e-06	1.22642e-05	ADCY9
miR-103-3p	20.275	50.1923	1.30776	0.0239492	TCONS_00102772	20.255	7.465	-1.44006	1.91487e-05	9.03694e-05	SIRT1
miR-103-3p	20.275	50.1923	1.30776	0.0239492	TCONS_00103825	1.455	0.2675	-2.44341	0.00462585	0.0127336	GNG4
miR-103-3p	20.275	50.1923	1.30776	0.0239492	TCONS_00112356	8.545	1.3725	-2.63827	5.29891e-10	4.89111e-09	ADCY6
miR-103-3p	20.275	50.1923	1.30776	0.0239492	TCONS_00112358	3.7625	0.5725	-2.71634	0.00490924	0.0134031	ADCY6
miR-103-3p	20.275	50.1923	1.30776	0.0239492	TCONS_00114416	13.7	0.59	-4.53732	3.858e-35	2.12697e-33	LRP6
miR-103-3p	20.275	50.1923	1.30776	0.0239492	TCONS_00116778	3.0475	0.4	-2.92955	0.000374785	0.00136317	ROCK2
miR-103-3p	20.275	50.1923	1.30776	0.0239492	TCONS_00116778	3.0475	0.4	-2.92955	0.000374785	0.00136317	ROCK2
miR-103-3p	20.275	50.1923	1.30776	0.0239492	TCONS_00117175	10.32	0.9225	-3.48375	7.16032e-15	1.10122e-13	ADCY3
miR-103-3p	20.275	50.1923	1.30776	0.0239492	TCONS_00117228	2.19	0.545	-2.0066	0.000662431	0.00227987	Asx
miR-103-3p	20.275	50.1923	1.30776	0.0239492	TCONS_00121572	2.46	0.0225	-6.77259	6.52469e-16	1.08874e-14	-
miR-103-3p	20.275	50.1923	1.30776	0.0239492	TCONS_00121686	16.8975	1.1925	-3.82475	0.00664216	0.0174322	MYH9
miR-103-3p	20.275	50.1923	1.30776	0.0239492	TCONS_00121686	16.8975	1.1925	-3.82475	0.00664216	0.0174322	MYH9
miR-103-3p	20.275	50.1923	1.30776	0.0239492	TCONS_00121687	20.8075	4.3575	-2.25553	0.000137753	0.000550732	MYH9
miR-103-3p	20.275	50.1923	1.30776	0.0239492	TCONS_00121687	20.8075	4.3575	-2.25553	0.000137753	0.000550732	MYH9
miR-103-3p	20.275	50.1923	1.30776	0.0239492	TCONS_00128084	5.825	1.645	-1.82417	9.66023e-07	5.71257e-06	CDK13
miR-103-3p	20.275	50.1923	1.30776	0.0239492	TCONS_00130626	2.275	0.2775	-3.03531	6.24648e-05	0.000267863	CACTIN
miR-103-3p	20.275	50.1923	1.30776	0.0239492	TCONS_00130629	6.405	2.47	-1.37469	0.0123981	0.0299814	CACTIN
miR-103-3p	20.275	50.1923	1.30776	0.0239492	TCONS_00130836	9	3.3	-1.44746	0.000121111	0.000489693	FNIP1
miR-103-3p	20.275	50.1923	1.30776	0.0239492	TCONS_00131634	2.525	0.05	-5.65821	7.45229e-08	5.21394e-07	HSPA4
miR-103-3p	20.275	50.1923	1.30776	0.0239492	TCONS_00131634	2.525	0.05	-5.65821	7.45229e-08	5.21394e-07	HSPA4
miR-103-3p	20.275	50.1923	1.30776	0.0239492	TCONS_00132807	9.7525	0.61	-3.99889	4.41731e-21	1.12044e-19	Cyfip2
miR-103-3p	20.275	50.1923	1.30776	0.0239492	TCONS_00136045	16.825	6.36	-1.40351	0.000122954	0.000496701	TCF3
miR-103-3p	20.275	50.1923	1.30776	0.0239492	TCONS_00139112	14.3775	0.8875	-4.01792	5.46499e-23	1.56367e-21	KIT
miR-103-3p	20.275	50.1923	1.30776	0.0239492	TCONS_00148118	2.265	0.0625	-5.17951	8.33803e-11	8.42983e-10	TMOD3
miR-103-3p	20.275	50.1923	1.30776	0.0239492	TCONS_00148575	1.4725	0.03	-5.61716	7.13295e-06	3.63797e-05	SIX4
miR-103-3p	20.275	50.1923	1.30776	0.0239492	TCONS_00151608	1.5125	0.0875	-4.11151	0.000260375	0.000980535	CCR6
miR-103-3p	20.275	50.1923	1.30776	0.0239492	TCONS_00152393	14.395	1.7975	-3.0015	2.65299e-14	3.85645e-13	FOXO3
miR-103-3p	20.275	50.1923	1.30776	0.0239492	TCONS_00153658	50.43	6.17	-3.03094	4.62088e-18	9.24019e-17	SOD2
miR-103-3p	20.275	50.1923	1.30776	0.0239492	TCONS_00153658	50.43	6.17	-3.03094	4.62088e-18	9.24019e-17	SOD2
miR-10400-5p	5.4282	26.6905	2.29778	2.98962e-05	TCONS_00007733	6.4975	0.3575	-4.18387	1.89626e-15	3.04907e-14	INPP5D
miR-10400-5p	5.4282	26.6905	2.29778	2.98962e-05	TCONS_00009708	8.28	0.495	-4.06413	2.05666e-05	9.65182e-05	TGFBR3
miR-10400-5p	5.4282	26.6905	2.29778	2.98962e-05	TCONS_00009708	8.28	0.495	-4.06413	2.05666e-05	9.65182e-05	TGFBR3
miR-10400-5p	5.4282	26.6905	2.29778	2.98962e-05	TCONS_00009708	8.28	0.495	-4.06413	2.05666e-05	9.65182e-05	TGFBR3
miR-10400-5p	5.4282	26.6905	2.29778	2.98962e-05	TCONS_00011531	14.875	2.3275	-2.67604	4.38657e-13	5.65985e-12	IFNAR1
miR-10400-5p	5.4282	26.6905	2.29778	2.98962e-05	TCONS_00013463	2.775	0.24	-3.53138	9.5431e-07	5.65029e-06	RNF168
miR-10400-5p	5.4282	26.6905	2.29778	2.98962e-05	TCONS_00014003	5.5425	0.69	-3.00587	1.44242e-05	6.96043e-05	PIK3CA
miR-10400-5p	5.4282	26.6905	2.29778	2.98962e-05	TCONS_00014003	5.5425	0.69	-3.00587	1.44242e-05	6.96043e-05	PIK3CA
miR-10400-5p	5.4282	26.6905	2.29778	2.98962e-05	TCONS_00015368	1.825	0.5975	-1.61089	0.00921942	0.0231866	RUNX1
miR-10400-5p	5.4282	26.6905	2.29778	2.98962e-05	TCONS_00015656	43.5425	5.515	-2.98099	7.19259e-13	9.08074e-12	SATB1
miR-10400-5p	5.4282	26.6905	2.29778	2.98962e-05	TCONS_00023121	10.645	3.945	-1.43208	0.000291826	0.00108817	Prkca
miR-10400-5p	5.4282	26.6905	2.29778	2.98962e-05	TCONS_00024973	4.395	1.4375	-1.6123	0.00129723	0.00414768	Tbkbp1
miR-10400-5p	5.4282	26.6905	2.29778	2.98962e-05	TCONS_00025060	2.9775	0.125	-4.5741	1.44061e-06	8.31187e-06	MED1
miR-10400-5p	5.4282	26.6905	2.29778	2.98962e-05	TCONS_00025252	35.565	7.1425	-2.31596	6.48581e-13	8.22908e-12	STAT3
miR-10400-5p	5.4282	26.6905	2.29778	2.98962e-05	TCONS_00025254	6.315	1.38	-2.19411	1.26859e-05	6.18662e-05	STAT3
miR-10400-5p	5.4282	26.6905	2.29778	2.98962e-05	TCONS_00026020	24.2625	11.8825	-1.02989	0.000583805	0.00203465	TNRC6C
miR-10400-5p	5.4282	26.6905	2.29778	2.98962e-05	TCONS_00032119	1.325	0.001	-10.3718	1.76925e-08	1.34775e-07	GATA3
miR-10400-5p	5.4282	26.6905	2.29778	2.98962e-05	TCONS_00037896	16.5175	6.5625	-1.33168	5.75392e-05	0.000248463	PREX1
miR-10400-5p	5.4282	26.6905	2.29778	2.98962e-05	TCONS_00038810	14.89	5.745	-1.37396	0.00159511	0.00498428	IRF8
miR-10400-5p	5.4282	26.6905	2.29778	2.98962e-05	TCONS_00039316	4.2	0.2275	-4.20645	5.67755e-06	2.94813e-05	NLRC5
miR-10400-5p	5.4282	26.6905	2.29778	2.98962e-05	TCONS_00039316	4.2	0.2275	-4.20645	5.67755e-06	2.94813e-05	NLRC5
miR-10400-5p	5.4282	26.6905	2.29778	2.98962e-05	TCONS_00039463	7.865	1.7225	-2.19094	2.93006e-07	1.87561e-06	CDH5
miR-10400-5p	5.4282	26.6905	2.29778	2.98962e-05	TCONS_00040855	11.2725	4.86	-1.21378	0.000450588	0.00160852	ARHGAP35
miR-10400-5p	5.4282	26.6905	2.29778	2.98962e-05	TCONS_00040861	11.2725	4.86	-1.21378	0.000450689	0.0016087	ARHGAP35
miR-10400-5p	5.4282	26.6905	2.29778	2.98962e-05	TCONS_00044218	5.8375	1.1375	-2.35948	7.01373e-06	3.58245e-05	Arhgef1
miR-10400-5p	5.4282	26.6905	2.29778	2.98962e-05	TCONS_00044218	5.8375	1.1375	-2.35948	7.01373e-06	3.58245e-05	Arhgef1
miR-10400-5p	5.4282	26.6905	2.29778	2.98962e-05	TCONS_00049549	1.735	0.06	-4.85383	0.0214884	0.0480234	PDE2A
miR-10400-5p	5.4282	26.6905	2.29778	2.98962e-05	TCONS_00049914	6.9675	1.23	-2.50198	0.000755322	0.00256754	LMO2
miR-10400-5p	5.4282	26.6905	2.29778	2.98962e-05	TCONS_00052416	3.195	0.055	-5.86024	2.17055e-22	5.98888e-21	LCP2
miR-10400-5p	5.4282	26.6905	2.29778	2.98962e-05	TCONS_00053173	1.1425	0.04	-4.83605	3.55563e-07	2.24814e-06	-
miR-10400-5p	5.4282	26.6905	2.29778	2.98962e-05	TCONS_00055522	7.2225	0.9475	-2.9303	0.0034703	0.00987937	DTX1
miR-10400-5p	5.4282	26.6905	2.29778	2.98962e-05	TCONS_00055522	7.2225	0.9475	-2.9303	0.0034703	0.00987937	DTX1
miR-10400-5p	5.4282	26.6905	2.29778	2.98962e-05	TCONS_00065683	1.8	0.21	-3.09954	0.000236796	0.000901154	XCR1
miR-10400-5p	5.4282	26.6905	2.29778	2.98962e-05	TCONS_00066285	2.2775	0.1325	-4.10339	1.15132e-05	5.6584e-05	Eomes
miR-10400-5p	5.4282	26.6905	2.29778	2.98962e-05	TCONS_00067769	1.1675	0.1175	-3.31269	0.000156674	0.000618965	Ccr2
miR-10400-5p	5.4282	26.6905	2.29778	2.98962e-05	TCONS_00067769	1.1675	0.1175	-3.31269	0.000156674	0.000618965	Ccr2
miR-10400-5p	5.4282	26.6905	2.29778	2.98962e-05	TCONS_00074278	4.255	0.14	-4.92566	9.86893e-28	3.80326e-26	-
miR-10400-5p	5.4282	26.6905	2.29778	2.98962e-05	TCONS_00074576	1.6425	0.23	-2.83619	0.00425449	0.0118349	WNT4
miR-10400-5p	5.4282	26.6905	2.29778	2.98962e-05	TCONS_00085962	6.605	1.5475	-2.09362	0.00129581	0.00414404	JARID2
miR-10400-5p	5.4282	26.6905	2.29778	2.98962e-05	TCONS_00085962	6.605	1.5475	-2.09362	0.00129581	0.00414404	JARID2
miR-10400-5p	5.4282	26.6905	2.29778	2.98962e-05	TCONS_00089639	6.805	1.12	-2.6031	0.0066443	0.0174363	MEN1
miR-10400-5p	5.4282	26.6905	2.29778	2.98962e-05	TCONS_00090406	17.225	7.5725	-1.18566	0.000187371	0.000729211	PTEN
miR-10400-5p	5.4282	26.6905	2.29778	2.98962e-05	TCONS_00090949	4.835	0.805	-2.58646	4.30164e-06	2.28104e-05	NFKB2
miR-10400-5p	5.4282	26.6905	2.29778	2.98962e-05	TCONS_00090949	4.835	0.805	-2.58646	4.30164e-06	2.28104e-05	NFKB2
miR-10400-5p	5.4282	26.6905	2.29778	2.98962e-05	TCONS_00107755	13.795	3.4775	-1.98802	2.1018e-09	1.81251e-08	KAT6A
miR-10400-5p	5.4282	26.6905	2.29778	2.98962e-05	TCONS_00107757	7.0875	3.075	-1.20469	0.00215962	0.00651176	KAT6A
miR-10400-5p	5.4282	26.6905	2.29778	2.98962e-05	TCONS_00108019	1.1875	0.0725	-4.0338	7.53312e-06	3.82317e-05	-
miR-10400-5p	5.4282	26.6905	2.29778	2.98962e-05	TCONS_00109825	53.395	4.74	-3.49375	1.44506e-17	2.77355e-16	Ppp3r1
miR-10400-5p	5.4282	26.6905	2.29778	2.98962e-05	TCONS_00109826	6.3975	0.26	-4.62092	0.00397469	0.0111404	Ppp3r1
miR-10400-5p	5.4282	26.6905	2.29778	2.98962e-05	TCONS_00110842	12.0725	2.3675	-2.35029	1.666e-10	1.63185e-09	SOS1
miR-10400-5p	5.4282	26.6905	2.29778	2.98962e-05	TCONS_00114684	15.05	5.3425	-1.49418	9.88574e-06	4.91402e-05	VWF
miR-10400-5p	5.4282	26.6905	2.29778	2.98962e-05	TCONS_00114684	15.05	5.3425	-1.49418	9.88574e-06	4.91402e-05	VWF
miR-10400-5p	5.4282	26.6905	2.29778	2.98962e-05	TCONS_00115548	1.8725	0.1625	-3.52645	6.70769e-06	3.43988e-05	Zbed4
miR-10400-5p	5.4282	26.6905	2.29778	2.98962e-05	TCONS_00121686	16.8975	1.1925	-3.82475	0.00664216	0.0174322	MYH9
miR-10400-5p	5.4282	26.6905	2.29778	2.98962e-05	TCONS_00121686	16.8975	1.1925	-3.82475	0.00664216	0.0174322	MYH9
miR-10400-5p	5.4282	26.6905	2.29778	2.98962e-05	TCONS_00121687	20.8075	4.3575	-2.25553	0.000137753	0.000550732	MYH9
miR-10400-5p	5.4282	26.6905	2.29778	2.98962e-05	TCONS_00121687	20.8075	4.3575	-2.25553	0.000137753	0.000550732	MYH9
miR-10400-5p	5.4282	26.6905	2.29778	2.98962e-05	TCONS_00121688	48.5875	4.83	-3.33049	7.31373e-20	1.69557e-18	MYH9
miR-10400-5p	5.4282	26.6905	2.29778	2.98962e-05	TCONS_00121688	48.5875	4.83	-3.33049	7.31373e-20	1.69557e-18	MYH9
miR-10400-5p	5.4282	26.6905	2.29778	2.98962e-05	TCONS_00125272	15.1625	0.855	-4.14844	2.74768e-27	1.0398e-25	GLI3
miR-10400-5p	5.4282	26.6905	2.29778	2.98962e-05	TCONS_00126408	6.1825	0.135	-5.51716	3.19742e-09	2.69834e-08	IKZF1
miR-10400-5p	5.4282	26.6905	2.29778	2.98962e-05	TCONS_00127940	1.32	0.2975	-2.14958	0.00228659	0.00684231	ADCY1
miR-10400-5p	5.4282	26.6905	2.29778	2.98962e-05	TCONS_00129722	9.185	0.5225	-4.13578	1.74221e-10	1.70255e-09	Jak3
miR-10400-5p	5.4282	26.6905	2.29778	2.98962e-05	TCONS_00129723	8.2275	0.36	-4.51439	4.15829e-06	2.21101e-05	JAK3
miR-10400-5p	5.4282	26.6905	2.29778	2.98962e-05	TCONS_00129723	8.2275	0.36	-4.51439	4.15829e-06	2.21101e-05	JAK3
miR-10400-5p	5.4282	26.6905	2.29778	2.98962e-05	TCONS_00130626	2.275	0.2775	-3.03531	6.24648e-05	0.000267863	CACTIN
miR-10400-5p	5.4282	26.6905	2.29778	2.98962e-05	TCONS_00131276	4.0825	0.625	-2.70752	7.45544e-09	5.98656e-08	GRK6
miR-10400-5p	5.4282	26.6905	2.29778	2.98962e-05	TCONS_00131770	21.66	4.575	-2.24319	1.05684e-07	7.21793e-07	Smad5
miR-10400-5p	5.4282	26.6905	2.29778	2.98962e-05	TCONS_00136362	4.0375	0.94	-2.10273	0.00640331	0.0168952	Nrg2
miR-10400-5p	5.4282	26.6905	2.29778	2.98962e-05	TCONS_00144600	4.445	0.505	-3.13783	3.53483e-13	4.60421e-12	PYGO1
miR-10400-5p	5.4282	26.6905	2.29778	2.98962e-05	TCONS_00144600	4.445	0.505	-3.13783	3.53483e-13	4.60421e-12	PYGO1
miR-10400-5p	5.4282	26.6905	2.29778	2.98962e-05	TCONS_00147910	1.8475	0.001	-10.8514	1.0488e-20	2.59529e-19	TLN2
miR-10400-5p	5.4282	26.6905	2.29778	2.98962e-05	TCONS_00151629	20.5375	10.015	-1.0361	0.00107656	0.00351965	MLLT4
miR-10400-5p	5.4282	26.6905	2.29778	2.98962e-05	TCONS_00155016	1.4825	0.045	-5.04196	1.14517e-19	2.61771e-18	CHD7
miR-10400-5p	5.4282	26.6905	2.29778	2.98962e-05	TCONS_00155024	1.7275	0.0425	-5.34508	2.406e-16	4.16251e-15	CHD7
miR-10400-5p	5.4282	26.6905	2.29778	2.98962e-05	TCONS_00161610	10.37	0.6325	-4.03521	1.02027e-13	1.40392e-12	SASH3
miR-10400-5p	5.4282	26.6905	2.29778	2.98962e-05	TCONS_00161665	3.305	0.0925	-5.15905	5.0884e-08	3.64024e-07	NKAP
miR-10400-5p	5.4282	26.6905	2.29778	2.98962e-05	TCONS_00163759	5.72	0.3075	-4.21736	9.12081e-16	1.50317e-14	ATP7A
miR-10400-5p	5.4282	26.6905	2.29778	2.98962e-05	TCONS_00164777	2.34	0.5175	-2.17688	0.000649478	0.0022408	Pak3
miR-10400-5p	5.4282	26.6905	2.29778	2.98962e-05	TCONS_00100457	0.2225	0.001	-7.79766	0.00343666	0.00979544	CD19
miR-10549-3p	0.03855	0.706675	4.19624	0.00860012	TCONS_00005058	1.565	0.0975	-4.00462	0.00108822	0.00355308	CD86
miR-10549-3p	0.03855	0.706675	4.19624	0.00860012	TCONS_00005072	1.07	0.0125	-6.41954	0.00358229	0.0101618	CD86
miR-10549-3p	0.03855	0.706675	4.19624	0.00860012	TCONS_00006335	4.5975	0.795	-2.53182	0.0153641	0.0360924	PIK3CB
miR-10549-3p	0.03855	0.706675	4.19624	0.00860012	TCONS_00013999	4.255	0.21	-4.3407	1.7372e-11	1.89206e-10	PIK3CA
miR-10549-3p	0.03855	0.706675	4.19624	0.00860012	TCONS_00013999	4.255	0.21	-4.3407	1.7372e-11	1.89206e-10	PIK3CA
miR-10549-3p	0.03855	0.706675	4.19624	0.00860012	TCONS_00016085	9.05	2.4675	-1.87487	9.65645e-07	5.71165e-06	RB1
miR-10549-3p	0.03855	0.706675	4.19624	0.00860012	TCONS_00020180	40.7425	11.84	-1.78287	5.23802e-09	4.29702e-08	CLTC
miR-10549-3p	0.03855	0.706675	4.19624	0.00860012	TCONS_00023895	13.9475	1.85	-2.91441	3.35016e-11	3.52943e-10	Crk
miR-10549-3p	0.03855	0.706675	4.19624	0.00860012	TCONS_00027877	100.705	49.8275	-1.01512	0.00039895	0.00144152	Gnb1
miR-10549-3p	0.03855	0.706675	4.19624	0.00860012	TCONS_00027879	12.2325	1.02	-3.58408	3.13895e-16	5.36892e-15	Gnb1
miR-10549-3p	0.03855	0.706675	4.19624	0.00860012	TCONS_00028095	3.8375	0.355	-3.43428	1.02066e-16	1.82489e-15	RABGAP1L
miR-10549-3p	0.03855	0.706675	4.19624	0.00860012	TCONS_00030368	1.28	0.09	-3.83007	0.00218508	0.00657674	KCNAB2
miR-10549-3p	0.03855	0.706675	4.19624	0.00860012	TCONS_00033369	8.2425	2.395	-1.78306	4.78482e-05	0.000209744	PRNP
miR-10549-3p	0.03855	0.706675	4.19624	0.00860012	TCONS_00033371	5.61	0.035	-7.3245	5.31461e-09	4.35438e-08	PRNP
miR-10549-3p	0.03855	0.706675	4.19624	0.00860012	TCONS_00034308	1.34	0.31	-2.11189	0.0146576	0.0346248	SRC
miR-10549-3p	0.03855	0.706675	4.19624	0.00860012	TCONS_00035750	3.97	0.2875	-3.78751	0.00865734	0.0219411	PIP4K2A
miR-10549-3p	0.03855	0.706675	4.19624	0.00860012	TCONS_00035753	2.2825	0.001	-11.1564	0.00214526	0.00647346	PIP4K2A
miR-10549-3p	0.03855	0.706675	4.19624	0.00860012	TCONS_00039249	58.6475	16.9775	-1.78845	0.000293882	0.00109465	MMP2
miR-10549-3p	0.03855	0.706675	4.19624	0.00860012	TCONS_00041885	2.745	0.285	-3.26777	1.06584e-13	1.46354e-12	-
miR-10549-3p	0.03855	0.706675	4.19624	0.00860012	TCONS_00047570	2.425	0.0675	-5.16695	6.00924e-14	8.45495e-13	-
miR-10549-3p	0.03855	0.706675	4.19624	0.00860012	TCONS_00047754	15.525	0.0525	-8.20806	6.35149e-09	5.1451e-08	PTPRJ
miR-10549-3p	0.03855	0.706675	4.19624	0.00860012	TCONS_00047754	15.525	0.0525	-8.20806	6.35149e-09	5.1451e-08	PTPRJ
miR-10549-3p	0.03855	0.706675	4.19624	0.00860012	TCONS_00048875	5.12	0.115	-5.47644	1.45615e-08	1.12115e-07	-
miR-10549-3p	0.03855	0.706675	4.19624	0.00860012	TCONS_00049650	14.6775	3.31	-2.1487	6.56736e-10	6.00722e-09	ARRB1
miR-10549-3p	0.03855	0.706675	4.19624	0.00860012	TCONS_00051221	2.56	0.0625	-5.35614	2.48165e-08	1.85579e-07	PDE4D
miR-10549-3p	0.03855	0.706675	4.19624	0.00860012	TCONS_00052950	56.8525	5.15	-3.46458	3.42874e-27	1.29088e-25	MAP3K1
miR-10549-3p	0.03855	0.706675	4.19624	0.00860012	TCONS_00061691	10.9175	2.855	-1.93508	0.000222499	0.000851652	ANPEP
miR-10549-3p	0.03855	0.706675	4.19624	0.00860012	TCONS_00062856	5.7225	0.3875	-3.88438	1.00653e-09	8.99407e-09	GPR68
miR-10549-3p	0.03855	0.706675	4.19624	0.00860012	TCONS_00063753	56.6075	6.8025	-3.05686	2.36862e-17	4.46308e-16	TGFBR2
miR-10549-3p	0.03855	0.706675	4.19624	0.00860012	TCONS_00063753	56.6075	6.8025	-3.05686	2.36862e-17	4.46308e-16	TGFBR2
miR-10549-3p	0.03855	0.706675	4.19624	0.00860012	TCONS_00065683	1.8	0.21	-3.09954	0.000236796	0.000901154	XCR1
miR-10549-3p	0.03855	0.706675	4.19624	0.00860012	TCONS_00074278	4.255	0.14	-4.92566	9.86893e-28	3.80326e-26	-
miR-10549-3p	0.03855	0.706675	4.19624	0.00860012	TCONS_00074576	1.6425	0.23	-2.83619	0.00425449	0.0118349	WNT4
miR-10549-3p	0.03855	0.706675	4.19624	0.00860012	TCONS_00076250	10.8825	1.6225	-2.74572	3.92418e-09	3.26941e-08	PTK2B
miR-10549-3p	0.03855	0.706675	4.19624	0.00860012	TCONS_00081448	18.1775	4.85	-1.9061	0.0094428	0.0236714	CD52
miR-10549-3p	0.03855	0.706675	4.19624	0.00860012	TCONS_00094460	3.74	0.085	-5.45943	1.45525e-12	1.78363e-11	-
miR-10549-3p	0.03855	0.706675	4.19624	0.00860012	TCONS_00098266	9.1575	2.2975	-1.99489	8.0204e-09	6.42266e-08	PRKCB
miR-10549-3p	0.03855	0.706675	4.19624	0.00860012	TCONS_00098429	23.965	1.1775	-4.34713	2.12255e-26	7.6016e-25	ITGAL
miR-10549-3p	0.03855	0.706675	4.19624	0.00860012	TCONS_00099043	10.9625	3.8875	-1.49566	5.79029e-05	0.000249831	RNF216
miR-10549-3p	0.03855	0.706675	4.19624	0.00860012	TCONS_00099780	7.095	0.4475	-3.98684	7.59172e-14	1.05802e-12	ADCY9
miR-10549-3p	0.03855	0.706675	4.19624	0.00860012	TCONS_00099780	7.095	0.4475	-3.98684	7.59172e-14	1.05802e-12	ADCY9
miR-10549-3p	0.03855	0.706675	4.19624	0.00860012	TCONS_00102772	20.255	7.465	-1.44006	1.91487e-05	9.03694e-05	SIRT1
miR-10549-3p	0.03855	0.706675	4.19624	0.00860012	TCONS_00103825	1.455	0.2675	-2.44341	0.00462585	0.0127336	GNG4
miR-10549-3p	0.03855	0.706675	4.19624	0.00860012	TCONS_00110842	12.0725	2.3675	-2.35029	1.666e-10	1.63185e-09	SOS1
miR-10549-3p	0.03855	0.706675	4.19624	0.00860012	TCONS_00114096	7.29	1.255	-2.53823	5.96102e-09	4.8475e-08	KRAS
miR-10549-3p	0.03855	0.706675	4.19624	0.00860012	TCONS_00120069	3.7625	0.435	-3.1126	2.38927e-06	1.32644e-05	-
miR-10549-3p	0.03855	0.706675	4.19624	0.00860012	TCONS_00121647	1.955	0.045	-5.4411	0.00174587	0.00539712	MB
miR-10549-3p	0.03855	0.706675	4.19624	0.00860012	TCONS_00121751	25.27	2.565	-3.30039	2.70601e-14	3.9277e-13	RAC2
miR-10549-3p	0.03855	0.706675	4.19624	0.00860012	TCONS_00125272	15.1625	0.855	-4.14844	2.74768e-27	1.0398e-25	GLI3
miR-10549-3p	0.03855	0.706675	4.19624	0.00860012	TCONS_00131276	4.0825	0.625	-2.70752	7.45544e-09	5.98656e-08	GRK6
miR-10549-3p	0.03855	0.706675	4.19624	0.00860012	TCONS_00143405	4.4825	0.15	-4.90127	1.06446e-09	9.49295e-09	CD276
miR-10549-3p	0.03855	0.706675	4.19624	0.00860012	TCONS_00143405	4.4825	0.15	-4.90127	1.06446e-09	9.49295e-09	CD276
miR-10549-3p	0.03855	0.706675	4.19624	0.00860012	TCONS_00143405	4.4825	0.15	-4.90127	1.06446e-09	9.49295e-09	CD276
miR-10549-3p	0.03855	0.706675	4.19624	0.00860012	TCONS_00144461	2.655	0.835	-1.66886	0.00805771	0.0206197	MYO1E
miR-10549-3p	0.03855	0.706675	4.19624	0.00860012	TCONS_00150148	3.1225	0.19	-4.03863	8.22882e-05	0.000344622	ZBTB24
miR-10549-3p	0.03855	0.706675	4.19624	0.00860012	TCONS_00151608	1.5125	0.0875	-4.11151	0.000260375	0.000980535	CCR6
miR-10549-3p	0.03855	0.706675	4.19624	0.00860012	TCONS_00151629	20.5375	10.015	-1.0361	0.00107656	0.00351965	MLLT4
miR-10549-3p	0.03855	0.706675	4.19624	0.00860012	TCONS_00155016	1.4825	0.045	-5.04196	1.14517e-19	2.61771e-18	CHD7
miR-10549-3p	0.03855	0.706675	4.19624	0.00860012	TCONS_00155024	1.7275	0.0425	-5.34508	2.406e-16	4.16251e-15	CHD7
miR-10549-3p	0.03855	0.706675	4.19624	0.00860012	TCONS_00158914	2.0225	0.04	-5.66	0.000253216	0.000955965	CSF2RA
miR-10549-3p	0.03855	0.706675	4.19624	0.00860012	TCONS_00160354	2.4025	0.765	-1.651	0.0117423	0.0285883	Otud5
miR-105-5p	1.61557	5.34975	1.72742	0.00997379	TCONS_00003696	22.38	1.2175	-4.20022	2.58322e-33	1.3167e-31	Pbx1
miR-105-5p	1.61557	5.34975	1.72742	0.00997379	TCONS_00005183	8.6	0.9775	-3.13717	3.69048e-08	2.69394e-07	Pak2
miR-105-5p	1.61557	5.34975	1.72742	0.00997379	TCONS_00009202	7.175	0.001	-12.8088	2.81716e-28	1.11717e-26	GNG12
miR-105-5p	1.61557	5.34975	1.72742	0.00997379	TCONS_00009203	9.435	0.46	-4.35832	7.3478e-18	1.4457e-16	GNG12
miR-105-5p	1.61557	5.34975	1.72742	0.00997379	TCONS_00011199	11.08	0.2775	-5.31933	7.93217e-09	6.35629e-08	CD84
miR-105-5p	1.61557	5.34975	1.72742	0.00997379	TCONS_00013278	4.315	0.5825	-2.88903	4.75658e-07	2.95002e-06	Adcy5
miR-105-5p	1.61557	5.34975	1.72742	0.00997379	TCONS_00013999	4.255	0.21	-4.3407	1.7372e-11	1.89206e-10	PIK3CA
miR-105-5p	1.61557	5.34975	1.72742	0.00997379	TCONS_00013999	4.255	0.21	-4.3407	1.7372e-11	1.89206e-10	PIK3CA
miR-105-5p	1.61557	5.34975	1.72742	0.00997379	TCONS_00017878	6.3125	0.29	-4.44409	9.51761e-29	3.84697e-27	SUGT1
miR-105-5p	1.61557	5.34975	1.72742	0.00997379	TCONS_00021829	8.43	2.3275	-1.85675	2.61921e-05	0.000120844	STAT5A
miR-105-5p	1.61557	5.34975	1.72742	0.00997379	TCONS_00024942	5.2025	0.625	-3.05728	7.06173e-14	9.87667e-13	Nfe2l1
miR-105-5p	1.61557	5.34975	1.72742	0.00997379	TCONS_00024943	37.7375	18.8625	-1.00048	0.000530276	0.0018649	Nfe2l1
miR-105-5p	1.61557	5.34975	1.72742	0.00997379	TCONS_00025060	2.9775	0.125	-4.5741	1.44061e-06	8.31187e-06	MED1
miR-105-5p	1.61557	5.34975	1.72742	0.00997379	TCONS_00027336	33.1375	9.6775	-1.77576	4.22994e-09	3.5127e-08	AKT3
miR-105-5p	1.61557	5.34975	1.72742	0.00997379	TCONS_00027511	2.81	0.0275	-6.67499	2.63548e-07	1.6987e-06	FASLG
miR-105-5p	1.61557	5.34975	1.72742	0.00997379	TCONS_00033369	8.2425	2.395	-1.78306	4.78482e-05	0.000209744	PRNP
miR-105-5p	1.61557	5.34975	1.72742	0.00997379	TCONS_00033371	5.61	0.035	-7.3245	5.31461e-09	4.35438e-08	PRNP
miR-105-5p	1.61557	5.34975	1.72742	0.00997379	TCONS_00036639	12.3175	0.9625	-3.67778	1.46617e-13	1.98587e-12	RASSF2
miR-105-5p	1.61557	5.34975	1.72742	0.00997379	TCONS_00037896	16.5175	6.5625	-1.33168	5.75392e-05	0.000248463	PREX1
miR-105-5p	1.61557	5.34975	1.72742	0.00997379	TCONS_00041885	2.745	0.285	-3.26777	1.06584e-13	1.46354e-12	-
miR-105-5p	1.61557	5.34975	1.72742	0.00997379	TCONS_00047391	38.55	2.64	-3.86812	7.30793e-23	2.08085e-21	CD44
miR-105-5p	1.61557	5.34975	1.72742	0.00997379	TCONS_00049768	7.87	1.505	-2.3866	5.39069e-09	4.41179e-08	LGR4
miR-105-5p	1.61557	5.34975	1.72742	0.00997379	TCONS_00049994	3.89	0.65	-2.58126	7.66745e-05	0.000323022	TRAF6
miR-105-5p	1.61557	5.34975	1.72742	0.00997379	TCONS_00052791	6.1025	0.3275	-4.21983	3.21627e-16	5.49317e-15	ERBB2IP
miR-105-5p	1.61557	5.34975	1.72742	0.00997379	TCONS_00052793	16.7575	0.4125	-5.34427	5.75219e-09	4.69131e-08	ERBB2IP
miR-105-5p	1.61557	5.34975	1.72742	0.00997379	TCONS_00058997	37.14	3.6325	-3.35394	3.10136e-19	6.84186e-18	IGF1R
miR-105-5p	1.61557	5.34975	1.72742	0.00997379	TCONS_00058997	37.14	3.6325	-3.35394	3.10136e-19	6.84186e-18	IGF1R
miR-105-5p	1.61557	5.34975	1.72742	0.00997379	TCONS_00058997	37.14	3.6325	-3.35394	3.10136e-19	6.84186e-18	IGF1R
miR-105-5p	1.61557	5.34975	1.72742	0.00997379	TCONS_00060100	5.6075	1.4575	-1.94386	0.00569303	0.015256	ARHGAP5
miR-105-5p	1.61557	5.34975	1.72742	0.00997379	TCONS_00065666	2.2975	0.14	-4.03657	0.000149695	0.000593389	CCR1
miR-105-5p	1.61557	5.34975	1.72742	0.00997379	TCONS_00067024	2.73	0.505	-2.43455	0.000218337	0.000837574	Mitf
miR-105-5p	1.61557	5.34975	1.72742	0.00997379	TCONS_00085962	6.605	1.5475	-2.09362	0.00129581	0.00414404	JARID2
miR-105-5p	1.61557	5.34975	1.72742	0.00997379	TCONS_00085962	6.605	1.5475	-2.09362	0.00129581	0.00414404	JARID2
miR-105-5p	1.61557	5.34975	1.72742	0.00997379	TCONS_00086755	20.4575	3.19	-2.681	4.25025e-13	5.49708e-12	Picalm
miR-105-5p	1.61557	5.34975	1.72742	0.00997379	TCONS_00090547	15.685	2.685	-2.54639	6.26165e-08	4.42943e-07	EXOC6
miR-105-5p	1.61557	5.34975	1.72742	0.00997379	TCONS_00094460	3.74	0.085	-5.45943	1.45525e-12	1.78363e-11	-
miR-105-5p	1.61557	5.34975	1.72742	0.00997379	TCONS_00094464	1.6675	0.1975	-3.07776	9.88489e-08	6.78742e-07	-
miR-105-5p	1.61557	5.34975	1.72742	0.00997379	TCONS_00096709	8.74	1.06	-3.04357	6.93324e-13	8.76838e-12	SMAD2
miR-105-5p	1.61557	5.34975	1.72742	0.00997379	TCONS_00096709	8.74	1.06	-3.04357	6.93324e-13	8.76838e-12	SMAD2
miR-105-5p	1.61557	5.34975	1.72742	0.00997379	TCONS_00098266	9.1575	2.2975	-1.99489	8.0204e-09	6.42266e-08	PRKCB
miR-105-5p	1.61557	5.34975	1.72742	0.00997379	TCONS_00105534	5.37	2.3575	-1.18766	0.00309721	0.00894022	MTUS1
miR-105-5p	1.61557	5.34975	1.72742	0.00997379	TCONS_00109103	4.53	1.6925	-1.42036	0.00424986	0.0118241	ASAP2
miR-105-5p	1.61557	5.34975	1.72742	0.00997379	TCONS_00111825	1.0325	0.0175	-5.88264	3.16823e-06	1.71974e-05	-
miR-105-5p	1.61557	5.34975	1.72742	0.00997379	TCONS_00112356	8.545	1.3725	-2.63827	5.29891e-10	4.89111e-09	ADCY6
miR-105-5p	1.61557	5.34975	1.72742	0.00997379	TCONS_00112358	3.7625	0.5725	-2.71634	0.00490924	0.0134031	ADCY6
miR-105-5p	1.61557	5.34975	1.72742	0.00997379	TCONS_00115694	2.1275	0.4925	-2.11096	0.00547774	0.014749	TRAF2
miR-105-5p	1.61557	5.34975	1.72742	0.00997379	TCONS_00117227	3.7475	0.0175	-7.74243	8.30484e-14	1.15357e-12	Asx
miR-105-5p	1.61557	5.34975	1.72742	0.00997379	TCONS_00117228	2.19	0.545	-2.0066	0.000662431	0.00227987	Asx
miR-105-5p	1.61557	5.34975	1.72742	0.00997379	TCONS_00117510	4.63	0.09	-5.68494	4.19167e-09	3.4819e-08	Meis1
miR-105-5p	1.61557	5.34975	1.72742	0.00997379	TCONS_00120793	5.7975	0.2	-4.85736	1.57282e-21	4.12838e-20	IRAK3
miR-105-5p	1.61557	5.34975	1.72742	0.00997379	TCONS_00124031	1.015	0.055	-4.2059	0.000185777	0.00072358	HDAC9
miR-105-5p	1.61557	5.34975	1.72742	0.00997379	TCONS_00128084	5.825	1.645	-1.82417	9.66023e-07	5.71257e-06	CDK13
miR-105-5p	1.61557	5.34975	1.72742	0.00997379	TCONS_00139911	2.1875	0.115	-4.24958	4.01267e-05	0.000178533	CD38
miR-105-5p	1.61557	5.34975	1.72742	0.00997379	TCONS_00141452	1.305	0.001	-10.3498	3.23018e-07	2.05385e-06	TEC
miR-105-5p	1.61557	5.34975	1.72742	0.00997379	TCONS_00141885	37.8375	1.925	-4.29689	7.94425e-17	1.43567e-15	CXCL9
miR-105-5p	1.61557	5.34975	1.72742	0.00997379	TCONS_00144757	12.785	0.5675	-4.49369	9.43288e-24	2.85905e-22	SPPL2A
miR-105-5p	1.61557	5.34975	1.72742	0.00997379	TCONS_00144758	5.295	0.62	-3.09429	7.99761e-09	6.40703e-08	SPPL2A
miR-105-5p	1.61557	5.34975	1.72742	0.00997379	TCONS_00150435	7.245	2.5025	-1.53362	0.00186029	0.00571149	MAP3K7
miR-105-5p	1.61557	5.34975	1.72742	0.00997379	TCONS_00155016	1.4825	0.045	-5.04196	1.14517e-19	2.61771e-18	CHD7
miR-105-5p	1.61557	5.34975	1.72742	0.00997379	TCONS_00159222	1.1025	0.045	-4.61471	0.000126479	0.000509015	TLR7
miR-105-5p	1.61557	5.34975	1.72742	0.00997379	TCONS_00162799	16.3275	2.3725	-2.78282	1.30804e-10	1.29832e-09	TAB3
miR-105-5p	1.61557	5.34975	1.72742	0.00997379	TCONS_00163759	5.72	0.3075	-4.21736	9.12081e-16	1.50317e-14	ATP7A
miR-10-5p	912.818	2987.43	1.71051	0.000153359	TCONS_00003274	16.395	1.0825	-3.92082	3.7736e-22	1.02816e-20	IL6R
miR-10-5p	912.818	2987.43	1.71051	0.000153359	TCONS_00009261	1.87	0.57	-1.714	0.00529467	0.0143197	PTGER3
miR-10-5p	912.818	2987.43	1.71051	0.000153359	TCONS_00009906	1.2675	0.055	-4.52641	2.5557e-05	0.000118174	VAV3
miR-10-5p	912.818	2987.43	1.71051	0.000153359	TCONS_00010824	16.32	2.0375	-3.00177	1.3807e-10	1.36468e-09	ADAR
miR-10-5p	912.818	2987.43	1.71051	0.000153359	TCONS_00013999	4.255	0.21	-4.3407	1.7372e-11	1.89206e-10	PIK3CA
miR-10-5p	912.818	2987.43	1.71051	0.000153359	TCONS_00013999	4.255	0.21	-4.3407	1.7372e-11	1.89206e-10	PIK3CA
miR-10-5p	912.818	2987.43	1.71051	0.000153359	TCONS_00020583	12.77	0.725	-4.13863	1.01022e-19	2.31826e-18	ABR
miR-10-5p	912.818	2987.43	1.71051	0.000153359	TCONS_00021419	109.09	7.7325	-3.81844	1.69868e-14	2.51527e-13	COL1A1
miR-10-5p	912.818	2987.43	1.71051	0.000153359	TCONS_00021419	109.09	7.7325	-3.81844	1.69868e-14	2.51527e-13	COL1A1
miR-10-5p	912.818	2987.43	1.71051	0.000153359	TCONS_00024942	5.2025	0.625	-3.05728	7.06173e-14	9.87667e-13	Nfe2l1
miR-10-5p	912.818	2987.43	1.71051	0.000153359	TCONS_00024943	37.7375	18.8625	-1.00048	0.000530276	0.0018649	Nfe2l1
miR-10-5p	912.818	2987.43	1.71051	0.000153359	TCONS_00025084	13.9125	0.57	-4.60928	0.00231735	0.00692412	IKZF3
miR-10-5p	912.818	2987.43	1.71051	0.000153359	TCONS_00025252	35.565	7.1425	-2.31596	6.48581e-13	8.22908e-12	STAT3
miR-10-5p	912.818	2987.43	1.71051	0.000153359	TCONS_00025254	6.315	1.38	-2.19411	1.26859e-05	6.18662e-05	STAT3
miR-10-5p	912.818	2987.43	1.71051	0.000153359	TCONS_00026020	24.2625	11.8825	-1.02989	0.000583805	0.00203465	TNRC6C
miR-10-5p	912.818	2987.43	1.71051	0.000153359	TCONS_00027879	12.2325	1.02	-3.58408	3.13895e-16	5.36892e-15	Gnb1
miR-10-5p	912.818	2987.43	1.71051	0.000153359	TCONS_00029334	13.79	0.2975	-5.53459	0.002028	0.00615914	CFH
miR-10-5p	912.818	2987.43	1.71051	0.000153359	TCONS_00029336	22.795	0.8125	-4.81021	1.28312e-07	8.66569e-07	CFH
miR-10-5p	912.818	2987.43	1.71051	0.000153359	TCONS_00032119	1.325	0.001	-10.3718	1.76925e-08	1.34775e-07	GATA3
miR-10-5p	912.818	2987.43	1.71051	0.000153359	TCONS_00036639	12.3175	0.9625	-3.67778	1.46617e-13	1.98587e-12	RASSF2
miR-10-5p	912.818	2987.43	1.71051	0.000153359	TCONS_00045871	9.36	3.1175	-1.58612	4.78357e-06	2.51616e-05	ZBTB16
miR-10-5p	912.818	2987.43	1.71051	0.000153359	TCONS_00047570	2.425	0.0675	-5.16695	6.00924e-14	8.45495e-13	-
miR-10-5p	912.818	2987.43	1.71051	0.000153359	TCONS_00047902	8.8975	0.265	-5.06934	1.78624e-16	3.12992e-15	-
miR-10-5p	912.818	2987.43	1.71051	0.000153359	TCONS_00048875	5.12	0.115	-5.47644	1.45615e-08	1.12115e-07	-
miR-10-5p	912.818	2987.43	1.71051	0.000153359	TCONS_00049650	14.6775	3.31	-2.1487	6.56736e-10	6.00722e-09	ARRB1
miR-10-5p	912.818	2987.43	1.71051	0.000153359	TCONS_00053173	1.1425	0.04	-4.83605	3.55563e-07	2.24814e-06	-
miR-10-5p	912.818	2987.43	1.71051	0.000153359	TCONS_00057280	8.135	0.001	-12.9899	3.16767e-63	5.33422e-61	GUCY1A1
miR-10-5p	912.818	2987.43	1.71051	0.000153359	TCONS_00060100	5.6075	1.4575	-1.94386	0.00569303	0.015256	ARHGAP5
miR-10-5p	912.818	2987.43	1.71051	0.000153359	TCONS_00071804	9.37	3.4725	-1.43207	0.000768578	0.00260672	ATF2
miR-10-5p	912.818	2987.43	1.71051	0.000153359	TCONS_00074276	1.9925	0.1675	-3.57235	0.000251386	0.000949912	FGR
miR-10-5p	912.818	2987.43	1.71051	0.000153359	TCONS_00074278	4.255	0.14	-4.92566	9.86893e-28	3.80326e-26	-
miR-10-5p	912.818	2987.43	1.71051	0.000153359	TCONS_00085962	6.605	1.5475	-2.09362	0.00129581	0.00414404	JARID2
miR-10-5p	912.818	2987.43	1.71051	0.000153359	TCONS_00085962	6.605	1.5475	-2.09362	0.00129581	0.00414404	JARID2
miR-10-5p	912.818	2987.43	1.71051	0.000153359	TCONS_00090406	17.225	7.5725	-1.18566	0.000187371	0.000729211	PTEN
miR-10-5p	912.818	2987.43	1.71051	0.000153359	TCONS_00090547	15.685	2.685	-2.54639	6.26165e-08	4.42943e-07	EXOC6
miR-10-5p	912.818	2987.43	1.71051	0.000153359	TCONS_00091332	6.4825	0.4925	-3.71835	3.13736e-16	5.36776e-15	GRK5
miR-10-5p	912.818	2987.43	1.71051	0.000153359	TCONS_00091581	19.92	3.8925	-2.35545	1.78931e-12	2.17179e-11	DOCK1
miR-10-5p	912.818	2987.43	1.71051	0.000153359	TCONS_00098429	23.965	1.1775	-4.34713	2.12255e-26	7.6016e-25	ITGAL
miR-10-5p	912.818	2987.43	1.71051	0.000153359	TCONS_00105534	5.37	2.3575	-1.18766	0.00309721	0.00894022	MTUS1
miR-10-5p	912.818	2987.43	1.71051	0.000153359	TCONS_00107757	7.0875	3.075	-1.20469	0.00215962	0.00651176	KAT6A
miR-10-5p	912.818	2987.43	1.71051	0.000153359	TCONS_00114096	7.29	1.255	-2.53823	5.96102e-09	4.8475e-08	KRAS
miR-10-5p	912.818	2987.43	1.71051	0.000153359	TCONS_00114684	15.05	5.3425	-1.49418	9.88574e-06	4.91402e-05	VWF
miR-10-5p	912.818	2987.43	1.71051	0.000153359	TCONS_00114684	15.05	5.3425	-1.49418	9.88574e-06	4.91402e-05	VWF
miR-10-5p	912.818	2987.43	1.71051	0.000153359	TCONS_00117227	3.7475	0.0175	-7.74243	8.30484e-14	1.15357e-12	Asx
miR-10-5p	912.818	2987.43	1.71051	0.000153359	TCONS_00117228	2.19	0.545	-2.0066	0.000662431	0.00227987	Asx
miR-10-5p	912.818	2987.43	1.71051	0.000153359	TCONS_00119162	2.71	0.08	-5.08215	0.000561792	0.00196469	Zap70
miR-10-5p	912.818	2987.43	1.71051	0.000153359	TCONS_00121384	3.1575	0.1775	-4.15289	3.6969e-11	3.8763e-10	IGF1
miR-10-5p	912.818	2987.43	1.71051	0.000153359	TCONS_00124595	2.62	0.0475	-5.7855	3.52069e-10	3.32014e-09	KMT2E
miR-10-5p	912.818	2987.43	1.71051	0.000153359	TCONS_00127940	1.32	0.2975	-2.14958	0.00228659	0.00684231	ADCY1
miR-10-5p	912.818	2987.43	1.71051	0.000153359	TCONS_00128206	25.205	8.6825	-1.53753	7.2806e-06	3.7046e-05	WASL
miR-10-5p	912.818	2987.43	1.71051	0.000153359	TCONS_00132807	9.7525	0.61	-3.99889	4.41731e-21	1.12044e-19	Cyfip2
miR-10-5p	912.818	2987.43	1.71051	0.000153359	TCONS_00133276	6.1525	0.6975	-3.14091	1.24366e-08	9.66923e-08	MSH3
miR-10-5p	912.818	2987.43	1.71051	0.000153359	TCONS_00133276	6.1525	0.6975	-3.14091	1.24366e-08	9.66923e-08	MSH3
miR-10-5p	912.818	2987.43	1.71051	0.000153359	TCONS_00136045	16.825	6.36	-1.40351	0.000122954	0.000496701	TCF3
miR-10-5p	912.818	2987.43	1.71051	0.000153359	TCONS_00139911	2.1875	0.115	-4.24958	4.01267e-05	0.000178533	CD38
miR-10-5p	912.818	2987.43	1.71051	0.000153359	TCONS_00148575	1.4725	0.03	-5.61716	7.13295e-06	3.63797e-05	SIX4
miR-10-5p	912.818	2987.43	1.71051	0.000153359	TCONS_00150435	7.245	2.5025	-1.53362	0.00186029	0.00571149	MAP3K7
miR-10-5p	912.818	2987.43	1.71051	0.000153359	TCONS_00153658	50.43	6.17	-3.03094	4.62088e-18	9.24019e-17	SOD2
miR-10-5p	912.818	2987.43	1.71051	0.000153359	TCONS_00153658	50.43	6.17	-3.03094	4.62088e-18	9.24019e-17	SOD2
miR-10-5p	912.818	2987.43	1.71051	0.000153359	TCONS_00156560	11.71	2.925	-2.00123	2.56446e-05	0.00011856	ZNF16
miR-10-5p	912.818	2987.43	1.71051	0.000153359	TCONS_00160530	4.4275	0.395	-3.48657	1.18985e-07	8.07382e-07	EDA
miR-10-5p	912.818	2987.43	1.71051	0.000153359	TCONS_00160940	7.45	3.6525	-1.02836	0.0162946	0.037911	IRAK1
miR-10-5p	912.818	2987.43	1.71051	0.000153359	TCONS_00164777	2.34	0.5175	-2.17688	0.000649478	0.0022408	Pak3
miR-106-5p	40.3015	328.039	3.02496	9.36057e-17	TCONS_00009261	1.87	0.57	-1.714	0.00529467	0.0143197	PTGER3
miR-106-5p	40.3015	328.039	3.02496	9.36057e-17	TCONS_00009707	19.545	1.3625	-3.84247	5.28826e-20	1.2392e-18	TGFBR3
miR-106-5p	40.3015	328.039	3.02496	9.36057e-17	TCONS_00009707	19.545	1.3625	-3.84247	5.28826e-20	1.2392e-18	TGFBR3
miR-106-5p	40.3015	328.039	3.02496	9.36057e-17	TCONS_00009708	8.28	0.495	-4.06413	2.05666e-05	9.65182e-05	TGFBR3
miR-106-5p	40.3015	328.039	3.02496	9.36057e-17	TCONS_00009708	8.28	0.495	-4.06413	2.05666e-05	9.65182e-05	TGFBR3
miR-106-5p	40.3015	328.039	3.02496	9.36057e-17	TCONS_00009708	8.28	0.495	-4.06413	2.05666e-05	9.65182e-05	TGFBR3
miR-106-5p	40.3015	328.039	3.02496	9.36057e-17	TCONS_00011537	2.7575	0.2375	-3.53736	0.00121818	0.00392222	IFNAR2
miR-106-5p	40.3015	328.039	3.02496	9.36057e-17	TCONS_00011537	2.7575	0.2375	-3.53736	0.00121818	0.00392222	IFNAR2
miR-106-5p	40.3015	328.039	3.02496	9.36057e-17	TCONS_00012575	11.9275	0.375	-4.99126	0.000102938	0.000422343	CD47
miR-106-5p	40.3015	328.039	3.02496	9.36057e-17	TCONS_00013999	4.255	0.21	-4.3407	1.7372e-11	1.89206e-10	PIK3CA
miR-106-5p	40.3015	328.039	3.02496	9.36057e-17	TCONS_00013999	4.255	0.21	-4.3407	1.7372e-11	1.89206e-10	PIK3CA
miR-106-5p	40.3015	328.039	3.02496	9.36057e-17	TCONS_00015368	1.825	0.5975	-1.61089	0.00921942	0.0231866	RUNX1
miR-106-5p	40.3015	328.039	3.02496	9.36057e-17	TCONS_00016495	2.7775	0.1425	-4.28475	2.16088e-10	2.09079e-09	-
miR-106-5p	40.3015	328.039	3.02496	9.36057e-17	TCONS_00020180	40.7425	11.84	-1.78287	5.23802e-09	4.29702e-08	CLTC
miR-106-5p	40.3015	328.039	3.02496	9.36057e-17	TCONS_00020190	21.655	8.9125	-1.2808	0.000242819	0.000921151	CLTC
miR-106-5p	40.3015	328.039	3.02496	9.36057e-17	TCONS_00023265	13.0375	0.005	-11.3485	2.01247e-57	2.75053e-55	TRIM25
miR-106-5p	40.3015	328.039	3.02496	9.36057e-17	TCONS_00023265	13.0375	0.005	-11.3485	2.01247e-57	2.75053e-55	TRIM25
miR-106-5p	40.3015	328.039	3.02496	9.36057e-17	TCONS_00025084	13.9125	0.57	-4.60928	0.00231735	0.00692412	IKZF3
miR-106-5p	40.3015	328.039	3.02496	9.36057e-17	TCONS_00027336	33.1375	9.6775	-1.77576	4.22994e-09	3.5127e-08	AKT3
miR-106-5p	40.3015	328.039	3.02496	9.36057e-17	TCONS_00029334	13.79	0.2975	-5.53459	0.002028	0.00615914	CFH
miR-106-5p	40.3015	328.039	3.02496	9.36057e-17	TCONS_00029336	22.795	0.8125	-4.81021	1.28312e-07	8.66569e-07	CFH
miR-106-5p	40.3015	328.039	3.02496	9.36057e-17	TCONS_00032275	2.3175	0.01	-7.85643	3.01144e-15	4.75631e-14	PARD3
miR-106-5p	40.3015	328.039	3.02496	9.36057e-17	TCONS_00034587	99.2875	15.9275	-2.64009	1.1027e-17	2.14304e-16	YWHAB
miR-106-5p	40.3015	328.039	3.02496	9.36057e-17	TCONS_00037896	16.5175	6.5625	-1.33168	5.75392e-05	0.000248463	PREX1
miR-106-5p	40.3015	328.039	3.02496	9.36057e-17	TCONS_00039249	58.6475	16.9775	-1.78845	0.000293882	0.00109465	MMP2
miR-106-5p	40.3015	328.039	3.02496	9.36057e-17	TCONS_00040855	11.2725	4.86	-1.21378	0.000450588	0.00160852	ARHGAP35
miR-106-5p	40.3015	328.039	3.02496	9.36057e-17	TCONS_00040861	11.2725	4.86	-1.21378	0.000450689	0.0016087	ARHGAP35
miR-106-5p	40.3015	328.039	3.02496	9.36057e-17	TCONS_00048875	5.12	0.115	-5.47644	1.45615e-08	1.12115e-07	-
miR-106-5p	40.3015	328.039	3.02496	9.36057e-17	TCONS_00048934	389.613	43.7775	-3.15378	1.37109e-23	4.1028e-22	HSPA8
miR-106-5p	40.3015	328.039	3.02496	9.36057e-17	TCONS_00048934	389.613	43.7775	-3.15378	1.37109e-23	4.1028e-22	HSPA8
miR-106-5p	40.3015	328.039	3.02496	9.36057e-17	TCONS_00052416	3.195	0.055	-5.86024	2.17055e-22	5.98888e-21	LCP2
miR-106-5p	40.3015	328.039	3.02496	9.36057e-17	TCONS_00053032	1.12	0.0425	-4.71989	2.12128e-05	9.93445e-05	ITGA2
miR-106-5p	40.3015	328.039	3.02496	9.36057e-17	TCONS_00053032	1.12	0.0425	-4.71989	2.12128e-05	9.93445e-05	ITGA2
miR-106-5p	40.3015	328.039	3.02496	9.36057e-17	TCONS_00053032	1.12	0.0425	-4.71989	2.12128e-05	9.93445e-05	ITGA2
miR-106-5p	40.3015	328.039	3.02496	9.36057e-17	TCONS_00060742	6.69	0.6625	-3.33601	1.197e-07	8.11764e-07	EML1
miR-106-5p	40.3015	328.039	3.02496	9.36057e-17	TCONS_00074278	4.255	0.14	-4.92566	9.86893e-28	3.80326e-26	-
miR-106-5p	40.3015	328.039	3.02496	9.36057e-17	TCONS_00080673	2.38	0.2775	-3.1004	0.000871712	0.00291828	NHEJ1
miR-106-5p	40.3015	328.039	3.02496	9.36057e-17	TCONS_00082764	11.5425	0.8	-3.85081	4.4414e-14	6.32166e-13	VEGFA
miR-106-5p	40.3015	328.039	3.02496	9.36057e-17	TCONS_00094460	3.74	0.085	-5.45943	1.45525e-12	1.78363e-11	-
miR-106-5p	40.3015	328.039	3.02496	9.36057e-17	TCONS_00094464	1.6675	0.1975	-3.07776	9.88489e-08	6.78742e-07	-
miR-106-5p	40.3015	328.039	3.02496	9.36057e-17	TCONS_00097946	3.365	0.27	-3.63958	8.20383e-07	4.90977e-06	Ciita
miR-106-5p	40.3015	328.039	3.02496	9.36057e-17	TCONS_00097947	2.4625	0.2725	-3.1758	0.00667249	0.0175017	CIITA
miR-106-5p	40.3015	328.039	3.02496	9.36057e-17	TCONS_00098429	23.965	1.1775	-4.34713	2.12255e-26	7.6016e-25	ITGAL
miR-106-5p	40.3015	328.039	3.02496	9.36057e-17	TCONS_00109103	4.53	1.6925	-1.42036	0.00424986	0.0118241	ASAP2
miR-106-5p	40.3015	328.039	3.02496	9.36057e-17	TCONS_00110842	12.0725	2.3675	-2.35029	1.666e-10	1.63185e-09	SOS1
miR-106-5p	40.3015	328.039	3.02496	9.36057e-17	TCONS_00111825	1.0325	0.0175	-5.88264	3.16823e-06	1.71974e-05	-
miR-106-5p	40.3015	328.039	3.02496	9.36057e-17	TCONS_00116778	3.0475	0.4	-2.92955	0.000374785	0.00136317	ROCK2
miR-106-5p	40.3015	328.039	3.02496	9.36057e-17	TCONS_00116778	3.0475	0.4	-2.92955	0.000374785	0.00136317	ROCK2
miR-106-5p	40.3015	328.039	3.02496	9.36057e-17	TCONS_00117227	3.7475	0.0175	-7.74243	8.30484e-14	1.15357e-12	Asx
miR-106-5p	40.3015	328.039	3.02496	9.36057e-17	TCONS_00117228	2.19	0.545	-2.0066	0.000662431	0.00227987	Asx
miR-106-5p	40.3015	328.039	3.02496	9.36057e-17	TCONS_00120069	3.7625	0.435	-3.1126	2.38927e-06	1.32644e-05	-
miR-106-5p	40.3015	328.039	3.02496	9.36057e-17	TCONS_00120502	5.07	0.7975	-2.66843	0.00942405	0.0236345	IRAK4
miR-106-5p	40.3015	328.039	3.02496	9.36057e-17	TCONS_00121572	2.46	0.0225	-6.77259	6.52469e-16	1.08874e-14	-
miR-106-5p	40.3015	328.039	3.02496	9.36057e-17	TCONS_00122475	5.1475	0.2925	-4.13736	2.76406e-08	2.05106e-07	CD27
miR-106-5p	40.3015	328.039	3.02496	9.36057e-17	TCONS_00124595	2.62	0.0475	-5.7855	3.52069e-10	3.32014e-09	KMT2E
miR-106-5p	40.3015	328.039	3.02496	9.36057e-17	TCONS_00128206	25.205	8.6825	-1.53753	7.2806e-06	3.7046e-05	WASL
miR-106-5p	40.3015	328.039	3.02496	9.36057e-17	TCONS_00135861	2.5775	0.7425	-1.79551	0.0210572	0.0471907	-
miR-106-5p	40.3015	328.039	3.02496	9.36057e-17	TCONS_00139112	14.3775	0.8875	-4.01792	5.46499e-23	1.56367e-21	KIT
miR-106-5p	40.3015	328.039	3.02496	9.36057e-17	TCONS_00141885	37.8375	1.925	-4.29689	7.94425e-17	1.43567e-15	CXCL9
miR-106-5p	40.3015	328.039	3.02496	9.36057e-17	TCONS_00143032	20.415	3.8425	-2.40951	5.23263e-11	5.4084e-10	F2R
miR-106-5p	40.3015	328.039	3.02496	9.36057e-17	TCONS_00144717	4.2175	0.5275	-2.99915	1.03874e-06	6.11506e-06	GNB5
miR-106-5p	40.3015	328.039	3.02496	9.36057e-17	TCONS_00145218	8.01	1.0675	-2.90757	9.3771e-07	5.5576e-06	HIF1A
miR-106-5p	40.3015	328.039	3.02496	9.36057e-17	TCONS_00145218	8.01	1.0675	-2.90757	9.3771e-07	5.5576e-06	HIF1A
miR-106-5p	40.3015	328.039	3.02496	9.36057e-17	TCONS_00154366	13.765	2.175	-2.66192	7.67656e-16	1.27264e-14	AGO2
miR-106-5p	40.3015	328.039	3.02496	9.36057e-17	TCONS_00154516	1.77	0.3375	-2.39079	0.0124177	0.0300232	ZFAT
miR-106-5p	40.3015	328.039	3.02496	9.36057e-17	TCONS_00160346	36.085	6.855	-2.39617	1.26859e-12	1.56365e-11	TFE3
miR-106-5p	40.3015	328.039	3.02496	9.36057e-17	TCONS_00160940	7.45	3.6525	-1.02836	0.0162946	0.037911	IRAK1
miR-107-3p	22.1223	50.8279	1.20012	0.0411077	TCONS_00005719	4.865	0.001	-12.2482	4.24138e-37	2.57506e-35	PLD1
miR-107-3p	22.1223	50.8279	1.20012	0.0411077	TCONS_00013463	2.775	0.24	-3.53138	9.5431e-07	5.65029e-06	RNF168
miR-107-3p	22.1223	50.8279	1.20012	0.0411077	TCONS_00015368	1.825	0.5975	-1.61089	0.00921942	0.0231866	RUNX1
miR-107-3p	22.1223	50.8279	1.20012	0.0411077	TCONS_00017878	6.3125	0.29	-4.44409	9.51761e-29	3.84697e-27	SUGT1
miR-107-3p	22.1223	50.8279	1.20012	0.0411077	TCONS_00020180	40.7425	11.84	-1.78287	5.23802e-09	4.29702e-08	CLTC
miR-107-3p	22.1223	50.8279	1.20012	0.0411077	TCONS_00020190	21.655	8.9125	-1.2808	0.000242819	0.000921151	CLTC
miR-107-3p	22.1223	50.8279	1.20012	0.0411077	TCONS_00020583	12.77	0.725	-4.13863	1.01022e-19	2.31826e-18	ABR
miR-107-3p	22.1223	50.8279	1.20012	0.0411077	TCONS_00022292	2.6075	0.0375	-6.11963	5.92013e-07	3.62461e-06	Cd7
miR-107-3p	22.1223	50.8279	1.20012	0.0411077	TCONS_00022292	2.6075	0.0375	-6.11963	5.92013e-07	3.62461e-06	Cd7
miR-107-3p	22.1223	50.8279	1.20012	0.0411077	TCONS_00022292	2.6075	0.0375	-6.11963	5.92013e-07	3.62461e-06	Cd7
miR-107-3p	22.1223	50.8279	1.20012	0.0411077	TCONS_00023698	11.3	0.82	-3.78456	0.00938205	0.0235443	NF1
miR-107-3p	22.1223	50.8279	1.20012	0.0411077	TCONS_00023722	5.31	2.5775	-1.04274	0.00557218	0.0149737	NF1
miR-107-3p	22.1223	50.8279	1.20012	0.0411077	TCONS_00026020	24.2625	11.8825	-1.02989	0.000583805	0.00203465	TNRC6C
miR-107-3p	22.1223	50.8279	1.20012	0.0411077	TCONS_00028095	3.8375	0.355	-3.43428	1.02066e-16	1.82489e-15	RABGAP1L
miR-107-3p	22.1223	50.8279	1.20012	0.0411077	TCONS_00029583	32.18	6.76	-2.25107	1.68349e-12	2.05182e-11	EPRS
miR-107-3p	22.1223	50.8279	1.20012	0.0411077	TCONS_00039316	4.2	0.2275	-4.20645	5.67755e-06	2.94813e-05	NLRC5
miR-107-3p	22.1223	50.8279	1.20012	0.0411077	TCONS_00039316	4.2	0.2275	-4.20645	5.67755e-06	2.94813e-05	NLRC5
miR-107-3p	22.1223	50.8279	1.20012	0.0411077	TCONS_00041885	2.745	0.285	-3.26777	1.06584e-13	1.46354e-12	-
miR-107-3p	22.1223	50.8279	1.20012	0.0411077	TCONS_00048176	4.7175	1.475	-1.67731	0.00262114	0.00771072	BIRC2
miR-107-3p	22.1223	50.8279	1.20012	0.0411077	TCONS_00048875	5.12	0.115	-5.47644	1.45615e-08	1.12115e-07	-
miR-107-3p	22.1223	50.8279	1.20012	0.0411077	TCONS_00048934	389.613	43.7775	-3.15378	1.37109e-23	4.1028e-22	HSPA8
miR-107-3p	22.1223	50.8279	1.20012	0.0411077	TCONS_00048934	389.613	43.7775	-3.15378	1.37109e-23	4.1028e-22	HSPA8
miR-107-3p	22.1223	50.8279	1.20012	0.0411077	TCONS_00049994	3.89	0.65	-2.58126	7.66745e-05	0.000323022	TRAF6
miR-107-3p	22.1223	50.8279	1.20012	0.0411077	TCONS_00053173	1.1425	0.04	-4.83605	3.55563e-07	2.24814e-06	-
miR-107-3p	22.1223	50.8279	1.20012	0.0411077	TCONS_00058415	12.01	1.3025	-3.20488	1.57426e-10	1.54611e-09	PATZ1
miR-107-3p	22.1223	50.8279	1.20012	0.0411077	TCONS_00067769	1.1675	0.1175	-3.31269	0.000156674	0.000618965	Ccr2
miR-107-3p	22.1223	50.8279	1.20012	0.0411077	TCONS_00067769	1.1675	0.1175	-3.31269	0.000156674	0.000618965	Ccr2
miR-107-3p	22.1223	50.8279	1.20012	0.0411077	TCONS_00074278	4.255	0.14	-4.92566	9.86893e-28	3.80326e-26	-
miR-107-3p	22.1223	50.8279	1.20012	0.0411077	TCONS_00084389	8.3375	0.26	-5.00303	1.93059e-06	1.09076e-05	TAP1
miR-107-3p	22.1223	50.8279	1.20012	0.0411077	TCONS_00085351	3.7225	0.245	-3.92542	7.30616e-07	4.41071e-06	MICB
miR-107-3p	22.1223	50.8279	1.20012	0.0411077	TCONS_00085962	6.605	1.5475	-2.09362	0.00129581	0.00414404	JARID2
miR-107-3p	22.1223	50.8279	1.20012	0.0411077	TCONS_00085962	6.605	1.5475	-2.09362	0.00129581	0.00414404	JARID2
miR-107-3p	22.1223	50.8279	1.20012	0.0411077	TCONS_00086755	20.4575	3.19	-2.681	4.25025e-13	5.49708e-12	Picalm
miR-107-3p	22.1223	50.8279	1.20012	0.0411077	TCONS_00087250	5.815	0.625	-3.21785	1.02785e-08	8.09522e-08	TIRAP
miR-107-3p	22.1223	50.8279	1.20012	0.0411077	TCONS_00090406	17.225	7.5725	-1.18566	0.000187371	0.000729211	PTEN
miR-107-3p	22.1223	50.8279	1.20012	0.0411077	TCONS_00091332	6.4825	0.4925	-3.71835	3.13736e-16	5.36776e-15	GRK5
miR-107-3p	22.1223	50.8279	1.20012	0.0411077	TCONS_00099780	7.095	0.4475	-3.98684	7.59172e-14	1.05802e-12	ADCY9
miR-107-3p	22.1223	50.8279	1.20012	0.0411077	TCONS_00099781	5.3425	1.52	-1.81344	2.19194e-06	1.22642e-05	ADCY9
miR-107-3p	22.1223	50.8279	1.20012	0.0411077	TCONS_00099781	5.3425	1.52	-1.81344	2.19194e-06	1.22642e-05	ADCY9
miR-107-3p	22.1223	50.8279	1.20012	0.0411077	TCONS_00102772	20.255	7.465	-1.44006	1.91487e-05	9.03694e-05	SIRT1
miR-107-3p	22.1223	50.8279	1.20012	0.0411077	TCONS_00103825	1.455	0.2675	-2.44341	0.00462585	0.0127336	GNG4
miR-107-3p	22.1223	50.8279	1.20012	0.0411077	TCONS_00112356	8.545	1.3725	-2.63827	5.29891e-10	4.89111e-09	ADCY6
miR-107-3p	22.1223	50.8279	1.20012	0.0411077	TCONS_00112358	3.7625	0.5725	-2.71634	0.00490924	0.0134031	ADCY6
miR-107-3p	22.1223	50.8279	1.20012	0.0411077	TCONS_00114416	13.7	0.59	-4.53732	3.858e-35	2.12697e-33	LRP6
miR-107-3p	22.1223	50.8279	1.20012	0.0411077	TCONS_00116778	3.0475	0.4	-2.92955	0.000374785	0.00136317	ROCK2
miR-107-3p	22.1223	50.8279	1.20012	0.0411077	TCONS_00116778	3.0475	0.4	-2.92955	0.000374785	0.00136317	ROCK2
miR-107-3p	22.1223	50.8279	1.20012	0.0411077	TCONS_00117175	10.32	0.9225	-3.48375	7.16032e-15	1.10122e-13	ADCY3
miR-107-3p	22.1223	50.8279	1.20012	0.0411077	TCONS_00117228	2.19	0.545	-2.0066	0.000662431	0.00227987	Asx
miR-107-3p	22.1223	50.8279	1.20012	0.0411077	TCONS_00121572	2.46	0.0225	-6.77259	6.52469e-16	1.08874e-14	-
miR-107-3p	22.1223	50.8279	1.20012	0.0411077	TCONS_00121686	16.8975	1.1925	-3.82475	0.00664216	0.0174322	MYH9
miR-107-3p	22.1223	50.8279	1.20012	0.0411077	TCONS_00121686	16.8975	1.1925	-3.82475	0.00664216	0.0174322	MYH9
miR-107-3p	22.1223	50.8279	1.20012	0.0411077	TCONS_00121687	20.8075	4.3575	-2.25553	0.000137753	0.000550732	MYH9
miR-107-3p	22.1223	50.8279	1.20012	0.0411077	TCONS_00121687	20.8075	4.3575	-2.25553	0.000137753	0.000550732	MYH9
miR-107-3p	22.1223	50.8279	1.20012	0.0411077	TCONS_00128084	5.825	1.645	-1.82417	9.66023e-07	5.71257e-06	CDK13
miR-107-3p	22.1223	50.8279	1.20012	0.0411077	TCONS_00130626	2.275	0.2775	-3.03531	6.24648e-05	0.000267863	CACTIN
miR-107-3p	22.1223	50.8279	1.20012	0.0411077	TCONS_00130629	6.405	2.47	-1.37469	0.0123981	0.0299814	CACTIN
miR-107-3p	22.1223	50.8279	1.20012	0.0411077	TCONS_00130836	9	3.3	-1.44746	0.000121111	0.000489693	FNIP1
miR-107-3p	22.1223	50.8279	1.20012	0.0411077	TCONS_00131634	2.525	0.05	-5.65821	7.45229e-08	5.21394e-07	HSPA4
miR-107-3p	22.1223	50.8279	1.20012	0.0411077	TCONS_00131634	2.525	0.05	-5.65821	7.45229e-08	5.21394e-07	HSPA4
miR-107-3p	22.1223	50.8279	1.20012	0.0411077	TCONS_00132807	9.7525	0.61	-3.99889	4.41731e-21	1.12044e-19	Cyfip2
miR-107-3p	22.1223	50.8279	1.20012	0.0411077	TCONS_00136045	16.825	6.36	-1.40351	0.000122954	0.000496701	TCF3
miR-107-3p	22.1223	50.8279	1.20012	0.0411077	TCONS_00139112	14.3775	0.8875	-4.01792	5.46499e-23	1.56367e-21	KIT
miR-107-3p	22.1223	50.8279	1.20012	0.0411077	TCONS_00148118	2.265	0.0625	-5.17951	8.33803e-11	8.42983e-10	TMOD3
miR-107-3p	22.1223	50.8279	1.20012	0.0411077	TCONS_00148575	1.4725	0.03	-5.61716	7.13295e-06	3.63797e-05	SIX4
miR-107-3p	22.1223	50.8279	1.20012	0.0411077	TCONS_00151608	1.5125	0.0875	-4.11151	0.000260375	0.000980535	CCR6
miR-107-3p	22.1223	50.8279	1.20012	0.0411077	TCONS_00152393	14.395	1.7975	-3.0015	2.65299e-14	3.85645e-13	FOXO3
miR-107-3p	22.1223	50.8279	1.20012	0.0411077	TCONS_00153658	50.43	6.17	-3.03094	4.62088e-18	9.24019e-17	SOD2
miR-107-3p	22.1223	50.8279	1.20012	0.0411077	TCONS_00153658	50.43	6.17	-3.03094	4.62088e-18	9.24019e-17	SOD2
miR-10926-5p	3.22955	64.4142	4.31797	2.05745e-17	TCONS_00005058	1.565	0.0975	-4.00462	0.00108822	0.00355308	CD86
miR-10926-5p	3.22955	64.4142	4.31797	2.05745e-17	TCONS_00005072	1.07	0.0125	-6.41954	0.00358229	0.0101618	CD86
miR-10926-5p	3.22955	64.4142	4.31797	2.05745e-17	TCONS_00009906	1.2675	0.055	-4.52641	2.5557e-05	0.000118174	VAV3
miR-10926-5p	3.22955	64.4142	4.31797	2.05745e-17	TCONS_00011531	14.875	2.3275	-2.67604	4.38657e-13	5.65985e-12	IFNAR1
miR-10926-5p	3.22955	64.4142	4.31797	2.05745e-17	TCONS_00016612	4.3175	0.0575	-6.23049	2.17478e-11	2.34045e-10	FLT3
miR-10926-5p	3.22955	64.4142	4.31797	2.05745e-17	TCONS_00018418	2.7375	0.0475	-5.84879	3.30658e-08	2.42667e-07	Rfxap
miR-10926-5p	3.22955	64.4142	4.31797	2.05745e-17	TCONS_00020180	40.7425	11.84	-1.78287	5.23802e-09	4.29702e-08	CLTC
miR-10926-5p	3.22955	64.4142	4.31797	2.05745e-17	TCONS_00020190	21.655	8.9125	-1.2808	0.000242819	0.000921151	CLTC
miR-10926-5p	3.22955	64.4142	4.31797	2.05745e-17	TCONS_00023265	13.0375	0.005	-11.3485	2.01247e-57	2.75053e-55	TRIM25
miR-10926-5p	3.22955	64.4142	4.31797	2.05745e-17	TCONS_00023265	13.0375	0.005	-11.3485	2.01247e-57	2.75053e-55	TRIM25
miR-10926-5p	3.22955	64.4142	4.31797	2.05745e-17	TCONS_00024973	4.395	1.4375	-1.6123	0.00129723	0.00414768	Tbkbp1
miR-10926-5p	3.22955	64.4142	4.31797	2.05745e-17	TCONS_00025084	13.9125	0.57	-4.60928	0.00231735	0.00692412	IKZF3
miR-10926-5p	3.22955	64.4142	4.31797	2.05745e-17	TCONS_00027877	100.705	49.8275	-1.01512	0.00039895	0.00144152	Gnb1
miR-10926-5p	3.22955	64.4142	4.31797	2.05745e-17	TCONS_00027879	12.2325	1.02	-3.58408	3.13895e-16	5.36892e-15	Gnb1
miR-10926-5p	3.22955	64.4142	4.31797	2.05745e-17	TCONS_00029583	32.18	6.76	-2.25107	1.68349e-12	2.05182e-11	EPRS
miR-10926-5p	3.22955	64.4142	4.31797	2.05745e-17	TCONS_00030862	1.27	0.001	-10.3106	1.58261e-29	6.65309e-28	RC3H1
miR-10926-5p	3.22955	64.4142	4.31797	2.05745e-17	TCONS_00033369	8.2425	2.395	-1.78306	4.78482e-05	0.000209744	PRNP
miR-10926-5p	3.22955	64.4142	4.31797	2.05745e-17	TCONS_00033371	5.61	0.035	-7.3245	5.31461e-09	4.35438e-08	PRNP
miR-10926-5p	3.22955	64.4142	4.31797	2.05745e-17	TCONS_00033611	4.3525	0.9525	-2.19205	0.0021531	0.00649545	ZBTB46
miR-10926-5p	3.22955	64.4142	4.31797	2.05745e-17	TCONS_00037896	16.5175	6.5625	-1.33168	5.75392e-05	0.000248463	PREX1
miR-10926-5p	3.22955	64.4142	4.31797	2.05745e-17	TCONS_00039463	7.865	1.7225	-2.19094	2.93006e-07	1.87561e-06	CDH5
miR-10926-5p	3.22955	64.4142	4.31797	2.05745e-17	TCONS_00041885	2.745	0.285	-3.26777	1.06584e-13	1.46354e-12	-
miR-10926-5p	3.22955	64.4142	4.31797	2.05745e-17	TCONS_00046107	2.55	0.58	-2.13637	0.00291322	0.00846945	Nlrx1
miR-10926-5p	3.22955	64.4142	4.31797	2.05745e-17	TCONS_00046109	2.9075	0.155	-4.22944	7.79588e-05	0.000327916	Nlrx1
miR-10926-5p	3.22955	64.4142	4.31797	2.05745e-17	TCONS_00047391	38.55	2.64	-3.86812	7.30793e-23	2.08085e-21	CD44
miR-10926-5p	3.22955	64.4142	4.31797	2.05745e-17	TCONS_00047902	8.8975	0.265	-5.06934	1.78624e-16	3.12992e-15	-
miR-10926-5p	3.22955	64.4142	4.31797	2.05745e-17	TCONS_00049768	7.87	1.505	-2.3866	5.39069e-09	4.41179e-08	LGR4
miR-10926-5p	3.22955	64.4142	4.31797	2.05745e-17	TCONS_00052416	3.195	0.055	-5.86024	2.17055e-22	5.98888e-21	LCP2
miR-10926-5p	3.22955	64.4142	4.31797	2.05745e-17	TCONS_00053032	1.12	0.0425	-4.71989	2.12128e-05	9.93445e-05	ITGA2
miR-10926-5p	3.22955	64.4142	4.31797	2.05745e-17	TCONS_00053032	1.12	0.0425	-4.71989	2.12128e-05	9.93445e-05	ITGA2
miR-10926-5p	3.22955	64.4142	4.31797	2.05745e-17	TCONS_00053032	1.12	0.0425	-4.71989	2.12128e-05	9.93445e-05	ITGA2
miR-10926-5p	3.22955	64.4142	4.31797	2.05745e-17	TCONS_00055522	7.2225	0.9475	-2.9303	0.0034703	0.00987937	DTX1
miR-10926-5p	3.22955	64.4142	4.31797	2.05745e-17	TCONS_00055522	7.2225	0.9475	-2.9303	0.0034703	0.00987937	DTX1
miR-10926-5p	3.22955	64.4142	4.31797	2.05745e-17	TCONS_00057280	8.135	0.001	-12.9899	3.16767e-63	5.33422e-61	GUCY1A1
miR-10926-5p	3.22955	64.4142	4.31797	2.05745e-17	TCONS_00058997	37.14	3.6325	-3.35394	3.10136e-19	6.84186e-18	IGF1R
miR-10926-5p	3.22955	64.4142	4.31797	2.05745e-17	TCONS_00058997	37.14	3.6325	-3.35394	3.10136e-19	6.84186e-18	IGF1R
miR-10926-5p	3.22955	64.4142	4.31797	2.05745e-17	TCONS_00058997	37.14	3.6325	-3.35394	3.10136e-19	6.84186e-18	IGF1R
miR-10926-5p	3.22955	64.4142	4.31797	2.05745e-17	TCONS_00066670	9.915	0.2275	-5.44567	0.000346561	0.00126923	VHL
miR-10926-5p	3.22955	64.4142	4.31797	2.05745e-17	TCONS_00067024	2.73	0.505	-2.43455	0.000218337	0.000837574	Mitf
miR-10926-5p	3.22955	64.4142	4.31797	2.05745e-17	TCONS_00071415	5.555	0.125	-5.47379	0.000300211	0.0011156	Bin1
miR-10926-5p	3.22955	64.4142	4.31797	2.05745e-17	TCONS_00071415	5.555	0.125	-5.47379	0.000300211	0.0011156	Bin1
miR-10926-5p	3.22955	64.4142	4.31797	2.05745e-17	TCONS_00074276	1.9925	0.1675	-3.57235	0.000251386	0.000949912	FGR
miR-10926-5p	3.22955	64.4142	4.31797	2.05745e-17	TCONS_00074278	4.255	0.14	-4.92566	9.86893e-28	3.80326e-26	-
miR-10926-5p	3.22955	64.4142	4.31797	2.05745e-17	TCONS_00076250	10.8825	1.6225	-2.74572	3.92418e-09	3.26941e-08	PTK2B
miR-10926-5p	3.22955	64.4142	4.31797	2.05745e-17	TCONS_00083305	26.995	4.9325	-2.4523	3.39309e-10	3.20598e-09	TRIM27
miR-10926-5p	3.22955	64.4142	4.31797	2.05745e-17	TCONS_00085638	4.1775	0.0425	-6.61903	1.61004e-20	3.92622e-19	TRIM38
miR-10926-5p	3.22955	64.4142	4.31797	2.05745e-17	TCONS_00086387	9.945	2.6475	-1.90934	8.833e-06	4.42629e-05	RIPK1
miR-10926-5p	3.22955	64.4142	4.31797	2.05745e-17	TCONS_00094460	3.74	0.085	-5.45943	1.45525e-12	1.78363e-11	-
miR-10926-5p	3.22955	64.4142	4.31797	2.05745e-17	TCONS_00094464	1.6675	0.1975	-3.07776	9.88489e-08	6.78742e-07	-
miR-10926-5p	3.22955	64.4142	4.31797	2.05745e-17	TCONS_00097946	3.365	0.27	-3.63958	8.20383e-07	4.90977e-06	Ciita
miR-10926-5p	3.22955	64.4142	4.31797	2.05745e-17	TCONS_00097947	2.4625	0.2725	-3.1758	0.00667249	0.0175017	CIITA
miR-10926-5p	3.22955	64.4142	4.31797	2.05745e-17	TCONS_00098429	23.965	1.1775	-4.34713	2.12255e-26	7.6016e-25	ITGAL
miR-10926-5p	3.22955	64.4142	4.31797	2.05745e-17	TCONS_00099780	7.095	0.4475	-3.98684	7.59172e-14	1.05802e-12	ADCY9
miR-10926-5p	3.22955	64.4142	4.31797	2.05745e-17	TCONS_00099781	5.3425	1.52	-1.81344	2.19194e-06	1.22642e-05	ADCY9
miR-10926-5p	3.22955	64.4142	4.31797	2.05745e-17	TCONS_00099781	5.3425	1.52	-1.81344	2.19194e-06	1.22642e-05	ADCY9
miR-10926-5p	3.22955	64.4142	4.31797	2.05745e-17	TCONS_00102382	1.5575	0.12	-3.69813	0.000640002	0.00221174	ACTN2
miR-10926-5p	3.22955	64.4142	4.31797	2.05745e-17	TCONS_00106190	4.365	0.185	-4.56038	0.000325273	0.00119919	IDO1
miR-10926-5p	3.22955	64.4142	4.31797	2.05745e-17	TCONS_00106190	4.365	0.185	-4.56038	0.000325273	0.00119919	IDO1
miR-10926-5p	3.22955	64.4142	4.31797	2.05745e-17	TCONS_00107641	28.4025	1.465	-4.27705	1.6989e-24	5.41455e-23	FGFR1
miR-10926-5p	3.22955	64.4142	4.31797	2.05745e-17	TCONS_00110921	12.9975	0.57	-4.51113	3.42063e-17	6.37181e-16	EIF2AK2
miR-10926-5p	3.22955	64.4142	4.31797	2.05745e-17	TCONS_00111825	1.0325	0.0175	-5.88264	3.16823e-06	1.71974e-05	-
miR-10926-5p	3.22955	64.4142	4.31797	2.05745e-17	TCONS_00115033	14.2675	4.425	-1.68898	0.00145569	0.00459827	APOBEC3B
miR-10926-5p	3.22955	64.4142	4.31797	2.05745e-17	TCONS_00115035	20.3	1.865	-3.44423	9.84933e-08	6.76379e-07	APOBEC3H
miR-10926-5p	3.22955	64.4142	4.31797	2.05745e-17	TCONS_00122288	2.5075	0.0025	-9.97011	1.4965e-07	9.99656e-07	KLRC1
miR-10926-5p	3.22955	64.4142	4.31797	2.05745e-17	TCONS_00122289	3.7575	0.085	-5.46617	0.000263019	0.000989035	NKG2A
miR-10926-5p	3.22955	64.4142	4.31797	2.05745e-17	TCONS_00122433	2.6025	0.085	-4.93629	0.000159182	0.000628029	CD4
miR-10926-5p	3.22955	64.4142	4.31797	2.05745e-17	TCONS_00123755	7.7775	1.455	-2.41829	0.0157055	0.0367471	DYNC1I1
miR-10926-5p	3.22955	64.4142	4.31797	2.05745e-17	TCONS_00125272	15.1625	0.855	-4.14844	2.74768e-27	1.0398e-25	GLI3
miR-10926-5p	3.22955	64.4142	4.31797	2.05745e-17	TCONS_00127366	29.23	1.555	-4.23246	3.37623e-20	8.02025e-19	CAV1
miR-10926-5p	3.22955	64.4142	4.31797	2.05745e-17	TCONS_00127940	1.32	0.2975	-2.14958	0.00228659	0.00684231	ADCY1
miR-10926-5p	3.22955	64.4142	4.31797	2.05745e-17	TCONS_00128604	6.275	0.49	-3.67876	5.06428e-05	0.000220891	ZC3HAV1
miR-10926-5p	3.22955	64.4142	4.31797	2.05745e-17	TCONS_00130158	23.95	5.3875	-2.15234	3.48127e-08	2.54819e-07	ICAM1
miR-10926-5p	3.22955	64.4142	4.31797	2.05745e-17	TCONS_00130399	46.165	18.55	-1.31538	0.00129752	0.00414831	C3
miR-10926-5p	3.22955	64.4142	4.31797	2.05745e-17	TCONS_00131276	4.0825	0.625	-2.70752	7.45544e-09	5.98656e-08	GRK6
miR-10926-5p	3.22955	64.4142	4.31797	2.05745e-17	TCONS_00133276	6.1525	0.6975	-3.14091	1.24366e-08	9.66923e-08	MSH3
miR-10926-5p	3.22955	64.4142	4.31797	2.05745e-17	TCONS_00133276	6.1525	0.6975	-3.14091	1.24366e-08	9.66923e-08	MSH3
miR-10926-5p	3.22955	64.4142	4.31797	2.05745e-17	TCONS_00139112	14.3775	0.8875	-4.01792	5.46499e-23	1.56367e-21	KIT
miR-10926-5p	3.22955	64.4142	4.31797	2.05745e-17	TCONS_00143032	20.415	3.8425	-2.40951	5.23263e-11	5.4084e-10	F2R
miR-10926-5p	3.22955	64.4142	4.31797	2.05745e-17	TCONS_00154366	13.765	2.175	-2.66192	7.67656e-16	1.27264e-14	AGO2
miR-10926-5p	3.22955	64.4142	4.31797	2.05745e-17	TCONS_00155016	1.4825	0.045	-5.04196	1.14517e-19	2.61771e-18	CHD7
miR-10926-5p	3.22955	64.4142	4.31797	2.05745e-17	TCONS_00160528	2.715	0.135	-4.32992	0.00087377	0.00292384	EDA
miR-10926-5p	3.22955	64.4142	4.31797	2.05745e-17	TCONS_00160530	4.4275	0.395	-3.48657	1.18985e-07	8.07382e-07	EDA
miR-10926-5p	3.22955	64.4142	4.31797	2.05745e-17	TCONS_00164777	2.34	0.5175	-2.17688	0.000649478	0.0022408	Pak3
miR-10955-3p	41.419	1623.49	5.29266	2.06027e-15	TCONS_00027287	3.3775	0.235	-3.84522	0.000258819	0.000975177	-
miR-10955-3p	41.419	1623.49	5.29266	2.06027e-15	TCONS_00037896	16.5175	6.5625	-1.33168	5.75392e-05	0.000248463	PREX1
miR-10955-3p	41.419	1623.49	5.29266	2.06027e-15	TCONS_00079101	79.73	1.545	-5.68944	1.78106e-45	1.49319e-43	ITGA6
miR-10955-3p	41.419	1623.49	5.29266	2.06027e-15	TCONS_00079105	21.7	0.38	-5.83555	5.56231e-43	4.30128e-41	ITGA6
miR-10955-3p	41.419	1623.49	5.29266	2.06027e-15	TCONS_00080673	2.38	0.2775	-3.1004	0.000871712	0.00291828	NHEJ1
miR-10955-3p	41.419	1623.49	5.29266	2.06027e-15	TCONS_00090123	127.64	36.0675	-1.82331	1.21436e-05	5.93794e-05	CD81
miR-10955-3p	41.419	1623.49	5.29266	2.06027e-15	TCONS_00090123	127.64	36.0675	-1.82331	1.21436e-05	5.93794e-05	CD81
miR-10955-3p	41.419	1623.49	5.29266	2.06027e-15	TCONS_00090949	4.835	0.805	-2.58646	4.30164e-06	2.28104e-05	NFKB2
miR-10955-3p	41.419	1623.49	5.29266	2.06027e-15	TCONS_00090949	4.835	0.805	-2.58646	4.30164e-06	2.28104e-05	NFKB2
miR-10955-3p	41.419	1623.49	5.29266	2.06027e-15	TCONS_00122433	2.6025	0.085	-4.93629	0.000159182	0.000628029	CD4
miR-10955-3p	41.419	1623.49	5.29266	2.06027e-15	TCONS_00124031	1.015	0.055	-4.2059	0.000185777	0.00072358	HDAC9
miR-10955-3p	41.419	1623.49	5.29266	2.06027e-15	TCONS_00155016	1.4825	0.045	-5.04196	1.14517e-19	2.61771e-18	CHD7
miR-10955-3p	41.419	1623.49	5.29266	2.06027e-15	TCONS_00155024	1.7275	0.0425	-5.34508	2.406e-16	4.16251e-15	CHD7
miR-11202-5p	17.7939	223.239	3.64914	1.55279e-09	TCONS_00002930	3.3625	0.2475	-3.76403	8.85575e-06	4.43693e-05	POLR3GL
miR-11202-5p	17.7939	223.239	3.64914	1.55279e-09	TCONS_00003696	22.38	1.2175	-4.20022	2.58322e-33	1.3167e-31	Pbx1
miR-11202-5p	17.7939	223.239	3.64914	1.55279e-09	TCONS_00007733	6.4975	0.3575	-4.18387	1.89626e-15	3.04907e-14	INPP5D
miR-11202-5p	17.7939	223.239	3.64914	1.55279e-09	TCONS_00010860	16.3025	5.3875	-1.59741	7.69286e-06	3.89615e-05	SHC1
miR-11202-5p	17.7939	223.239	3.64914	1.55279e-09	TCONS_00023265	13.0375	0.005	-11.3485	2.01247e-57	2.75053e-55	TRIM25
miR-11202-5p	17.7939	223.239	3.64914	1.55279e-09	TCONS_00023265	13.0375	0.005	-11.3485	2.01247e-57	2.75053e-55	TRIM25
miR-11202-5p	17.7939	223.239	3.64914	1.55279e-09	TCONS_00025060	2.9775	0.125	-4.5741	1.44061e-06	8.31187e-06	MED1
miR-11202-5p	17.7939	223.239	3.64914	1.55279e-09	TCONS_00030368	1.28	0.09	-3.83007	0.00218508	0.00657674	KCNAB2
miR-11202-5p	17.7939	223.239	3.64914	1.55279e-09	TCONS_00032275	2.3175	0.01	-7.85643	3.01144e-15	4.75631e-14	PARD3
miR-11202-5p	17.7939	223.239	3.64914	1.55279e-09	TCONS_00044218	5.8375	1.1375	-2.35948	7.01373e-06	3.58245e-05	Arhgef1
miR-11202-5p	17.7939	223.239	3.64914	1.55279e-09	TCONS_00044218	5.8375	1.1375	-2.35948	7.01373e-06	3.58245e-05	Arhgef1
miR-11202-5p	17.7939	223.239	3.64914	1.55279e-09	TCONS_00045871	9.36	3.1175	-1.58612	4.78357e-06	2.51616e-05	ZBTB16
miR-11202-5p	17.7939	223.239	3.64914	1.55279e-09	TCONS_00049549	1.735	0.06	-4.85383	0.0214884	0.0480234	PDE2A
miR-11202-5p	17.7939	223.239	3.64914	1.55279e-09	TCONS_00058997	37.14	3.6325	-3.35394	3.10136e-19	6.84186e-18	IGF1R
miR-11202-5p	17.7939	223.239	3.64914	1.55279e-09	TCONS_00058997	37.14	3.6325	-3.35394	3.10136e-19	6.84186e-18	IGF1R
miR-11202-5p	17.7939	223.239	3.64914	1.55279e-09	TCONS_00058997	37.14	3.6325	-3.35394	3.10136e-19	6.84186e-18	IGF1R
miR-11202-5p	17.7939	223.239	3.64914	1.55279e-09	TCONS_00063753	56.6075	6.8025	-3.05686	2.36862e-17	4.46308e-16	TGFBR2
miR-11202-5p	17.7939	223.239	3.64914	1.55279e-09	TCONS_00063753	56.6075	6.8025	-3.05686	2.36862e-17	4.46308e-16	TGFBR2
miR-11202-5p	17.7939	223.239	3.64914	1.55279e-09	TCONS_00071414	3.44	0.0725	-5.56828	2.79112e-11	2.96626e-10	BIN1
miR-11202-5p	17.7939	223.239	3.64914	1.55279e-09	TCONS_00071414	3.44	0.0725	-5.56828	2.79112e-11	2.96626e-10	BIN1
miR-11202-5p	17.7939	223.239	3.64914	1.55279e-09	TCONS_00074278	4.255	0.14	-4.92566	9.86893e-28	3.80326e-26	-
miR-11202-5p	17.7939	223.239	3.64914	1.55279e-09	TCONS_00084389	8.3375	0.26	-5.00303	1.93059e-06	1.09076e-05	TAP1
miR-11202-5p	17.7939	223.239	3.64914	1.55279e-09	TCONS_00085962	6.605	1.5475	-2.09362	0.00129581	0.00414404	JARID2
miR-11202-5p	17.7939	223.239	3.64914	1.55279e-09	TCONS_00085962	6.605	1.5475	-2.09362	0.00129581	0.00414404	JARID2
miR-11202-5p	17.7939	223.239	3.64914	1.55279e-09	TCONS_00086931	57.13	10.14	-2.49419	3.15505e-13	4.12876e-12	GAB2
miR-11202-5p	17.7939	223.239	3.64914	1.55279e-09	TCONS_00089639	6.805	1.12	-2.6031	0.0066443	0.0174363	MEN1
miR-11202-5p	17.7939	223.239	3.64914	1.55279e-09	TCONS_00098429	23.965	1.1775	-4.34713	2.12255e-26	7.6016e-25	ITGAL
miR-11202-5p	17.7939	223.239	3.64914	1.55279e-09	TCONS_00099012	87.2075	20.185	-2.11117	1.80014e-10	1.75592e-09	Rac1
miR-11202-5p	17.7939	223.239	3.64914	1.55279e-09	TCONS_00099780	7.095	0.4475	-3.98684	7.59172e-14	1.05802e-12	ADCY9
miR-11202-5p	17.7939	223.239	3.64914	1.55279e-09	TCONS_00099781	5.3425	1.52	-1.81344	2.19194e-06	1.22642e-05	ADCY9
miR-11202-5p	17.7939	223.239	3.64914	1.55279e-09	TCONS_00099781	5.3425	1.52	-1.81344	2.19194e-06	1.22642e-05	ADCY9
miR-11202-5p	17.7939	223.239	3.64914	1.55279e-09	TCONS_00106264	5.8775	1.955	-1.58803	0.00283111	0.00825482	IKBKB
miR-11202-5p	17.7939	223.239	3.64914	1.55279e-09	TCONS_00106264	5.8775	1.955	-1.58803	0.00283111	0.00825482	IKBKB
miR-11202-5p	17.7939	223.239	3.64914	1.55279e-09	TCONS_00107641	28.4025	1.465	-4.27705	1.6989e-24	5.41455e-23	FGFR1
miR-11202-5p	17.7939	223.239	3.64914	1.55279e-09	TCONS_00107755	13.795	3.4775	-1.98802	2.1018e-09	1.81251e-08	KAT6A
miR-11202-5p	17.7939	223.239	3.64914	1.55279e-09	TCONS_00107757	7.0875	3.075	-1.20469	0.00215962	0.00651176	KAT6A
miR-11202-5p	17.7939	223.239	3.64914	1.55279e-09	TCONS_00109103	4.53	1.6925	-1.42036	0.00424986	0.0118241	ASAP2
miR-11202-5p	17.7939	223.239	3.64914	1.55279e-09	TCONS_00111825	1.0325	0.0175	-5.88264	3.16823e-06	1.71974e-05	-
miR-11202-5p	17.7939	223.239	3.64914	1.55279e-09	TCONS_00120793	5.7975	0.2	-4.85736	1.57282e-21	4.12838e-20	IRAK3
miR-11202-5p	17.7939	223.239	3.64914	1.55279e-09	TCONS_00130626	2.275	0.2775	-3.03531	6.24648e-05	0.000267863	CACTIN
miR-11202-5p	17.7939	223.239	3.64914	1.55279e-09	TCONS_00130629	6.405	2.47	-1.37469	0.0123981	0.0299814	CACTIN
miR-11202-5p	17.7939	223.239	3.64914	1.55279e-09	TCONS_00130836	9	3.3	-1.44746	0.000121111	0.000489693	FNIP1
miR-11202-5p	17.7939	223.239	3.64914	1.55279e-09	TCONS_00131276	4.0825	0.625	-2.70752	7.45544e-09	5.98656e-08	GRK6
miR-11202-5p	17.7939	223.239	3.64914	1.55279e-09	TCONS_00136362	4.0375	0.94	-2.10273	0.00640331	0.0168952	Nrg2
miR-11202-5p	17.7939	223.239	3.64914	1.55279e-09	TCONS_00147910	1.8475	0.001	-10.8514	1.0488e-20	2.59529e-19	TLN2
miR-11202-5p	17.7939	223.239	3.64914	1.55279e-09	TCONS_00155016	1.4825	0.045	-5.04196	1.14517e-19	2.61771e-18	CHD7
miR-11202-5p	17.7939	223.239	3.64914	1.55279e-09	TCONS_00156560	11.71	2.925	-2.00123	2.56446e-05	0.00011856	ZNF16
miR-11622-5p	0.01	0.30885	4.94883	0.041644	TCONS_00010257	28.72	2.8075	-3.3547	7.21406e-20	1.67313e-18	CD58
miR-11622-5p	0.01	0.30885	4.94883	0.041644	TCONS_00015656	43.5425	5.515	-2.98099	7.19259e-13	9.08074e-12	SATB1
miR-11622-5p	0.01	0.30885	4.94883	0.041644	TCONS_00017878	6.3125	0.29	-4.44409	9.51761e-29	3.84697e-27	SUGT1
miR-11622-5p	0.01	0.30885	4.94883	0.041644	TCONS_00023698	11.3	0.82	-3.78456	0.00938205	0.0235443	NF1
miR-11622-5p	0.01	0.30885	4.94883	0.041644	TCONS_00023722	5.31	2.5775	-1.04274	0.00557218	0.0149737	NF1
miR-11622-5p	0.01	0.30885	4.94883	0.041644	TCONS_00024942	5.2025	0.625	-3.05728	7.06173e-14	9.87667e-13	Nfe2l1
miR-11622-5p	0.01	0.30885	4.94883	0.041644	TCONS_00028443	1.8925	0.05	-5.24222	0.000324185	0.0011957	PLA2G4A
miR-11622-5p	0.01	0.30885	4.94883	0.041644	TCONS_00048176	4.7175	1.475	-1.67731	0.00262114	0.00771072	BIRC2
miR-11622-5p	0.01	0.30885	4.94883	0.041644	TCONS_00052416	3.195	0.055	-5.86024	2.17055e-22	5.98888e-21	LCP2
miR-11622-5p	0.01	0.30885	4.94883	0.041644	TCONS_00052734	20.675	2.1075	-3.29428	2.47194e-21	6.37735e-20	PIK3R1
miR-11622-5p	0.01	0.30885	4.94883	0.041644	TCONS_00053144	9.7875	0.88	-3.47536	9.28505e-17	1.66977e-15	C7
miR-11622-5p	0.01	0.30885	4.94883	0.041644	TCONS_00067769	1.1675	0.1175	-3.31269	0.000156674	0.000618965	Ccr2
miR-11622-5p	0.01	0.30885	4.94883	0.041644	TCONS_00067769	1.1675	0.1175	-3.31269	0.000156674	0.000618965	Ccr2
miR-11622-5p	0.01	0.30885	4.94883	0.041644	TCONS_00074278	4.255	0.14	-4.92566	9.86893e-28	3.80326e-26	-
miR-11622-5p	0.01	0.30885	4.94883	0.041644	TCONS_00078817	10.4475	1.0925	-3.25745	1.42844e-06	8.2481e-06	ITGA4
miR-11622-5p	0.01	0.30885	4.94883	0.041644	TCONS_00094460	3.74	0.085	-5.45943	1.45525e-12	1.78363e-11	-
miR-11622-5p	0.01	0.30885	4.94883	0.041644	TCONS_00103825	1.455	0.2675	-2.44341	0.00462585	0.0127336	GNG4
miR-11622-5p	0.01	0.30885	4.94883	0.041644	TCONS_00117227	3.7475	0.0175	-7.74243	8.30484e-14	1.15357e-12	Asx
miR-11622-5p	0.01	0.30885	4.94883	0.041644	TCONS_00117228	2.19	0.545	-2.0066	0.000662431	0.00227987	Asx
miR-11622-5p	0.01	0.30885	4.94883	0.041644	TCONS_00119162	2.71	0.08	-5.08215	0.000561792	0.00196469	Zap70
miR-11622-5p	0.01	0.30885	4.94883	0.041644	TCONS_00124031	1.015	0.055	-4.2059	0.000185777	0.00072358	HDAC9
miR-11622-5p	0.01	0.30885	4.94883	0.041644	TCONS_00128206	25.205	8.6825	-1.53753	7.2806e-06	3.7046e-05	WASL
miR-11622-5p	0.01	0.30885	4.94883	0.041644	TCONS_00145218	8.01	1.0675	-2.90757	9.3771e-07	5.5576e-06	HIF1A
miR-11622-5p	0.01	0.30885	4.94883	0.041644	TCONS_00145218	8.01	1.0675	-2.90757	9.3771e-07	5.5576e-06	HIF1A
miR-1185-3p	0.05035	0.93875	4.22068	0.000200105	TCONS_00003274	16.395	1.0825	-3.92082	3.7736e-22	1.02816e-20	IL6R
miR-1185-3p	0.05035	0.93875	4.22068	0.000200105	TCONS_00005183	8.6	0.9775	-3.13717	3.69048e-08	2.69394e-07	Pak2
miR-1185-3p	0.05035	0.93875	4.22068	0.000200105	TCONS_00006335	4.5975	0.795	-2.53182	0.0153641	0.0360924	PIK3CB
miR-1185-3p	0.05035	0.93875	4.22068	0.000200105	TCONS_00007370	1.2375	0.145	-3.0933	0.00528363	0.0142945	-
miR-1185-3p	0.05035	0.93875	4.22068	0.000200105	TCONS_00009261	1.87	0.57	-1.714	0.00529467	0.0143197	PTGER3
miR-1185-3p	0.05035	0.93875	4.22068	0.000200105	TCONS_00009906	1.2675	0.055	-4.52641	2.5557e-05	0.000118174	VAV3
miR-1185-3p	0.05035	0.93875	4.22068	0.000200105	TCONS_00010860	16.3025	5.3875	-1.59741	7.69286e-06	3.89615e-05	SHC1
miR-1185-3p	0.05035	0.93875	4.22068	0.000200105	TCONS_00011199	11.08	0.2775	-5.31933	7.93217e-09	6.35629e-08	CD84
miR-1185-3p	0.05035	0.93875	4.22068	0.000200105	TCONS_00011536	6.3075	0.3225	-4.2897	0.000641592	0.00221685	IFNAR2
miR-1185-3p	0.05035	0.93875	4.22068	0.000200105	TCONS_00011537	2.7575	0.2375	-3.53736	0.00121818	0.00392222	IFNAR2
miR-1185-3p	0.05035	0.93875	4.22068	0.000200105	TCONS_00011537	2.7575	0.2375	-3.53736	0.00121818	0.00392222	IFNAR2
miR-1185-3p	0.05035	0.93875	4.22068	0.000200105	TCONS_00013463	2.775	0.24	-3.53138	9.5431e-07	5.65029e-06	RNF168
miR-1185-3p	0.05035	0.93875	4.22068	0.000200105	TCONS_00015368	1.825	0.5975	-1.61089	0.00921942	0.0231866	RUNX1
miR-1185-3p	0.05035	0.93875	4.22068	0.000200105	TCONS_00017878	6.3125	0.29	-4.44409	9.51761e-29	3.84697e-27	SUGT1
miR-1185-3p	0.05035	0.93875	4.22068	0.000200105	TCONS_00018418	2.7375	0.0475	-5.84879	3.30658e-08	2.42667e-07	Rfxap
miR-1185-3p	0.05035	0.93875	4.22068	0.000200105	TCONS_00021096	5.05	0.001	-12.3021	2.6053e-08	1.94109e-07	MAP2K4
miR-1185-3p	0.05035	0.93875	4.22068	0.000200105	TCONS_00023698	11.3	0.82	-3.78456	0.00938205	0.0235443	NF1
miR-1185-3p	0.05035	0.93875	4.22068	0.000200105	TCONS_00023722	5.31	2.5775	-1.04274	0.00557218	0.0149737	NF1
miR-1185-3p	0.05035	0.93875	4.22068	0.000200105	TCONS_00024942	5.2025	0.625	-3.05728	7.06173e-14	9.87667e-13	Nfe2l1
miR-1185-3p	0.05035	0.93875	4.22068	0.000200105	TCONS_00024943	37.7375	18.8625	-1.00048	0.000530276	0.0018649	Nfe2l1
miR-1185-3p	0.05035	0.93875	4.22068	0.000200105	TCONS_00025084	13.9125	0.57	-4.60928	0.00231735	0.00692412	IKZF3
miR-1185-3p	0.05035	0.93875	4.22068	0.000200105	TCONS_00027336	33.1375	9.6775	-1.77576	4.22994e-09	3.5127e-08	AKT3
miR-1185-3p	0.05035	0.93875	4.22068	0.000200105	TCONS_00030862	1.27	0.001	-10.3106	1.58261e-29	6.65309e-28	RC3H1
miR-1185-3p	0.05035	0.93875	4.22068	0.000200105	TCONS_00031054	3.73	0.0875	-5.41375	9.23413e-16	1.51971e-14	RNASEL
miR-1185-3p	0.05035	0.93875	4.22068	0.000200105	TCONS_00032119	1.325	0.001	-10.3718	1.76925e-08	1.34775e-07	GATA3
miR-1185-3p	0.05035	0.93875	4.22068	0.000200105	TCONS_00032302	60.9025	4.76	-3.67747	1.13992e-27	4.37577e-26	ITGB1
miR-1185-3p	0.05035	0.93875	4.22068	0.000200105	TCONS_00035750	3.97	0.2875	-3.78751	0.00865734	0.0219411	PIP4K2A
miR-1185-3p	0.05035	0.93875	4.22068	0.000200105	TCONS_00035753	2.2825	0.001	-11.1564	0.00214526	0.00647346	PIP4K2A
miR-1185-3p	0.05035	0.93875	4.22068	0.000200105	TCONS_00039118	7.2475	0.115	-5.97778	2.53587e-07	1.63863e-06	ADCY7
miR-1185-3p	0.05035	0.93875	4.22068	0.000200105	TCONS_00047754	15.525	0.0525	-8.20806	6.35149e-09	5.1451e-08	PTPRJ
miR-1185-3p	0.05035	0.93875	4.22068	0.000200105	TCONS_00047754	15.525	0.0525	-8.20806	6.35149e-09	5.1451e-08	PTPRJ
miR-1185-3p	0.05035	0.93875	4.22068	0.000200105	TCONS_00048875	5.12	0.115	-5.47644	1.45615e-08	1.12115e-07	-
miR-1185-3p	0.05035	0.93875	4.22068	0.000200105	TCONS_00049768	7.87	1.505	-2.3866	5.39069e-09	4.41179e-08	LGR4
miR-1185-3p	0.05035	0.93875	4.22068	0.000200105	TCONS_00052950	56.8525	5.15	-3.46458	3.42874e-27	1.29088e-25	MAP3K1
miR-1185-3p	0.05035	0.93875	4.22068	0.000200105	TCONS_00053032	1.12	0.0425	-4.71989	2.12128e-05	9.93445e-05	ITGA2
miR-1185-3p	0.05035	0.93875	4.22068	0.000200105	TCONS_00053032	1.12	0.0425	-4.71989	2.12128e-05	9.93445e-05	ITGA2
miR-1185-3p	0.05035	0.93875	4.22068	0.000200105	TCONS_00053032	1.12	0.0425	-4.71989	2.12128e-05	9.93445e-05	ITGA2
miR-1185-3p	0.05035	0.93875	4.22068	0.000200105	TCONS_00060913	14.125	6.0775	-1.2167	0.000339041	0.00124464	RCOR1
miR-1185-3p	0.05035	0.93875	4.22068	0.000200105	TCONS_00061691	10.9175	2.855	-1.93508	0.000222499	0.000851652	ANPEP
miR-1185-3p	0.05035	0.93875	4.22068	0.000200105	TCONS_00071804	9.37	3.4725	-1.43207	0.000768578	0.00260672	ATF2
miR-1185-3p	0.05035	0.93875	4.22068	0.000200105	TCONS_00086962	29.375	0.145	-7.66239	9.8971e-08	6.79342e-07	PAK1
miR-1185-3p	0.05035	0.93875	4.22068	0.000200105	TCONS_00091581	19.92	3.8925	-2.35545	1.78931e-12	2.17179e-11	DOCK1
miR-1185-3p	0.05035	0.93875	4.22068	0.000200105	TCONS_00099780	7.095	0.4475	-3.98684	7.59172e-14	1.05802e-12	ADCY9
miR-1185-3p	0.05035	0.93875	4.22068	0.000200105	TCONS_00099781	5.3425	1.52	-1.81344	2.19194e-06	1.22642e-05	ADCY9
miR-1185-3p	0.05035	0.93875	4.22068	0.000200105	TCONS_00099781	5.3425	1.52	-1.81344	2.19194e-06	1.22642e-05	ADCY9
miR-1185-3p	0.05035	0.93875	4.22068	0.000200105	TCONS_00102382	1.5575	0.12	-3.69813	0.000640002	0.00221174	ACTN2
miR-1185-3p	0.05035	0.93875	4.22068	0.000200105	TCONS_00107755	13.795	3.4775	-1.98802	2.1018e-09	1.81251e-08	KAT6A
miR-1185-3p	0.05035	0.93875	4.22068	0.000200105	TCONS_00107757	7.0875	3.075	-1.20469	0.00215962	0.00651176	KAT6A
miR-1185-3p	0.05035	0.93875	4.22068	0.000200105	TCONS_00109103	4.53	1.6925	-1.42036	0.00424986	0.0118241	ASAP2
miR-1185-3p	0.05035	0.93875	4.22068	0.000200105	TCONS_00110842	12.0725	2.3675	-2.35029	1.666e-10	1.63185e-09	SOS1
miR-1185-3p	0.05035	0.93875	4.22068	0.000200105	TCONS_00110921	12.9975	0.57	-4.51113	3.42063e-17	6.37181e-16	EIF2AK2
miR-1185-3p	0.05035	0.93875	4.22068	0.000200105	TCONS_00121384	3.1575	0.1775	-4.15289	3.6969e-11	3.8763e-10	IGF1
miR-1185-3p	0.05035	0.93875	4.22068	0.000200105	TCONS_00121686	16.8975	1.1925	-3.82475	0.00664216	0.0174322	MYH9
miR-1185-3p	0.05035	0.93875	4.22068	0.000200105	TCONS_00121686	16.8975	1.1925	-3.82475	0.00664216	0.0174322	MYH9
miR-1185-3p	0.05035	0.93875	4.22068	0.000200105	TCONS_00121687	20.8075	4.3575	-2.25553	0.000137753	0.000550732	MYH9
miR-1185-3p	0.05035	0.93875	4.22068	0.000200105	TCONS_00121687	20.8075	4.3575	-2.25553	0.000137753	0.000550732	MYH9
miR-1185-3p	0.05035	0.93875	4.22068	0.000200105	TCONS_00121688	48.5875	4.83	-3.33049	7.31373e-20	1.69557e-18	MYH9
miR-1185-3p	0.05035	0.93875	4.22068	0.000200105	TCONS_00121688	48.5875	4.83	-3.33049	7.31373e-20	1.69557e-18	MYH9
miR-1185-3p	0.05035	0.93875	4.22068	0.000200105	TCONS_00128206	25.205	8.6825	-1.53753	7.2806e-06	3.7046e-05	WASL
miR-1185-3p	0.05035	0.93875	4.22068	0.000200105	TCONS_00129446	1.53	0.045	-5.08746	3.77809e-06	2.02572e-05	MAPK9
miR-1185-3p	0.05035	0.93875	4.22068	0.000200105	TCONS_00129722	9.185	0.5225	-4.13578	1.74221e-10	1.70255e-09	Jak3
miR-1185-3p	0.05035	0.93875	4.22068	0.000200105	TCONS_00129723	8.2275	0.36	-4.51439	4.15829e-06	2.21101e-05	JAK3
miR-1185-3p	0.05035	0.93875	4.22068	0.000200105	TCONS_00129723	8.2275	0.36	-4.51439	4.15829e-06	2.21101e-05	JAK3
miR-1185-3p	0.05035	0.93875	4.22068	0.000200105	TCONS_00130836	9	3.3	-1.44746	0.000121111	0.000489693	FNIP1
miR-1185-3p	0.05035	0.93875	4.22068	0.000200105	TCONS_00131770	21.66	4.575	-2.24319	1.05684e-07	7.21793e-07	Smad5
miR-1185-3p	0.05035	0.93875	4.22068	0.000200105	TCONS_00134539	12.5175	1.4575	-3.10238	3.72683e-10	3.50217e-09	CD97
miR-1185-3p	0.05035	0.93875	4.22068	0.000200105	TCONS_00135861	2.5775	0.7425	-1.79551	0.0210572	0.0471907	-
miR-1185-3p	0.05035	0.93875	4.22068	0.000200105	TCONS_00143032	20.415	3.8425	-2.40951	5.23263e-11	5.4084e-10	F2R
miR-1185-3p	0.05035	0.93875	4.22068	0.000200105	TCONS_00144278	3.085	0.1925	-4.00234	0.000516583	0.00182132	GNG2
miR-1185-3p	0.05035	0.93875	4.22068	0.000200105	TCONS_00144281	3.255	0.3225	-3.33529	5.69629e-05	0.000246119	GNG2
miR-1185-3p	0.05035	0.93875	4.22068	0.000200105	TCONS_00144461	2.655	0.835	-1.66886	0.00805771	0.0206197	MYO1E
miR-1185-3p	0.05035	0.93875	4.22068	0.000200105	TCONS_00151084	13.8	4.0225	-1.7785	0.00082192	0.00276926	TAB2
miR-1185-3p	0.05035	0.93875	4.22068	0.000200105	TCONS_00152392	43.9825	3.0325	-3.85835	3.1187e-28	1.23508e-26	FOXO3
miR-1185-3p	0.05035	0.93875	4.22068	0.000200105	TCONS_00152393	14.395	1.7975	-3.0015	2.65299e-14	3.85645e-13	FOXO3
miR-1185-3p	0.05035	0.93875	4.22068	0.000200105	TCONS_00154366	13.765	2.175	-2.66192	7.67656e-16	1.27264e-14	AGO2
miR-1185-3p	0.05035	0.93875	4.22068	0.000200105	TCONS_00154586	3.89	1.2575	-1.62921	0.0028136	0.00820987	ASAP1
miR-1185-3p	0.05035	0.93875	4.22068	0.000200105	TCONS_00154587	4.77	0.6425	-2.89222	0.00454305	0.0125356	ASAP1
miR-1185-3p	0.05035	0.93875	4.22068	0.000200105	TCONS_00155016	1.4825	0.045	-5.04196	1.14517e-19	2.61771e-18	CHD7
miR-1185-3p	0.05035	0.93875	4.22068	0.000200105	TCONS_00155024	1.7275	0.0425	-5.34508	2.406e-16	4.16251e-15	CHD7
miR-1185-3p	0.05035	0.93875	4.22068	0.000200105	TCONS_00157803	17.78	0.85	-4.38665	5.0984e-23	1.46162e-21	TPD52
miR-1185-3p	0.05035	0.93875	4.22068	0.000200105	TCONS_00160528	2.715	0.135	-4.32992	0.00087377	0.00292384	EDA
miR-1185-3p	0.05035	0.93875	4.22068	0.000200105	TCONS_00160530	4.4275	0.395	-3.48657	1.18985e-07	8.07382e-07	EDA
miR-1185-3p	0.05035	0.93875	4.22068	0.000200105	TCONS_00162799	16.3275	2.3725	-2.78282	1.30804e-10	1.29832e-09	TAB3
miR-11971-3p	8.30818	3.67185	-1.17802	2.75442e-07	TCONS_00003369	0.001	11.0225	13.4282	1.54333e-34	8.32121e-33	SEMA4A
miR-11971-3p	8.30818	3.67185	-1.17802	2.75442e-07	TCONS_00013422	0.001	1.05	10.0362	0.00699209	0.0182253	Muc4
miR-11971-3p	8.30818	3.67185	-1.17802	2.75442e-07	TCONS_00019877	3.09	14.3975	2.22014	1.10975e-07	7.55733e-07	Gas6
miR-11971-3p	8.30818	3.67185	-1.17802	2.75442e-07	TCONS_00022061	0.15	1.55	3.36923	0.000963383	0.00318777	CRHR1
miR-11971-3p	8.30818	3.67185	-1.17802	2.75442e-07	TCONS_00024334	2.1325	5.485	1.36295	0.0105664	0.0260973	PIK3R5
miR-11971-3p	8.30818	3.67185	-1.17802	2.75442e-07	TCONS_00025101	2.5075	9.47	1.91711	0.000816787	0.00275386	NR1D1
miR-11971-3p	8.30818	3.67185	-1.17802	2.75442e-07	TCONS_00040526	0.001	8.5625	13.0638	4.77355e-27	1.77558e-25	TGFB1
miR-11971-3p	8.30818	3.67185	-1.17802	2.75442e-07	TCONS_00040754	18.5175	70.23	1.9232	2.52652e-07	1.63312e-06	CLPTM1
miR-11971-3p	8.30818	3.67185	-1.17802	2.75442e-07	TCONS_00047662	0.2025	107.547	9.05284	2.48985e-42	1.88811e-40	F2
miR-11971-3p	8.30818	3.67185	-1.17802	2.75442e-07	TCONS_00063603	0.1525	21.5975	7.14591	1.07104e-12	1.33133e-11	IGHA1
miR-11971-3p	8.30818	3.67185	-1.17802	2.75442e-07	TCONS_00070488	0.001	2.7725	11.437	3.9157e-13	5.08004e-12	JAK2
miR-11971-3p	8.30818	3.67185	-1.17802	2.75442e-07	TCONS_00083519	0.0575	2.3675	5.36366	5.66694e-05	0.000244959	GPLD1
miR-11971-3p	8.30818	3.67185	-1.17802	2.75442e-07	TCONS_00083519	0.0575	2.3675	5.36366	5.66694e-05	0.000244959	GPLD1
miR-11971-3p	8.30818	3.67185	-1.17802	2.75442e-07	TCONS_00087299	0.001	4.3875	12.0992	8.13771e-15	1.24286e-13	FLI1
miR-11971-3p	8.30818	3.67185	-1.17802	2.75442e-07	TCONS_00087432	3.23	11.7075	1.85783	0.000110311	0.000449395	CD6
miR-11971-3p	8.30818	3.67185	-1.17802	2.75442e-07	TCONS_00098515	0.001	2.525	11.3021	0.00188334	0.0057714	AHSP
miR-11971-3p	8.30818	3.67185	-1.17802	2.75442e-07	TCONS_00101245	0.0975	5.355	5.77934	4.37924e-06	2.318e-05	Sh2b2
miR-11971-3p	8.30818	3.67185	-1.17802	2.75442e-07	TCONS_00129086	2.565	11.5475	2.17055	1.18668e-07	8.05417e-07	PAXIP1
miR-11971-3p	8.30818	3.67185	-1.17802	2.75442e-07	TCONS_00130221	9.9625	29.6725	1.57455	2.36283e-07	1.53491e-06	SMARCA4
miR-11971-3p	8.30818	3.67185	-1.17802	2.75442e-07	TCONS_00130622	5.94	52.605	3.14667	9.03719e-19	1.91255e-17	Pip5k1c
miR-11971-3p	8.30818	3.67185	-1.17802	2.75442e-07	TCONS_00134417	27.785	180.02	2.69578	3.01901e-19	6.66519e-18	AP1M1
miR-1197-3p	0.01	0.8262	6.36842	1.65838e-05	TCONS_00005058	1.565	0.0975	-4.00462	0.00108822	0.00355308	CD86
miR-1197-3p	0.01	0.8262	6.36842	1.65838e-05	TCONS_00005072	1.07	0.0125	-6.41954	0.00358229	0.0101618	CD86
miR-1197-3p	0.01	0.8262	6.36842	1.65838e-05	TCONS_00005719	4.865	0.001	-12.2482	4.24138e-37	2.57506e-35	PLD1
miR-1197-3p	0.01	0.8262	6.36842	1.65838e-05	TCONS_00010257	28.72	2.8075	-3.3547	7.21406e-20	1.67313e-18	CD58
miR-1197-3p	0.01	0.8262	6.36842	1.65838e-05	TCONS_00010824	16.32	2.0375	-3.00177	1.3807e-10	1.36468e-09	ADAR
miR-1197-3p	0.01	0.8262	6.36842	1.65838e-05	TCONS_00013463	2.775	0.24	-3.53138	9.5431e-07	5.65029e-06	RNF168
miR-1197-3p	0.01	0.8262	6.36842	1.65838e-05	TCONS_00013999	4.255	0.21	-4.3407	1.7372e-11	1.89206e-10	PIK3CA
miR-1197-3p	0.01	0.8262	6.36842	1.65838e-05	TCONS_00013999	4.255	0.21	-4.3407	1.7372e-11	1.89206e-10	PIK3CA
miR-1197-3p	0.01	0.8262	6.36842	1.65838e-05	TCONS_00015234	5.2325	0.3425	-3.93332	5.14721e-05	0.000224225	ICOSLG
miR-1197-3p	0.01	0.8262	6.36842	1.65838e-05	TCONS_00015234	5.2325	0.3425	-3.93332	5.14721e-05	0.000224225	ICOSLG
miR-1197-3p	0.01	0.8262	6.36842	1.65838e-05	TCONS_00016085	9.05	2.4675	-1.87487	9.65645e-07	5.71165e-06	RB1
miR-1197-3p	0.01	0.8262	6.36842	1.65838e-05	TCONS_00017878	6.3125	0.29	-4.44409	9.51761e-29	3.84697e-27	SUGT1
miR-1197-3p	0.01	0.8262	6.36842	1.65838e-05	TCONS_00021829	8.43	2.3275	-1.85675	2.61921e-05	0.000120844	STAT5A
miR-1197-3p	0.01	0.8262	6.36842	1.65838e-05	TCONS_00024942	5.2025	0.625	-3.05728	7.06173e-14	9.87667e-13	Nfe2l1
miR-1197-3p	0.01	0.8262	6.36842	1.65838e-05	TCONS_00024943	37.7375	18.8625	-1.00048	0.000530276	0.0018649	Nfe2l1
miR-1197-3p	0.01	0.8262	6.36842	1.65838e-05	TCONS_00025243	20.1425	4.5125	-2.15824	5.99745e-09	4.87308e-08	STAT5B
miR-1197-3p	0.01	0.8262	6.36842	1.65838e-05	TCONS_00031781	8.4325	0.1875	-5.491	1.57969e-09	1.38091e-08	PLCB4
miR-1197-3p	0.01	0.8262	6.36842	1.65838e-05	TCONS_00032179	2.515	0.47	-2.41983	0.00133746	0.00426377	CAMK1D
miR-1197-3p	0.01	0.8262	6.36842	1.65838e-05	TCONS_00032181	3.1275	0.11	-4.82943	0.00293791	0.00853406	CAMK1D
miR-1197-3p	0.01	0.8262	6.36842	1.65838e-05	TCONS_00032275	2.3175	0.01	-7.85643	3.01144e-15	4.75631e-14	PARD3
miR-1197-3p	0.01	0.8262	6.36842	1.65838e-05	TCONS_00033371	5.61	0.035	-7.3245	5.31461e-09	4.35438e-08	PRNP
miR-1197-3p	0.01	0.8262	6.36842	1.65838e-05	TCONS_00039118	7.2475	0.115	-5.97778	2.53587e-07	1.63863e-06	ADCY7
miR-1197-3p	0.01	0.8262	6.36842	1.65838e-05	TCONS_00040855	11.2725	4.86	-1.21378	0.000450588	0.00160852	ARHGAP35
miR-1197-3p	0.01	0.8262	6.36842	1.65838e-05	TCONS_00040861	11.2725	4.86	-1.21378	0.000450689	0.0016087	ARHGAP35
miR-1197-3p	0.01	0.8262	6.36842	1.65838e-05	TCONS_00045871	9.36	3.1175	-1.58612	4.78357e-06	2.51616e-05	ZBTB16
miR-1197-3p	0.01	0.8262	6.36842	1.65838e-05	TCONS_00046107	2.55	0.58	-2.13637	0.00291322	0.00846945	Nlrx1
miR-1197-3p	0.01	0.8262	6.36842	1.65838e-05	TCONS_00046109	2.9075	0.155	-4.22944	7.79588e-05	0.000327916	Nlrx1
miR-1197-3p	0.01	0.8262	6.36842	1.65838e-05	TCONS_00046267	2.725	0.085	-5.00265	0.00219019	0.00658975	CRTAM
miR-1197-3p	0.01	0.8262	6.36842	1.65838e-05	TCONS_00048875	5.12	0.115	-5.47644	1.45615e-08	1.12115e-07	-
miR-1197-3p	0.01	0.8262	6.36842	1.65838e-05	TCONS_00049650	14.6775	3.31	-2.1487	6.56736e-10	6.00722e-09	ARRB1
miR-1197-3p	0.01	0.8262	6.36842	1.65838e-05	TCONS_00049768	7.87	1.505	-2.3866	5.39069e-09	4.41179e-08	LGR4
miR-1197-3p	0.01	0.8262	6.36842	1.65838e-05	TCONS_00052416	3.195	0.055	-5.86024	2.17055e-22	5.98888e-21	LCP2
miR-1197-3p	0.01	0.8262	6.36842	1.65838e-05	TCONS_00052791	6.1025	0.3275	-4.21983	3.21627e-16	5.49317e-15	ERBB2IP
miR-1197-3p	0.01	0.8262	6.36842	1.65838e-05	TCONS_00052793	16.7575	0.4125	-5.34427	5.75219e-09	4.69131e-08	ERBB2IP
miR-1197-3p	0.01	0.8262	6.36842	1.65838e-05	TCONS_00052950	56.8525	5.15	-3.46458	3.42874e-27	1.29088e-25	MAP3K1
miR-1197-3p	0.01	0.8262	6.36842	1.65838e-05	TCONS_00053032	1.12	0.0425	-4.71989	2.12128e-05	9.93445e-05	ITGA2
miR-1197-3p	0.01	0.8262	6.36842	1.65838e-05	TCONS_00053032	1.12	0.0425	-4.71989	2.12128e-05	9.93445e-05	ITGA2
miR-1197-3p	0.01	0.8262	6.36842	1.65838e-05	TCONS_00053032	1.12	0.0425	-4.71989	2.12128e-05	9.93445e-05	ITGA2
miR-1197-3p	0.01	0.8262	6.36842	1.65838e-05	TCONS_00055522	7.2225	0.9475	-2.9303	0.0034703	0.00987937	DTX1
miR-1197-3p	0.01	0.8262	6.36842	1.65838e-05	TCONS_00055522	7.2225	0.9475	-2.9303	0.0034703	0.00987937	DTX1
miR-1197-3p	0.01	0.8262	6.36842	1.65838e-05	TCONS_00056355	1.7975	0.001	-10.8118	0.00014206	0.000566523	FGB
miR-1197-3p	0.01	0.8262	6.36842	1.65838e-05	TCONS_00057280	8.135	0.001	-12.9899	3.16767e-63	5.33422e-61	GUCY1A1
miR-1197-3p	0.01	0.8262	6.36842	1.65838e-05	TCONS_00058712	4.1575	0.3475	-3.58063	2.2218e-05	0.00010371	TXNRD2
miR-1197-3p	0.01	0.8262	6.36842	1.65838e-05	TCONS_00065666	2.2975	0.14	-4.03657	0.000149695	0.000593389	CCR1
miR-1197-3p	0.01	0.8262	6.36842	1.65838e-05	TCONS_00065683	1.8	0.21	-3.09954	0.000236796	0.000901154	XCR1
miR-1197-3p	0.01	0.8262	6.36842	1.65838e-05	TCONS_00071414	3.44	0.0725	-5.56828	2.79112e-11	2.96626e-10	BIN1
miR-1197-3p	0.01	0.8262	6.36842	1.65838e-05	TCONS_00071414	3.44	0.0725	-5.56828	2.79112e-11	2.96626e-10	BIN1
miR-1197-3p	0.01	0.8262	6.36842	1.65838e-05	TCONS_00074576	1.6425	0.23	-2.83619	0.00425449	0.0118349	WNT4
miR-1197-3p	0.01	0.8262	6.36842	1.65838e-05	TCONS_00076525	3.4075	0.015	-7.82761	4.41725e-10	4.11283e-09	PPP3CC
miR-1197-3p	0.01	0.8262	6.36842	1.65838e-05	TCONS_00076526	2.28	0.02	-6.83289	3.67218e-09	3.07121e-08	PPP3CC
miR-1197-3p	0.01	0.8262	6.36842	1.65838e-05	TCONS_00085638	4.1775	0.0425	-6.61903	1.61004e-20	3.92622e-19	TRIM38
miR-1197-3p	0.01	0.8262	6.36842	1.65838e-05	TCONS_00086755	20.4575	3.19	-2.681	4.25025e-13	5.49708e-12	Picalm
miR-1197-3p	0.01	0.8262	6.36842	1.65838e-05	TCONS_00092250	70.2125	16.5125	-2.08817	4.98242e-08	3.56659e-07	RBP4
miR-1197-3p	0.01	0.8262	6.36842	1.65838e-05	TCONS_00094464	1.6675	0.1975	-3.07776	9.88489e-08	6.78742e-07	-
miR-1197-3p	0.01	0.8262	6.36842	1.65838e-05	TCONS_00098266	9.1575	2.2975	-1.99489	8.0204e-09	6.42266e-08	PRKCB
miR-1197-3p	0.01	0.8262	6.36842	1.65838e-05	TCONS_00099780	7.095	0.4475	-3.98684	7.59172e-14	1.05802e-12	ADCY9
miR-1197-3p	0.01	0.8262	6.36842	1.65838e-05	TCONS_00099781	5.3425	1.52	-1.81344	2.19194e-06	1.22642e-05	ADCY9
miR-1197-3p	0.01	0.8262	6.36842	1.65838e-05	TCONS_00099781	5.3425	1.52	-1.81344	2.19194e-06	1.22642e-05	ADCY9
miR-1197-3p	0.01	0.8262	6.36842	1.65838e-05	TCONS_00100553	1.3	0.1325	-3.29445	0.00976624	0.0243731	SPN
miR-1197-3p	0.01	0.8262	6.36842	1.65838e-05	TCONS_00104361	1.1225	0.0575	-4.28701	0.0161627	0.0376549	Prf1
miR-1197-3p	0.01	0.8262	6.36842	1.65838e-05	TCONS_00104361	1.1225	0.0575	-4.28701	0.0161627	0.0376549	Prf1
miR-1197-3p	0.01	0.8262	6.36842	1.65838e-05	TCONS_00107641	28.4025	1.465	-4.27705	1.6989e-24	5.41455e-23	FGFR1
miR-1197-3p	0.01	0.8262	6.36842	1.65838e-05	TCONS_00108019	1.1875	0.0725	-4.0338	7.53312e-06	3.82317e-05	-
miR-1197-3p	0.01	0.8262	6.36842	1.65838e-05	TCONS_00109825	53.395	4.74	-3.49375	1.44506e-17	2.77355e-16	Ppp3r1
miR-1197-3p	0.01	0.8262	6.36842	1.65838e-05	TCONS_00109826	6.3975	0.26	-4.62092	0.00397469	0.0111404	Ppp3r1
miR-1197-3p	0.01	0.8262	6.36842	1.65838e-05	TCONS_00110842	12.0725	2.3675	-2.35029	1.666e-10	1.63185e-09	SOS1
miR-1197-3p	0.01	0.8262	6.36842	1.65838e-05	TCONS_00112356	8.545	1.3725	-2.63827	5.29891e-10	4.89111e-09	ADCY6
miR-1197-3p	0.01	0.8262	6.36842	1.65838e-05	TCONS_00112358	3.7625	0.5725	-2.71634	0.00490924	0.0134031	ADCY6
miR-1197-3p	0.01	0.8262	6.36842	1.65838e-05	TCONS_00113244	25.06	3.6925	-2.76272	8.40175e-14	1.16648e-12	STAT6
miR-1197-3p	0.01	0.8262	6.36842	1.65838e-05	TCONS_00114684	15.05	5.3425	-1.49418	9.88574e-06	4.91402e-05	VWF
miR-1197-3p	0.01	0.8262	6.36842	1.65838e-05	TCONS_00114684	15.05	5.3425	-1.49418	9.88574e-06	4.91402e-05	VWF
miR-1197-3p	0.01	0.8262	6.36842	1.65838e-05	TCONS_00115693	5.835	1.5475	-1.91479	0.000918301	0.00305528	TRAF2
miR-1197-3p	0.01	0.8262	6.36842	1.65838e-05	TCONS_00115694	2.1275	0.4925	-2.11096	0.00547774	0.014749	TRAF2
miR-1197-3p	0.01	0.8262	6.36842	1.65838e-05	TCONS_00119162	2.71	0.08	-5.08215	0.000561792	0.00196469	Zap70
miR-1197-3p	0.01	0.8262	6.36842	1.65838e-05	TCONS_00121647	1.955	0.045	-5.4411	0.00174587	0.00539712	MB
miR-1197-3p	0.01	0.8262	6.36842	1.65838e-05	TCONS_00123755	7.7775	1.455	-2.41829	0.0157055	0.0367471	DYNC1I1
miR-1197-3p	0.01	0.8262	6.36842	1.65838e-05	TCONS_00125272	15.1625	0.855	-4.14844	2.74768e-27	1.0398e-25	GLI3
miR-1197-3p	0.01	0.8262	6.36842	1.65838e-05	TCONS_00125809	22.4575	1.15	-4.28749	1.44906e-05	6.99073e-05	TRBC2
miR-1197-3p	0.01	0.8262	6.36842	1.65838e-05	TCONS_00125837	11.36	1.9575	-2.53688	0.00111728	0.00363359	TRBC2
miR-1197-3p	0.01	0.8262	6.36842	1.65838e-05	TCONS_00125838	11.36	1.9575	-2.53688	0.0011152	0.00362824	TRBC2
miR-1197-3p	0.01	0.8262	6.36842	1.65838e-05	TCONS_00126543	4.0975	0.001	-12.0005	2.83618e-41	2.05781e-39	SAMD9
miR-1197-3p	0.01	0.8262	6.36842	1.65838e-05	TCONS_00126544	1.4825	0.0025	-9.21189	6.19068e-06	3.19306e-05	SAMD9
miR-1197-3p	0.01	0.8262	6.36842	1.65838e-05	TCONS_00128206	25.205	8.6825	-1.53753	7.2806e-06	3.7046e-05	WASL
miR-1197-3p	0.01	0.8262	6.36842	1.65838e-05	TCONS_00129722	9.185	0.5225	-4.13578	1.74221e-10	1.70255e-09	Jak3
miR-1197-3p	0.01	0.8262	6.36842	1.65838e-05	TCONS_00129723	8.2275	0.36	-4.51439	4.15829e-06	2.21101e-05	JAK3
miR-1197-3p	0.01	0.8262	6.36842	1.65838e-05	TCONS_00129723	8.2275	0.36	-4.51439	4.15829e-06	2.21101e-05	JAK3
miR-1197-3p	0.01	0.8262	6.36842	1.65838e-05	TCONS_00130836	9	3.3	-1.44746	0.000121111	0.000489693	FNIP1
miR-1197-3p	0.01	0.8262	6.36842	1.65838e-05	TCONS_00144600	4.445	0.505	-3.13783	3.53483e-13	4.60421e-12	PYGO1
miR-1197-3p	0.01	0.8262	6.36842	1.65838e-05	TCONS_00144600	4.445	0.505	-3.13783	3.53483e-13	4.60421e-12	PYGO1
miR-1197-3p	0.01	0.8262	6.36842	1.65838e-05	TCONS_00144757	12.785	0.5675	-4.49369	9.43288e-24	2.85905e-22	SPPL2A
miR-1197-3p	0.01	0.8262	6.36842	1.65838e-05	TCONS_00144758	5.295	0.62	-3.09429	7.99761e-09	6.40703e-08	SPPL2A
miR-1197-3p	0.01	0.8262	6.36842	1.65838e-05	TCONS_00145218	8.01	1.0675	-2.90757	9.3771e-07	5.5576e-06	HIF1A
miR-1197-3p	0.01	0.8262	6.36842	1.65838e-05	TCONS_00145218	8.01	1.0675	-2.90757	9.3771e-07	5.5576e-06	HIF1A
miR-1197-3p	0.01	0.8262	6.36842	1.65838e-05	TCONS_00151629	20.5375	10.015	-1.0361	0.00107656	0.00351965	MLLT4
miR-1197-3p	0.01	0.8262	6.36842	1.65838e-05	TCONS_00154366	13.765	2.175	-2.66192	7.67656e-16	1.27264e-14	AGO2
miR-1197-3p	0.01	0.8262	6.36842	1.65838e-05	TCONS_00154586	3.89	1.2575	-1.62921	0.0028136	0.00820987	ASAP1
miR-1197-3p	0.01	0.8262	6.36842	1.65838e-05	TCONS_00154587	4.77	0.6425	-2.89222	0.00454305	0.0125356	ASAP1
miR-1197-3p	0.01	0.8262	6.36842	1.65838e-05	TCONS_00156560	11.71	2.925	-2.00123	2.56446e-05	0.00011856	ZNF16
miR-1197-3p	0.01	0.8262	6.36842	1.65838e-05	TCONS_00160354	2.4025	0.765	-1.651	0.0117423	0.0285883	Otud5
miR-11980-5p	0.6748	10.1155	3.90596	1.91793e-06	TCONS_00086931	57.13	10.14	-2.49419	3.15505e-13	4.12876e-12	GAB2
miR-11980-5p	0.6748	10.1155	3.90596	1.91793e-06	TCONS_00087250	5.815	0.625	-3.21785	1.02785e-08	8.09522e-08	TIRAP
miR-11980-5p	0.6748	10.1155	3.90596	1.91793e-06	TCONS_00090123	127.64	36.0675	-1.82331	1.21436e-05	5.93794e-05	CD81
miR-11980-5p	0.6748	10.1155	3.90596	1.91793e-06	TCONS_00090123	127.64	36.0675	-1.82331	1.21436e-05	5.93794e-05	CD81
miR-11980-5p	0.6748	10.1155	3.90596	1.91793e-06	TCONS_00090406	17.225	7.5725	-1.18566	0.000187371	0.000729211	PTEN
miR-11980-5p	0.6748	10.1155	3.90596	1.91793e-06	TCONS_00126408	6.1825	0.135	-5.51716	3.19742e-09	2.69834e-08	IKZF1
miR-11980-5p	0.6748	10.1155	3.90596	1.91793e-06	TCONS_00129722	9.185	0.5225	-4.13578	1.74221e-10	1.70255e-09	Jak3
miR-11980-5p	0.6748	10.1155	3.90596	1.91793e-06	TCONS_00129723	8.2275	0.36	-4.51439	4.15829e-06	2.21101e-05	JAK3
miR-11980-5p	0.6748	10.1155	3.90596	1.91793e-06	TCONS_00129723	8.2275	0.36	-4.51439	4.15829e-06	2.21101e-05	JAK3
miR-11980-5p	0.6748	10.1155	3.90596	1.91793e-06	TCONS_00130836	9	3.3	-1.44746	0.000121111	0.000489693	FNIP1
miR-11980-5p	0.6748	10.1155	3.90596	1.91793e-06	TCONS_00131276	4.0825	0.625	-2.70752	7.45544e-09	5.98656e-08	GRK6
miR-11980-5p	0.6748	10.1155	3.90596	1.91793e-06	TCONS_00131652	9.8525	3.4025	-1.53389	0.00141838	0.00449249	TCF7
miR-11980-5p	0.6748	10.1155	3.90596	1.91793e-06	TCONS_00151629	20.5375	10.015	-1.0361	0.00107656	0.00351965	MLLT4
miR-11985-3p	2.17893	9.20557	2.07889	0.00281208	TCONS_00007733	6.4975	0.3575	-4.18387	1.89626e-15	3.04907e-14	INPP5D
miR-11985-3p	2.17893	9.20557	2.07889	0.00281208	TCONS_00017878	6.3125	0.29	-4.44409	9.51761e-29	3.84697e-27	SUGT1
miR-11985-3p	2.17893	9.20557	2.07889	0.00281208	TCONS_00020669	33.7225	14.75	-1.193	0.000196192	0.000760666	RPA1
miR-11985-3p	2.17893	9.20557	2.07889	0.00281208	TCONS_00020669	33.7225	14.75	-1.193	0.000196192	0.000760666	RPA1
miR-11985-3p	2.17893	9.20557	2.07889	0.00281208	TCONS_00030862	1.27	0.001	-10.3106	1.58261e-29	6.65309e-28	RC3H1
miR-11985-3p	2.17893	9.20557	2.07889	0.00281208	TCONS_00031054	3.73	0.0875	-5.41375	9.23413e-16	1.51971e-14	RNASEL
miR-11985-3p	2.17893	9.20557	2.07889	0.00281208	TCONS_00034331	24.6575	4.835	-2.35044	0.0123785	0.0299351	CTNNBL1
miR-11985-3p	2.17893	9.20557	2.07889	0.00281208	TCONS_00036639	12.3175	0.9625	-3.67778	1.46617e-13	1.98587e-12	RASSF2
miR-11985-3p	2.17893	9.20557	2.07889	0.00281208	TCONS_00046267	2.725	0.085	-5.00265	0.00219019	0.00658975	CRTAM
miR-11985-3p	2.17893	9.20557	2.07889	0.00281208	TCONS_00057280	8.135	0.001	-12.9899	3.16767e-63	5.33422e-61	GUCY1A1
miR-11985-3p	2.17893	9.20557	2.07889	0.00281208	TCONS_00066285	2.2775	0.1325	-4.10339	1.15132e-05	5.6584e-05	Eomes
miR-11985-3p	2.17893	9.20557	2.07889	0.00281208	TCONS_00066670	9.915	0.2275	-5.44567	0.000346561	0.00126923	VHL
miR-11985-3p	2.17893	9.20557	2.07889	0.00281208	TCONS_00074936	8.795	0.915	-3.26484	2.73289e-09	2.32872e-08	EPHA2
miR-11985-3p	2.17893	9.20557	2.07889	0.00281208	TCONS_00074936	8.795	0.915	-3.26484	2.73289e-09	2.32872e-08	EPHA2
miR-11985-3p	2.17893	9.20557	2.07889	0.00281208	TCONS_00087250	5.815	0.625	-3.21785	1.02785e-08	8.09522e-08	TIRAP
miR-11985-3p	2.17893	9.20557	2.07889	0.00281208	TCONS_00099780	7.095	0.4475	-3.98684	7.59172e-14	1.05802e-12	ADCY9
miR-11985-3p	2.17893	9.20557	2.07889	0.00281208	TCONS_00099781	5.3425	1.52	-1.81344	2.19194e-06	1.22642e-05	ADCY9
miR-11985-3p	2.17893	9.20557	2.07889	0.00281208	TCONS_00099781	5.3425	1.52	-1.81344	2.19194e-06	1.22642e-05	ADCY9
miR-11985-3p	2.17893	9.20557	2.07889	0.00281208	TCONS_00113244	25.06	3.6925	-2.76272	8.40175e-14	1.16648e-12	STAT6
miR-11985-3p	2.17893	9.20557	2.07889	0.00281208	TCONS_00131276	4.0825	0.625	-2.70752	7.45544e-09	5.98656e-08	GRK6
miR-11985-3p	2.17893	9.20557	2.07889	0.00281208	TCONS_00132807	9.7525	0.61	-3.99889	4.41731e-21	1.12044e-19	Cyfip2
miR-11985-3p	2.17893	9.20557	2.07889	0.00281208	TCONS_00139112	14.3775	0.8875	-4.01792	5.46499e-23	1.56367e-21	KIT
miR-11985-3p	2.17893	9.20557	2.07889	0.00281208	TCONS_00150774	26.735	1.8475	-3.85508	1.50899e-06	8.67491e-06	TCF21
miR-11985-3p	2.17893	9.20557	2.07889	0.00281208	TCONS_00154366	13.765	2.175	-2.66192	7.67656e-16	1.27264e-14	AGO2
miR-11987-5p	0.741425	8.08982	3.44774	5.68124e-05	TCONS_00000667	5.3675	0.435	-3.62516	0.000151475	0.000599999	Ctps1
miR-11987-5p	0.741425	8.08982	3.44774	5.68124e-05	TCONS_00003274	16.395	1.0825	-3.92082	3.7736e-22	1.02816e-20	IL6R
miR-11987-5p	0.741425	8.08982	3.44774	5.68124e-05	TCONS_00005072	1.07	0.0125	-6.41954	0.00358229	0.0101618	CD86
miR-11987-5p	0.741425	8.08982	3.44774	5.68124e-05	TCONS_00005719	4.865	0.001	-12.2482	4.24138e-37	2.57506e-35	PLD1
miR-11987-5p	0.741425	8.08982	3.44774	5.68124e-05	TCONS_00009261	1.87	0.57	-1.714	0.00529467	0.0143197	PTGER3
miR-11987-5p	0.741425	8.08982	3.44774	5.68124e-05	TCONS_00009707	19.545	1.3625	-3.84247	5.28826e-20	1.2392e-18	TGFBR3
miR-11987-5p	0.741425	8.08982	3.44774	5.68124e-05	TCONS_00009707	19.545	1.3625	-3.84247	5.28826e-20	1.2392e-18	TGFBR3
miR-11987-5p	0.741425	8.08982	3.44774	5.68124e-05	TCONS_00009708	8.28	0.495	-4.06413	2.05666e-05	9.65182e-05	TGFBR3
miR-11987-5p	0.741425	8.08982	3.44774	5.68124e-05	TCONS_00009708	8.28	0.495	-4.06413	2.05666e-05	9.65182e-05	TGFBR3
miR-11987-5p	0.741425	8.08982	3.44774	5.68124e-05	TCONS_00009708	8.28	0.495	-4.06413	2.05666e-05	9.65182e-05	TGFBR3
miR-11987-5p	0.741425	8.08982	3.44774	5.68124e-05	TCONS_00009906	1.2675	0.055	-4.52641	2.5557e-05	0.000118174	VAV3
miR-11987-5p	0.741425	8.08982	3.44774	5.68124e-05	TCONS_00010824	16.32	2.0375	-3.00177	1.3807e-10	1.36468e-09	ADAR
miR-11987-5p	0.741425	8.08982	3.44774	5.68124e-05	TCONS_00012575	11.9275	0.375	-4.99126	0.000102938	0.000422343	CD47
miR-11987-5p	0.741425	8.08982	3.44774	5.68124e-05	TCONS_00013999	4.255	0.21	-4.3407	1.7372e-11	1.89206e-10	PIK3CA
miR-11987-5p	0.741425	8.08982	3.44774	5.68124e-05	TCONS_00013999	4.255	0.21	-4.3407	1.7372e-11	1.89206e-10	PIK3CA
miR-11987-5p	0.741425	8.08982	3.44774	5.68124e-05	TCONS_00015656	43.5425	5.515	-2.98099	7.19259e-13	9.08074e-12	SATB1
miR-11987-5p	0.741425	8.08982	3.44774	5.68124e-05	TCONS_00016085	9.05	2.4675	-1.87487	9.65645e-07	5.71165e-06	RB1
miR-11987-5p	0.741425	8.08982	3.44774	5.68124e-05	TCONS_00016612	4.3175	0.0575	-6.23049	2.17478e-11	2.34045e-10	FLT3
miR-11987-5p	0.741425	8.08982	3.44774	5.68124e-05	TCONS_00017878	6.3125	0.29	-4.44409	9.51761e-29	3.84697e-27	SUGT1
miR-11987-5p	0.741425	8.08982	3.44774	5.68124e-05	TCONS_00018418	2.7375	0.0475	-5.84879	3.30658e-08	2.42667e-07	Rfxap
miR-11987-5p	0.741425	8.08982	3.44774	5.68124e-05	TCONS_00023895	13.9475	1.85	-2.91441	3.35016e-11	3.52943e-10	Crk
miR-11987-5p	0.741425	8.08982	3.44774	5.68124e-05	TCONS_00024942	5.2025	0.625	-3.05728	7.06173e-14	9.87667e-13	Nfe2l1
miR-11987-5p	0.741425	8.08982	3.44774	5.68124e-05	TCONS_00024943	37.7375	18.8625	-1.00048	0.000530276	0.0018649	Nfe2l1
miR-11987-5p	0.741425	8.08982	3.44774	5.68124e-05	TCONS_00030862	1.27	0.001	-10.3106	1.58261e-29	6.65309e-28	RC3H1
miR-11987-5p	0.741425	8.08982	3.44774	5.68124e-05	TCONS_00032119	1.325	0.001	-10.3718	1.76925e-08	1.34775e-07	GATA3
miR-11987-5p	0.741425	8.08982	3.44774	5.68124e-05	TCONS_00034308	1.34	0.31	-2.11189	0.0146576	0.0346248	SRC
miR-11987-5p	0.741425	8.08982	3.44774	5.68124e-05	TCONS_00034331	24.6575	4.835	-2.35044	0.0123785	0.0299351	CTNNBL1
miR-11987-5p	0.741425	8.08982	3.44774	5.68124e-05	TCONS_00034587	99.2875	15.9275	-2.64009	1.1027e-17	2.14304e-16	YWHAB
miR-11987-5p	0.741425	8.08982	3.44774	5.68124e-05	TCONS_00037896	16.5175	6.5625	-1.33168	5.75392e-05	0.000248463	PREX1
miR-11987-5p	0.741425	8.08982	3.44774	5.68124e-05	TCONS_00038810	14.89	5.745	-1.37396	0.00159511	0.00498428	IRF8
miR-11987-5p	0.741425	8.08982	3.44774	5.68124e-05	TCONS_00041885	2.745	0.285	-3.26777	1.06584e-13	1.46354e-12	-
miR-11987-5p	0.741425	8.08982	3.44774	5.68124e-05	TCONS_00045871	9.36	3.1175	-1.58612	4.78357e-06	2.51616e-05	ZBTB16
miR-11987-5p	0.741425	8.08982	3.44774	5.68124e-05	TCONS_00047570	2.425	0.0675	-5.16695	6.00924e-14	8.45495e-13	-
miR-11987-5p	0.741425	8.08982	3.44774	5.68124e-05	TCONS_00048875	5.12	0.115	-5.47644	1.45615e-08	1.12115e-07	-
miR-11987-5p	0.741425	8.08982	3.44774	5.68124e-05	TCONS_00052791	6.1025	0.3275	-4.21983	3.21627e-16	5.49317e-15	ERBB2IP
miR-11987-5p	0.741425	8.08982	3.44774	5.68124e-05	TCONS_00052793	16.7575	0.4125	-5.34427	5.75219e-09	4.69131e-08	ERBB2IP
miR-11987-5p	0.741425	8.08982	3.44774	5.68124e-05	TCONS_00053144	9.7875	0.88	-3.47536	9.28505e-17	1.66977e-15	C7
miR-11987-5p	0.741425	8.08982	3.44774	5.68124e-05	TCONS_00058997	37.14	3.6325	-3.35394	3.10136e-19	6.84186e-18	IGF1R
miR-11987-5p	0.741425	8.08982	3.44774	5.68124e-05	TCONS_00058997	37.14	3.6325	-3.35394	3.10136e-19	6.84186e-18	IGF1R
miR-11987-5p	0.741425	8.08982	3.44774	5.68124e-05	TCONS_00058997	37.14	3.6325	-3.35394	3.10136e-19	6.84186e-18	IGF1R
miR-11987-5p	0.741425	8.08982	3.44774	5.68124e-05	TCONS_00071804	9.37	3.4725	-1.43207	0.000768578	0.00260672	ATF2
miR-11987-5p	0.741425	8.08982	3.44774	5.68124e-05	TCONS_00076525	3.4075	0.015	-7.82761	4.41725e-10	4.11283e-09	PPP3CC
miR-11987-5p	0.741425	8.08982	3.44774	5.68124e-05	TCONS_00076526	2.28	0.02	-6.83289	3.67218e-09	3.07121e-08	PPP3CC
miR-11987-5p	0.741425	8.08982	3.44774	5.68124e-05	TCONS_00084389	8.3375	0.26	-5.00303	1.93059e-06	1.09076e-05	TAP1
miR-11987-5p	0.741425	8.08982	3.44774	5.68124e-05	TCONS_00086387	9.945	2.6475	-1.90934	8.833e-06	4.42629e-05	RIPK1
miR-11987-5p	0.741425	8.08982	3.44774	5.68124e-05	TCONS_00091581	19.92	3.8925	-2.35545	1.78931e-12	2.17179e-11	DOCK1
miR-11987-5p	0.741425	8.08982	3.44774	5.68124e-05	TCONS_00098266	9.1575	2.2975	-1.99489	8.0204e-09	6.42266e-08	PRKCB
miR-11987-5p	0.741425	8.08982	3.44774	5.68124e-05	TCONS_00099780	7.095	0.4475	-3.98684	7.59172e-14	1.05802e-12	ADCY9
miR-11987-5p	0.741425	8.08982	3.44774	5.68124e-05	TCONS_00099781	5.3425	1.52	-1.81344	2.19194e-06	1.22642e-05	ADCY9
miR-11987-5p	0.741425	8.08982	3.44774	5.68124e-05	TCONS_00099781	5.3425	1.52	-1.81344	2.19194e-06	1.22642e-05	ADCY9
miR-11987-5p	0.741425	8.08982	3.44774	5.68124e-05	TCONS_00103825	1.455	0.2675	-2.44341	0.00462585	0.0127336	GNG4
miR-11987-5p	0.741425	8.08982	3.44774	5.68124e-05	TCONS_00110842	12.0725	2.3675	-2.35029	1.666e-10	1.63185e-09	SOS1
miR-11987-5p	0.741425	8.08982	3.44774	5.68124e-05	TCONS_00114096	7.29	1.255	-2.53823	5.96102e-09	4.8475e-08	KRAS
miR-11987-5p	0.741425	8.08982	3.44774	5.68124e-05	TCONS_00120069	3.7625	0.435	-3.1126	2.38927e-06	1.32644e-05	-
miR-11987-5p	0.741425	8.08982	3.44774	5.68124e-05	TCONS_00120793	5.7975	0.2	-4.85736	1.57282e-21	4.12838e-20	IRAK3
miR-11987-5p	0.741425	8.08982	3.44774	5.68124e-05	TCONS_00125024	6.64	0.985	-2.75299	1.3642e-07	9.16379e-07	SKAP2
miR-11987-5p	0.741425	8.08982	3.44774	5.68124e-05	TCONS_00127366	29.23	1.555	-4.23246	3.37623e-20	8.02025e-19	CAV1
miR-11987-5p	0.741425	8.08982	3.44774	5.68124e-05	TCONS_00139112	14.3775	0.8875	-4.01792	5.46499e-23	1.56367e-21	KIT
miR-11987-5p	0.741425	8.08982	3.44774	5.68124e-05	TCONS_00144600	4.445	0.505	-3.13783	3.53483e-13	4.60421e-12	PYGO1
miR-11987-5p	0.741425	8.08982	3.44774	5.68124e-05	TCONS_00144600	4.445	0.505	-3.13783	3.53483e-13	4.60421e-12	PYGO1
miR-11987-5p	0.741425	8.08982	3.44774	5.68124e-05	TCONS_00148118	2.265	0.0625	-5.17951	8.33803e-11	8.42983e-10	TMOD3
miR-11987-5p	0.741425	8.08982	3.44774	5.68124e-05	TCONS_00154587	4.77	0.6425	-2.89222	0.00454305	0.0125356	ASAP1
miR-11987-5p	0.741425	8.08982	3.44774	5.68124e-05	TCONS_00155016	1.4825	0.045	-5.04196	1.14517e-19	2.61771e-18	CHD7
miR-11987-5p	0.741425	8.08982	3.44774	5.68124e-05	TCONS_00158914	2.0225	0.04	-5.66	0.000253216	0.000955965	CSF2RA
miR-11988-3p	0.0771	12.7699	7.3718	1.05471e-22	TCONS_00005719	4.865	0.001	-12.2482	4.24138e-37	2.57506e-35	PLD1
miR-11988-3p	0.0771	12.7699	7.3718	1.05471e-22	TCONS_00006564	23.5	5.085	-2.20834	5.43362e-08	3.87683e-07	MX1
miR-11988-3p	0.0771	12.7699	7.3718	1.05471e-22	TCONS_00010824	16.32	2.0375	-3.00177	1.3807e-10	1.36468e-09	ADAR
miR-11988-3p	0.0771	12.7699	7.3718	1.05471e-22	TCONS_00010860	16.3025	5.3875	-1.59741	7.69286e-06	3.89615e-05	SHC1
miR-11988-3p	0.0771	12.7699	7.3718	1.05471e-22	TCONS_00011199	11.08	0.2775	-5.31933	7.93217e-09	6.35629e-08	CD84
miR-11988-3p	0.0771	12.7699	7.3718	1.05471e-22	TCONS_00011398	12.135	1.9825	-2.61378	8.84445e-06	4.43165e-05	CD247
miR-11988-3p	0.0771	12.7699	7.3718	1.05471e-22	TCONS_00011725	7.38	1.245	-2.56748	4.36016e-07	2.72168e-06	GABPA
miR-11988-3p	0.0771	12.7699	7.3718	1.05471e-22	TCONS_00015234	5.2325	0.3425	-3.93332	5.14721e-05	0.000224225	ICOSLG
miR-11988-3p	0.0771	12.7699	7.3718	1.05471e-22	TCONS_00015234	5.2325	0.3425	-3.93332	5.14721e-05	0.000224225	ICOSLG
miR-11988-3p	0.0771	12.7699	7.3718	1.05471e-22	TCONS_00015271	5.3275	0.1375	-5.27596	0.0101821	0.0252597	ITGB2
miR-11988-3p	0.0771	12.7699	7.3718	1.05471e-22	TCONS_00015271	5.3275	0.1375	-5.27596	0.0101821	0.0252597	ITGB2
miR-11988-3p	0.0771	12.7699	7.3718	1.05471e-22	TCONS_00015271	5.3275	0.1375	-5.27596	0.0101821	0.0252597	ITGB2
miR-11988-3p	0.0771	12.7699	7.3718	1.05471e-22	TCONS_00015368	1.825	0.5975	-1.61089	0.00921942	0.0231866	RUNX1
miR-11988-3p	0.0771	12.7699	7.3718	1.05471e-22	TCONS_00020669	33.7225	14.75	-1.193	0.000196192	0.000760666	RPA1
miR-11988-3p	0.0771	12.7699	7.3718	1.05471e-22	TCONS_00020669	33.7225	14.75	-1.193	0.000196192	0.000760666	RPA1
miR-11988-3p	0.0771	12.7699	7.3718	1.05471e-22	TCONS_00021419	109.09	7.7325	-3.81844	1.69868e-14	2.51527e-13	COL1A1
miR-11988-3p	0.0771	12.7699	7.3718	1.05471e-22	TCONS_00021419	109.09	7.7325	-3.81844	1.69868e-14	2.51527e-13	COL1A1
miR-11988-3p	0.0771	12.7699	7.3718	1.05471e-22	TCONS_00022292	2.6075	0.0375	-6.11963	5.92013e-07	3.62461e-06	Cd7
miR-11988-3p	0.0771	12.7699	7.3718	1.05471e-22	TCONS_00022292	2.6075	0.0375	-6.11963	5.92013e-07	3.62461e-06	Cd7
miR-11988-3p	0.0771	12.7699	7.3718	1.05471e-22	TCONS_00022292	2.6075	0.0375	-6.11963	5.92013e-07	3.62461e-06	Cd7
miR-11988-3p	0.0771	12.7699	7.3718	1.05471e-22	TCONS_00023121	10.645	3.945	-1.43208	0.000291826	0.00108817	Prkca
miR-11988-3p	0.0771	12.7699	7.3718	1.05471e-22	TCONS_00023698	11.3	0.82	-3.78456	0.00938205	0.0235443	NF1
miR-11988-3p	0.0771	12.7699	7.3718	1.05471e-22	TCONS_00023722	5.31	2.5775	-1.04274	0.00557218	0.0149737	NF1
miR-11988-3p	0.0771	12.7699	7.3718	1.05471e-22	TCONS_00024942	5.2025	0.625	-3.05728	7.06173e-14	9.87667e-13	Nfe2l1
miR-11988-3p	0.0771	12.7699	7.3718	1.05471e-22	TCONS_00024943	37.7375	18.8625	-1.00048	0.000530276	0.0018649	Nfe2l1
miR-11988-3p	0.0771	12.7699	7.3718	1.05471e-22	TCONS_00025060	2.9775	0.125	-4.5741	1.44061e-06	8.31187e-06	MED1
miR-11988-3p	0.0771	12.7699	7.3718	1.05471e-22	TCONS_00026020	24.2625	11.8825	-1.02989	0.000583805	0.00203465	TNRC6C
miR-11988-3p	0.0771	12.7699	7.3718	1.05471e-22	TCONS_00028443	1.8925	0.05	-5.24222	0.000324185	0.0011957	PLA2G4A
miR-11988-3p	0.0771	12.7699	7.3718	1.05471e-22	TCONS_00032119	1.325	0.001	-10.3718	1.76925e-08	1.34775e-07	GATA3
miR-11988-3p	0.0771	12.7699	7.3718	1.05471e-22	TCONS_00032179	2.515	0.47	-2.41983	0.00133746	0.00426377	CAMK1D
miR-11988-3p	0.0771	12.7699	7.3718	1.05471e-22	TCONS_00032181	3.1275	0.11	-4.82943	0.00293791	0.00853406	CAMK1D
miR-11988-3p	0.0771	12.7699	7.3718	1.05471e-22	TCONS_00032275	2.3175	0.01	-7.85643	3.01144e-15	4.75631e-14	PARD3
miR-11988-3p	0.0771	12.7699	7.3718	1.05471e-22	TCONS_00039118	7.2475	0.115	-5.97778	2.53587e-07	1.63863e-06	ADCY7
miR-11988-3p	0.0771	12.7699	7.3718	1.05471e-22	TCONS_00041885	2.745	0.285	-3.26777	1.06584e-13	1.46354e-12	-
miR-11988-3p	0.0771	12.7699	7.3718	1.05471e-22	TCONS_00044218	5.8375	1.1375	-2.35948	7.01373e-06	3.58245e-05	Arhgef1
miR-11988-3p	0.0771	12.7699	7.3718	1.05471e-22	TCONS_00044218	5.8375	1.1375	-2.35948	7.01373e-06	3.58245e-05	Arhgef1
miR-11988-3p	0.0771	12.7699	7.3718	1.05471e-22	TCONS_00045871	9.36	3.1175	-1.58612	4.78357e-06	2.51616e-05	ZBTB16
miR-11988-3p	0.0771	12.7699	7.3718	1.05471e-22	TCONS_00046107	2.55	0.58	-2.13637	0.00291322	0.00846945	Nlrx1
miR-11988-3p	0.0771	12.7699	7.3718	1.05471e-22	TCONS_00046109	2.9075	0.155	-4.22944	7.79588e-05	0.000327916	Nlrx1
miR-11988-3p	0.0771	12.7699	7.3718	1.05471e-22	TCONS_00047902	8.8975	0.265	-5.06934	1.78624e-16	3.12992e-15	-
miR-11988-3p	0.0771	12.7699	7.3718	1.05471e-22	TCONS_00049548	1.5225	0.001	-10.5722	9.43787e-06	4.70732e-05	PDE2A
miR-11988-3p	0.0771	12.7699	7.3718	1.05471e-22	TCONS_00049768	7.87	1.505	-2.3866	5.39069e-09	4.41179e-08	LGR4
miR-11988-3p	0.0771	12.7699	7.3718	1.05471e-22	TCONS_00049994	3.89	0.65	-2.58126	7.66745e-05	0.000323022	TRAF6
miR-11988-3p	0.0771	12.7699	7.3718	1.05471e-22	TCONS_00053144	9.7875	0.88	-3.47536	9.28505e-17	1.66977e-15	C7
miR-11988-3p	0.0771	12.7699	7.3718	1.05471e-22	TCONS_00058997	37.14	3.6325	-3.35394	3.10136e-19	6.84186e-18	IGF1R
miR-11988-3p	0.0771	12.7699	7.3718	1.05471e-22	TCONS_00058997	37.14	3.6325	-3.35394	3.10136e-19	6.84186e-18	IGF1R
miR-11988-3p	0.0771	12.7699	7.3718	1.05471e-22	TCONS_00058997	37.14	3.6325	-3.35394	3.10136e-19	6.84186e-18	IGF1R
miR-11988-3p	0.0771	12.7699	7.3718	1.05471e-22	TCONS_00067024	2.73	0.505	-2.43455	0.000218337	0.000837574	Mitf
miR-11988-3p	0.0771	12.7699	7.3718	1.05471e-22	TCONS_00067769	1.1675	0.1175	-3.31269	0.000156674	0.000618965	Ccr2
miR-11988-3p	0.0771	12.7699	7.3718	1.05471e-22	TCONS_00067769	1.1675	0.1175	-3.31269	0.000156674	0.000618965	Ccr2
miR-11988-3p	0.0771	12.7699	7.3718	1.05471e-22	TCONS_00071414	3.44	0.0725	-5.56828	2.79112e-11	2.96626e-10	BIN1
miR-11988-3p	0.0771	12.7699	7.3718	1.05471e-22	TCONS_00071414	3.44	0.0725	-5.56828	2.79112e-11	2.96626e-10	BIN1
miR-11988-3p	0.0771	12.7699	7.3718	1.05471e-22	TCONS_00074278	4.255	0.14	-4.92566	9.86893e-28	3.80326e-26	-
miR-11988-3p	0.0771	12.7699	7.3718	1.05471e-22	TCONS_00074936	8.795	0.915	-3.26484	2.73289e-09	2.32872e-08	EPHA2
miR-11988-3p	0.0771	12.7699	7.3718	1.05471e-22	TCONS_00074936	8.795	0.915	-3.26484	2.73289e-09	2.32872e-08	EPHA2
miR-11988-3p	0.0771	12.7699	7.3718	1.05471e-22	TCONS_00083305	26.995	4.9325	-2.4523	3.39309e-10	3.20598e-09	TRIM27
miR-11988-3p	0.0771	12.7699	7.3718	1.05471e-22	TCONS_00084837	1.6125	0.001	-10.6551	0.000155399	0.000614136	TFEB
miR-11988-3p	0.0771	12.7699	7.3718	1.05471e-22	TCONS_00084838	4.3975	1.11	-1.98612	0.00737804	0.0190941	TFEB
miR-11988-3p	0.0771	12.7699	7.3718	1.05471e-22	TCONS_00086387	9.945	2.6475	-1.90934	8.833e-06	4.42629e-05	RIPK1
miR-11988-3p	0.0771	12.7699	7.3718	1.05471e-22	TCONS_00086931	57.13	10.14	-2.49419	3.15505e-13	4.12876e-12	GAB2
miR-11988-3p	0.0771	12.7699	7.3718	1.05471e-22	TCONS_00087250	5.815	0.625	-3.21785	1.02785e-08	8.09522e-08	TIRAP
miR-11988-3p	0.0771	12.7699	7.3718	1.05471e-22	TCONS_00089639	6.805	1.12	-2.6031	0.0066443	0.0174363	MEN1
miR-11988-3p	0.0771	12.7699	7.3718	1.05471e-22	TCONS_00091581	19.92	3.8925	-2.35545	1.78931e-12	2.17179e-11	DOCK1
miR-11988-3p	0.0771	12.7699	7.3718	1.05471e-22	TCONS_00099780	7.095	0.4475	-3.98684	7.59172e-14	1.05802e-12	ADCY9
miR-11988-3p	0.0771	12.7699	7.3718	1.05471e-22	TCONS_00099781	5.3425	1.52	-1.81344	2.19194e-06	1.22642e-05	ADCY9
miR-11988-3p	0.0771	12.7699	7.3718	1.05471e-22	TCONS_00099781	5.3425	1.52	-1.81344	2.19194e-06	1.22642e-05	ADCY9
miR-11988-3p	0.0771	12.7699	7.3718	1.05471e-22	TCONS_00100553	1.3	0.1325	-3.29445	0.00976624	0.0243731	SPN
miR-11988-3p	0.0771	12.7699	7.3718	1.05471e-22	TCONS_00103416	1.495	0.015	-6.63904	2.02449e-08	1.53028e-07	BMPR1A
miR-11988-3p	0.0771	12.7699	7.3718	1.05471e-22	TCONS_00105534	5.37	2.3575	-1.18766	0.00309721	0.00894022	MTUS1
miR-11988-3p	0.0771	12.7699	7.3718	1.05471e-22	TCONS_00110240	14.765	0.4175	-5.14426	0.0141994	0.0336925	Nck2
miR-11988-3p	0.0771	12.7699	7.3718	1.05471e-22	TCONS_00110842	12.0725	2.3675	-2.35029	1.666e-10	1.63185e-09	SOS1
miR-11988-3p	0.0771	12.7699	7.3718	1.05471e-22	TCONS_00112356	8.545	1.3725	-2.63827	5.29891e-10	4.89111e-09	ADCY6
miR-11988-3p	0.0771	12.7699	7.3718	1.05471e-22	TCONS_00112358	3.7625	0.5725	-2.71634	0.00490924	0.0134031	ADCY6
miR-11988-3p	0.0771	12.7699	7.3718	1.05471e-22	TCONS_00113244	25.06	3.6925	-2.76272	8.40175e-14	1.16648e-12	STAT6
miR-11988-3p	0.0771	12.7699	7.3718	1.05471e-22	TCONS_00117227	3.7475	0.0175	-7.74243	8.30484e-14	1.15357e-12	Asx
miR-11988-3p	0.0771	12.7699	7.3718	1.05471e-22	TCONS_00117228	2.19	0.545	-2.0066	0.000662431	0.00227987	Asx
miR-11988-3p	0.0771	12.7699	7.3718	1.05471e-22	TCONS_00119162	2.71	0.08	-5.08215	0.000561792	0.00196469	Zap70
miR-11988-3p	0.0771	12.7699	7.3718	1.05471e-22	TCONS_00120069	3.7625	0.435	-3.1126	2.38927e-06	1.32644e-05	-
miR-11988-3p	0.0771	12.7699	7.3718	1.05471e-22	TCONS_00121686	16.8975	1.1925	-3.82475	0.00664216	0.0174322	MYH9
miR-11988-3p	0.0771	12.7699	7.3718	1.05471e-22	TCONS_00121686	16.8975	1.1925	-3.82475	0.00664216	0.0174322	MYH9
miR-11988-3p	0.0771	12.7699	7.3718	1.05471e-22	TCONS_00121687	20.8075	4.3575	-2.25553	0.000137753	0.000550732	MYH9
miR-11988-3p	0.0771	12.7699	7.3718	1.05471e-22	TCONS_00121687	20.8075	4.3575	-2.25553	0.000137753	0.000550732	MYH9
miR-11988-3p	0.0771	12.7699	7.3718	1.05471e-22	TCONS_00121688	48.5875	4.83	-3.33049	7.31373e-20	1.69557e-18	MYH9
miR-11988-3p	0.0771	12.7699	7.3718	1.05471e-22	TCONS_00121688	48.5875	4.83	-3.33049	7.31373e-20	1.69557e-18	MYH9
miR-11988-3p	0.0771	12.7699	7.3718	1.05471e-22	TCONS_00122475	5.1475	0.2925	-4.13736	2.76406e-08	2.05106e-07	CD27
miR-11988-3p	0.0771	12.7699	7.3718	1.05471e-22	TCONS_00122481	10.8025	2.6075	-2.05063	1.08885e-05	5.37789e-05	LTBR
miR-11988-3p	0.0771	12.7699	7.3718	1.05471e-22	TCONS_00122481	10.8025	2.6075	-2.05063	1.08885e-05	5.37789e-05	LTBR
miR-11988-3p	0.0771	12.7699	7.3718	1.05471e-22	TCONS_00124595	2.62	0.0475	-5.7855	3.52069e-10	3.32014e-09	KMT2E
miR-11988-3p	0.0771	12.7699	7.3718	1.05471e-22	TCONS_00126408	6.1825	0.135	-5.51716	3.19742e-09	2.69834e-08	IKZF1
miR-11988-3p	0.0771	12.7699	7.3718	1.05471e-22	TCONS_00126543	4.0975	0.001	-12.0005	2.83618e-41	2.05781e-39	SAMD9
miR-11988-3p	0.0771	12.7699	7.3718	1.05471e-22	TCONS_00132807	9.7525	0.61	-3.99889	4.41731e-21	1.12044e-19	Cyfip2
miR-11988-3p	0.0771	12.7699	7.3718	1.05471e-22	TCONS_00133276	6.1525	0.6975	-3.14091	1.24366e-08	9.66923e-08	MSH3
miR-11988-3p	0.0771	12.7699	7.3718	1.05471e-22	TCONS_00133276	6.1525	0.6975	-3.14091	1.24366e-08	9.66923e-08	MSH3
miR-11988-3p	0.0771	12.7699	7.3718	1.05471e-22	TCONS_00136362	4.0375	0.94	-2.10273	0.00640331	0.0168952	Nrg2
miR-11988-3p	0.0771	12.7699	7.3718	1.05471e-22	TCONS_00144278	3.085	0.1925	-4.00234	0.000516583	0.00182132	GNG2
miR-11988-3p	0.0771	12.7699	7.3718	1.05471e-22	TCONS_00144281	3.255	0.3225	-3.33529	5.69629e-05	0.000246119	GNG2
miR-11988-3p	0.0771	12.7699	7.3718	1.05471e-22	TCONS_00153658	50.43	6.17	-3.03094	4.62088e-18	9.24019e-17	SOD2
miR-11988-3p	0.0771	12.7699	7.3718	1.05471e-22	TCONS_00153658	50.43	6.17	-3.03094	4.62088e-18	9.24019e-17	SOD2
miR-11988-3p	0.0771	12.7699	7.3718	1.05471e-22	TCONS_00154366	13.765	2.175	-2.66192	7.67656e-16	1.27264e-14	AGO2
miR-11988-3p	0.0771	12.7699	7.3718	1.05471e-22	TCONS_00154586	3.89	1.2575	-1.62921	0.0028136	0.00820987	ASAP1
miR-11988-3p	0.0771	12.7699	7.3718	1.05471e-22	TCONS_00154587	4.77	0.6425	-2.89222	0.00454305	0.0125356	ASAP1
miR-11988-3p	0.0771	12.7699	7.3718	1.05471e-22	TCONS_00155024	1.7275	0.0425	-5.34508	2.406e-16	4.16251e-15	CHD7
miR-11988-3p	0.0771	12.7699	7.3718	1.05471e-22	TCONS_00158276	4.5625	0.555	-3.03926	6.84264e-05	0.000290964	POLR2K
miR-11988-3p	0.0771	12.7699	7.3718	1.05471e-22	TCONS_00158914	2.0225	0.04	-5.66	0.000253216	0.000955965	CSF2RA
miR-11988-3p	0.0771	12.7699	7.3718	1.05471e-22	TCONS_00162799	16.3275	2.3725	-2.78282	1.30804e-10	1.29832e-09	TAB3
miR-11988-3p	0.0771	12.7699	7.3718	1.05471e-22	TCONS_00163457	9.57	1.755	-2.44705	0.0156298	0.0366049	ARAF
miR-11995-5p	0.01	0.381525	5.25371	0.00602901	TCONS_00000667	5.3675	0.435	-3.62516	0.000151475	0.000599999	Ctps1
miR-11995-5p	0.01	0.381525	5.25371	0.00602901	TCONS_00003274	16.395	1.0825	-3.92082	3.7736e-22	1.02816e-20	IL6R
miR-11995-5p	0.01	0.381525	5.25371	0.00602901	TCONS_00005719	4.865	0.001	-12.2482	4.24138e-37	2.57506e-35	PLD1
miR-11995-5p	0.01	0.381525	5.25371	0.00602901	TCONS_00007733	6.4975	0.3575	-4.18387	1.89626e-15	3.04907e-14	INPP5D
miR-11995-5p	0.01	0.381525	5.25371	0.00602901	TCONS_00010257	28.72	2.8075	-3.3547	7.21406e-20	1.67313e-18	CD58
miR-11995-5p	0.01	0.381525	5.25371	0.00602901	TCONS_00011531	14.875	2.3275	-2.67604	4.38657e-13	5.65985e-12	IFNAR1
miR-11995-5p	0.01	0.381525	5.25371	0.00602901	TCONS_00011536	6.3075	0.3225	-4.2897	0.000641592	0.00221685	IFNAR2
miR-11995-5p	0.01	0.381525	5.25371	0.00602901	TCONS_00011537	2.7575	0.2375	-3.53736	0.00121818	0.00392222	IFNAR2
miR-11995-5p	0.01	0.381525	5.25371	0.00602901	TCONS_00011537	2.7575	0.2375	-3.53736	0.00121818	0.00392222	IFNAR2
miR-11995-5p	0.01	0.381525	5.25371	0.00602901	TCONS_00014396	3.935	0.065	-5.91978	2.5854e-05	0.000119453	Mme
miR-11995-5p	0.01	0.381525	5.25371	0.00602901	TCONS_00016495	2.7775	0.1425	-4.28475	2.16088e-10	2.09079e-09	-
miR-11995-5p	0.01	0.381525	5.25371	0.00602901	TCONS_00016612	4.3175	0.0575	-6.23049	2.17478e-11	2.34045e-10	FLT3
miR-11995-5p	0.01	0.381525	5.25371	0.00602901	TCONS_00020190	21.655	8.9125	-1.2808	0.000242819	0.000921151	CLTC
miR-11995-5p	0.01	0.381525	5.25371	0.00602901	TCONS_00021511	21	4.3	-2.28798	0.000676756	0.00232414	EZR
miR-11995-5p	0.01	0.381525	5.25371	0.00602901	TCONS_00022292	2.6075	0.0375	-6.11963	5.92013e-07	3.62461e-06	Cd7
miR-11995-5p	0.01	0.381525	5.25371	0.00602901	TCONS_00022292	2.6075	0.0375	-6.11963	5.92013e-07	3.62461e-06	Cd7
miR-11995-5p	0.01	0.381525	5.25371	0.00602901	TCONS_00022292	2.6075	0.0375	-6.11963	5.92013e-07	3.62461e-06	Cd7
miR-11995-5p	0.01	0.381525	5.25371	0.00602901	TCONS_00023265	13.0375	0.005	-11.3485	2.01247e-57	2.75053e-55	TRIM25
miR-11995-5p	0.01	0.381525	5.25371	0.00602901	TCONS_00023265	13.0375	0.005	-11.3485	2.01247e-57	2.75053e-55	TRIM25
miR-11995-5p	0.01	0.381525	5.25371	0.00602901	TCONS_00023895	13.9475	1.85	-2.91441	3.35016e-11	3.52943e-10	Crk
miR-11995-5p	0.01	0.381525	5.25371	0.00602901	TCONS_00027336	33.1375	9.6775	-1.77576	4.22994e-09	3.5127e-08	AKT3
miR-11995-5p	0.01	0.381525	5.25371	0.00602901	TCONS_00028095	3.8375	0.355	-3.43428	1.02066e-16	1.82489e-15	RABGAP1L
miR-11995-5p	0.01	0.381525	5.25371	0.00602901	TCONS_00031054	3.73	0.0875	-5.41375	9.23413e-16	1.51971e-14	RNASEL
miR-11995-5p	0.01	0.381525	5.25371	0.00602901	TCONS_00032275	2.3175	0.01	-7.85643	3.01144e-15	4.75631e-14	PARD3
miR-11995-5p	0.01	0.381525	5.25371	0.00602901	TCONS_00034331	24.6575	4.835	-2.35044	0.0123785	0.0299351	CTNNBL1
miR-11995-5p	0.01	0.381525	5.25371	0.00602901	TCONS_00035750	3.97	0.2875	-3.78751	0.00865734	0.0219411	PIP4K2A
miR-11995-5p	0.01	0.381525	5.25371	0.00602901	TCONS_00035753	2.2825	0.001	-11.1564	0.00214526	0.00647346	PIP4K2A
miR-11995-5p	0.01	0.381525	5.25371	0.00602901	TCONS_00040855	11.2725	4.86	-1.21378	0.000450588	0.00160852	ARHGAP35
miR-11995-5p	0.01	0.381525	5.25371	0.00602901	TCONS_00040861	11.2725	4.86	-1.21378	0.000450689	0.0016087	ARHGAP35
miR-11995-5p	0.01	0.381525	5.25371	0.00602901	TCONS_00047682	7.445	0.475	-3.97027	0.0166973	0.0387193	NR1H3
miR-11995-5p	0.01	0.381525	5.25371	0.00602901	TCONS_00047754	15.525	0.0525	-8.20806	6.35149e-09	5.1451e-08	PTPRJ
miR-11995-5p	0.01	0.381525	5.25371	0.00602901	TCONS_00047754	15.525	0.0525	-8.20806	6.35149e-09	5.1451e-08	PTPRJ
miR-11995-5p	0.01	0.381525	5.25371	0.00602901	TCONS_00047902	8.8975	0.265	-5.06934	1.78624e-16	3.12992e-15	-
miR-11995-5p	0.01	0.381525	5.25371	0.00602901	TCONS_00049650	14.6775	3.31	-2.1487	6.56736e-10	6.00722e-09	ARRB1
miR-11995-5p	0.01	0.381525	5.25371	0.00602901	TCONS_00052416	3.195	0.055	-5.86024	2.17055e-22	5.98888e-21	LCP2
miR-11995-5p	0.01	0.381525	5.25371	0.00602901	TCONS_00052734	20.675	2.1075	-3.29428	2.47194e-21	6.37735e-20	PIK3R1
miR-11995-5p	0.01	0.381525	5.25371	0.00602901	TCONS_00052950	56.8525	5.15	-3.46458	3.42874e-27	1.29088e-25	MAP3K1
miR-11995-5p	0.01	0.381525	5.25371	0.00602901	TCONS_00053144	9.7875	0.88	-3.47536	9.28505e-17	1.66977e-15	C7
miR-11995-5p	0.01	0.381525	5.25371	0.00602901	TCONS_00063753	56.6075	6.8025	-3.05686	2.36862e-17	4.46308e-16	TGFBR2
miR-11995-5p	0.01	0.381525	5.25371	0.00602901	TCONS_00063753	56.6075	6.8025	-3.05686	2.36862e-17	4.46308e-16	TGFBR2
miR-11995-5p	0.01	0.381525	5.25371	0.00602901	TCONS_00065666	2.2975	0.14	-4.03657	0.000149695	0.000593389	CCR1
miR-11995-5p	0.01	0.381525	5.25371	0.00602901	TCONS_00065683	1.8	0.21	-3.09954	0.000236796	0.000901154	XCR1
miR-11995-5p	0.01	0.381525	5.25371	0.00602901	TCONS_00071804	9.37	3.4725	-1.43207	0.000768578	0.00260672	ATF2
miR-11995-5p	0.01	0.381525	5.25371	0.00602901	TCONS_00074278	4.255	0.14	-4.92566	9.86893e-28	3.80326e-26	-
miR-11995-5p	0.01	0.381525	5.25371	0.00602901	TCONS_00075127	60.175	20.8175	-1.53137	5.59637e-06	2.90983e-05	GSN
miR-11995-5p	0.01	0.381525	5.25371	0.00602901	TCONS_00075127	60.175	20.8175	-1.53137	5.59637e-06	2.90983e-05	GSN
miR-11995-5p	0.01	0.381525	5.25371	0.00602901	TCONS_00075128	97.2	18.01	-2.43216	4.65027e-07	2.88805e-06	GSN
miR-11995-5p	0.01	0.381525	5.25371	0.00602901	TCONS_00075128	97.2	18.01	-2.43216	4.65027e-07	2.88805e-06	GSN
miR-11995-5p	0.01	0.381525	5.25371	0.00602901	TCONS_00075128	97.2	18.01	-2.43216	4.65027e-07	2.88805e-06	GSN
miR-11995-5p	0.01	0.381525	5.25371	0.00602901	TCONS_00079101	79.73	1.545	-5.68944	1.78106e-45	1.49319e-43	ITGA6
miR-11995-5p	0.01	0.381525	5.25371	0.00602901	TCONS_00079105	21.7	0.38	-5.83555	5.56231e-43	4.30128e-41	ITGA6
miR-11995-5p	0.01	0.381525	5.25371	0.00602901	TCONS_00083125	4.2875	0.475	-3.17414	0.00608807	0.0161723	HLA-C
miR-11995-5p	0.01	0.381525	5.25371	0.00602901	TCONS_00083125	4.2875	0.475	-3.17414	0.00608807	0.0161723	HLA-C
miR-11995-5p	0.01	0.381525	5.25371	0.00602901	TCONS_00083305	26.995	4.9325	-2.4523	3.39309e-10	3.20598e-09	TRIM27
miR-11995-5p	0.01	0.381525	5.25371	0.00602901	TCONS_00085638	4.1775	0.0425	-6.61903	1.61004e-20	3.92622e-19	TRIM38
miR-11995-5p	0.01	0.381525	5.25371	0.00602901	TCONS_00086962	29.375	0.145	-7.66239	9.8971e-08	6.79342e-07	PAK1
miR-11995-5p	0.01	0.381525	5.25371	0.00602901	TCONS_00087654	4.595	0.385	-3.57713	1.09716e-06	6.43195e-06	FERMT3
miR-11995-5p	0.01	0.381525	5.25371	0.00602901	TCONS_00094464	1.6675	0.1975	-3.07776	9.88489e-08	6.78742e-07	-
miR-11995-5p	0.01	0.381525	5.25371	0.00602901	TCONS_00096709	8.74	1.06	-3.04357	6.93324e-13	8.76838e-12	SMAD2
miR-11995-5p	0.01	0.381525	5.25371	0.00602901	TCONS_00096709	8.74	1.06	-3.04357	6.93324e-13	8.76838e-12	SMAD2
miR-11995-5p	0.01	0.381525	5.25371	0.00602901	TCONS_00098266	9.1575	2.2975	-1.99489	8.0204e-09	6.42266e-08	PRKCB
miR-11995-5p	0.01	0.381525	5.25371	0.00602901	TCONS_00099043	10.9625	3.8875	-1.49566	5.79029e-05	0.000249831	RNF216
miR-11995-5p	0.01	0.381525	5.25371	0.00602901	TCONS_00105534	5.37	2.3575	-1.18766	0.00309721	0.00894022	MTUS1
miR-11995-5p	0.01	0.381525	5.25371	0.00602901	TCONS_00107755	13.795	3.4775	-1.98802	2.1018e-09	1.81251e-08	KAT6A
miR-11995-5p	0.01	0.381525	5.25371	0.00602901	TCONS_00107757	7.0875	3.075	-1.20469	0.00215962	0.00651176	KAT6A
miR-11995-5p	0.01	0.381525	5.25371	0.00602901	TCONS_00108019	1.1875	0.0725	-4.0338	7.53312e-06	3.82317e-05	-
miR-11995-5p	0.01	0.381525	5.25371	0.00602901	TCONS_00109103	4.53	1.6925	-1.42036	0.00424986	0.0118241	ASAP2
miR-11995-5p	0.01	0.381525	5.25371	0.00602901	TCONS_00110842	12.0725	2.3675	-2.35029	1.666e-10	1.63185e-09	SOS1
miR-11995-5p	0.01	0.381525	5.25371	0.00602901	TCONS_00115033	14.2675	4.425	-1.68898	0.00145569	0.00459827	APOBEC3B
miR-11995-5p	0.01	0.381525	5.25371	0.00602901	TCONS_00115035	20.3	1.865	-3.44423	9.84933e-08	6.76379e-07	APOBEC3H
miR-11995-5p	0.01	0.381525	5.25371	0.00602901	TCONS_00116778	3.0475	0.4	-2.92955	0.000374785	0.00136317	ROCK2
miR-11995-5p	0.01	0.381525	5.25371	0.00602901	TCONS_00116778	3.0475	0.4	-2.92955	0.000374785	0.00136317	ROCK2
miR-11995-5p	0.01	0.381525	5.25371	0.00602901	TCONS_00120069	3.7625	0.435	-3.1126	2.38927e-06	1.32644e-05	-
miR-11995-5p	0.01	0.381525	5.25371	0.00602901	TCONS_00120502	5.07	0.7975	-2.66843	0.00942405	0.0236345	IRAK4
miR-11995-5p	0.01	0.381525	5.25371	0.00602901	TCONS_00121384	3.1575	0.1775	-4.15289	3.6969e-11	3.8763e-10	IGF1
miR-11995-5p	0.01	0.381525	5.25371	0.00602901	TCONS_00121572	2.46	0.0225	-6.77259	6.52469e-16	1.08874e-14	-
miR-11995-5p	0.01	0.381525	5.25371	0.00602901	TCONS_00121686	16.8975	1.1925	-3.82475	0.00664216	0.0174322	MYH9
miR-11995-5p	0.01	0.381525	5.25371	0.00602901	TCONS_00121686	16.8975	1.1925	-3.82475	0.00664216	0.0174322	MYH9
miR-11995-5p	0.01	0.381525	5.25371	0.00602901	TCONS_00121687	20.8075	4.3575	-2.25553	0.000137753	0.000550732	MYH9
miR-11995-5p	0.01	0.381525	5.25371	0.00602901	TCONS_00121687	20.8075	4.3575	-2.25553	0.000137753	0.000550732	MYH9
miR-11995-5p	0.01	0.381525	5.25371	0.00602901	TCONS_00121688	48.5875	4.83	-3.33049	7.31373e-20	1.69557e-18	MYH9
miR-11995-5p	0.01	0.381525	5.25371	0.00602901	TCONS_00121688	48.5875	4.83	-3.33049	7.31373e-20	1.69557e-18	MYH9
miR-11995-5p	0.01	0.381525	5.25371	0.00602901	TCONS_00126543	4.0975	0.001	-12.0005	2.83618e-41	2.05781e-39	SAMD9
miR-11995-5p	0.01	0.381525	5.25371	0.00602901	TCONS_00126544	1.4825	0.0025	-9.21189	6.19068e-06	3.19306e-05	SAMD9
miR-11995-5p	0.01	0.381525	5.25371	0.00602901	TCONS_00128206	25.205	8.6825	-1.53753	7.2806e-06	3.7046e-05	WASL
miR-11995-5p	0.01	0.381525	5.25371	0.00602901	TCONS_00128603	18.735	2.595	-2.85193	1.1908e-14	1.79028e-13	ZC3HAV1
miR-11995-5p	0.01	0.381525	5.25371	0.00602901	TCONS_00128604	6.275	0.49	-3.67876	5.06428e-05	0.000220891	ZC3HAV1
miR-11995-5p	0.01	0.381525	5.25371	0.00602901	TCONS_00129722	9.185	0.5225	-4.13578	1.74221e-10	1.70255e-09	Jak3
miR-11995-5p	0.01	0.381525	5.25371	0.00602901	TCONS_00129723	8.2275	0.36	-4.51439	4.15829e-06	2.21101e-05	JAK3
miR-11995-5p	0.01	0.381525	5.25371	0.00602901	TCONS_00129723	8.2275	0.36	-4.51439	4.15829e-06	2.21101e-05	JAK3
miR-11995-5p	0.01	0.381525	5.25371	0.00602901	TCONS_00130626	2.275	0.2775	-3.03531	6.24648e-05	0.000267863	CACTIN
miR-11995-5p	0.01	0.381525	5.25371	0.00602901	TCONS_00130629	6.405	2.47	-1.37469	0.0123981	0.0299814	CACTIN
miR-11995-5p	0.01	0.381525	5.25371	0.00602901	TCONS_00139112	14.3775	0.8875	-4.01792	5.46499e-23	1.56367e-21	KIT
miR-11995-5p	0.01	0.381525	5.25371	0.00602901	TCONS_00141452	1.305	0.001	-10.3498	3.23018e-07	2.05385e-06	TEC
miR-11995-5p	0.01	0.381525	5.25371	0.00602901	TCONS_00144717	4.2175	0.5275	-2.99915	1.03874e-06	6.11506e-06	GNB5
miR-11995-5p	0.01	0.381525	5.25371	0.00602901	TCONS_00144757	12.785	0.5675	-4.49369	9.43288e-24	2.85905e-22	SPPL2A
miR-11995-5p	0.01	0.381525	5.25371	0.00602901	TCONS_00144758	5.295	0.62	-3.09429	7.99761e-09	6.40703e-08	SPPL2A
miR-11995-5p	0.01	0.381525	5.25371	0.00602901	TCONS_00148118	2.265	0.0625	-5.17951	8.33803e-11	8.42983e-10	TMOD3
miR-11995-5p	0.01	0.381525	5.25371	0.00602901	TCONS_00152392	43.9825	3.0325	-3.85835	3.1187e-28	1.23508e-26	FOXO3
miR-11995-5p	0.01	0.381525	5.25371	0.00602901	TCONS_00152393	14.395	1.7975	-3.0015	2.65299e-14	3.85645e-13	FOXO3
miR-11995-5p	0.01	0.381525	5.25371	0.00602901	TCONS_00155016	1.4825	0.045	-5.04196	1.14517e-19	2.61771e-18	CHD7
miR-11995-5p	0.01	0.381525	5.25371	0.00602901	TCONS_00158914	2.0225	0.04	-5.66	0.000253216	0.000955965	CSF2RA
miR-11995-5p	0.01	0.381525	5.25371	0.00602901	TCONS_00160354	2.4025	0.765	-1.651	0.0117423	0.0285883	Otud5
miR-11995-5p	0.01	0.381525	5.25371	0.00602901	TCONS_00164777	2.34	0.5175	-2.17688	0.000649478	0.0022408	Pak3
miR-12000-3p	0.05875	1.17945	4.32738	0.00017019	TCONS_00005719	4.865	0.001	-12.2482	4.24138e-37	2.57506e-35	PLD1
miR-12000-3p	0.05875	1.17945	4.32738	0.00017019	TCONS_00006335	4.5975	0.795	-2.53182	0.0153641	0.0360924	PIK3CB
miR-12000-3p	0.05875	1.17945	4.32738	0.00017019	TCONS_00009202	7.175	0.001	-12.8088	2.81716e-28	1.11717e-26	GNG12
miR-12000-3p	0.05875	1.17945	4.32738	0.00017019	TCONS_00009203	9.435	0.46	-4.35832	7.3478e-18	1.4457e-16	GNG12
miR-12000-3p	0.05875	1.17945	4.32738	0.00017019	TCONS_00011531	14.875	2.3275	-2.67604	4.38657e-13	5.65985e-12	IFNAR1
miR-12000-3p	0.05875	1.17945	4.32738	0.00017019	TCONS_00011727	10.9325	2.28	-2.26152	9.31185e-07	5.52395e-06	JAM2
miR-12000-3p	0.05875	1.17945	4.32738	0.00017019	TCONS_00012575	11.9275	0.375	-4.99126	0.000102938	0.000422343	CD47
miR-12000-3p	0.05875	1.17945	4.32738	0.00017019	TCONS_00013463	2.775	0.24	-3.53138	9.5431e-07	5.65029e-06	RNF168
miR-12000-3p	0.05875	1.17945	4.32738	0.00017019	TCONS_00015368	1.825	0.5975	-1.61089	0.00921942	0.0231866	RUNX1
miR-12000-3p	0.05875	1.17945	4.32738	0.00017019	TCONS_00017878	6.3125	0.29	-4.44409	9.51761e-29	3.84697e-27	SUGT1
miR-12000-3p	0.05875	1.17945	4.32738	0.00017019	TCONS_00028095	3.8375	0.355	-3.43428	1.02066e-16	1.82489e-15	RABGAP1L
miR-12000-3p	0.05875	1.17945	4.32738	0.00017019	TCONS_00032302	60.9025	4.76	-3.67747	1.13992e-27	4.37577e-26	ITGB1
miR-12000-3p	0.05875	1.17945	4.32738	0.00017019	TCONS_00036639	12.3175	0.9625	-3.67778	1.46617e-13	1.98587e-12	RASSF2
miR-12000-3p	0.05875	1.17945	4.32738	0.00017019	TCONS_00039118	7.2475	0.115	-5.97778	2.53587e-07	1.63863e-06	ADCY7
miR-12000-3p	0.05875	1.17945	4.32738	0.00017019	TCONS_00041885	2.745	0.285	-3.26777	1.06584e-13	1.46354e-12	-
miR-12000-3p	0.05875	1.17945	4.32738	0.00017019	TCONS_00047754	15.525	0.0525	-8.20806	6.35149e-09	5.1451e-08	PTPRJ
miR-12000-3p	0.05875	1.17945	4.32738	0.00017019	TCONS_00047754	15.525	0.0525	-8.20806	6.35149e-09	5.1451e-08	PTPRJ
miR-12000-3p	0.05875	1.17945	4.32738	0.00017019	TCONS_00049650	14.6775	3.31	-2.1487	6.56736e-10	6.00722e-09	ARRB1
miR-12000-3p	0.05875	1.17945	4.32738	0.00017019	TCONS_00049768	7.87	1.505	-2.3866	5.39069e-09	4.41179e-08	LGR4
miR-12000-3p	0.05875	1.17945	4.32738	0.00017019	TCONS_00052734	20.675	2.1075	-3.29428	2.47194e-21	6.37735e-20	PIK3R1
miR-12000-3p	0.05875	1.17945	4.32738	0.00017019	TCONS_00053144	9.7875	0.88	-3.47536	9.28505e-17	1.66977e-15	C7
miR-12000-3p	0.05875	1.17945	4.32738	0.00017019	TCONS_00056710	2.8575	0.085	-5.07115	0.000356757	0.001303	IL15
miR-12000-3p	0.05875	1.17945	4.32738	0.00017019	TCONS_00058997	37.14	3.6325	-3.35394	3.10136e-19	6.84186e-18	IGF1R
miR-12000-3p	0.05875	1.17945	4.32738	0.00017019	TCONS_00058997	37.14	3.6325	-3.35394	3.10136e-19	6.84186e-18	IGF1R
miR-12000-3p	0.05875	1.17945	4.32738	0.00017019	TCONS_00058997	37.14	3.6325	-3.35394	3.10136e-19	6.84186e-18	IGF1R
miR-12000-3p	0.05875	1.17945	4.32738	0.00017019	TCONS_00074278	4.255	0.14	-4.92566	9.86893e-28	3.80326e-26	-
miR-12000-3p	0.05875	1.17945	4.32738	0.00017019	TCONS_00075127	60.175	20.8175	-1.53137	5.59637e-06	2.90983e-05	GSN
miR-12000-3p	0.05875	1.17945	4.32738	0.00017019	TCONS_00075127	60.175	20.8175	-1.53137	5.59637e-06	2.90983e-05	GSN
miR-12000-3p	0.05875	1.17945	4.32738	0.00017019	TCONS_00075128	97.2	18.01	-2.43216	4.65027e-07	2.88805e-06	GSN
miR-12000-3p	0.05875	1.17945	4.32738	0.00017019	TCONS_00075128	97.2	18.01	-2.43216	4.65027e-07	2.88805e-06	GSN
miR-12000-3p	0.05875	1.17945	4.32738	0.00017019	TCONS_00075128	97.2	18.01	-2.43216	4.65027e-07	2.88805e-06	GSN
miR-12000-3p	0.05875	1.17945	4.32738	0.00017019	TCONS_00080555	4.2775	1.2025	-1.83073	7.38037e-05	0.000311889	FN1
miR-12000-3p	0.05875	1.17945	4.32738	0.00017019	TCONS_00082268	1.0475	0.1675	-2.64472	0.00547649	0.014747	ITPR3
miR-12000-3p	0.05875	1.17945	4.32738	0.00017019	TCONS_00086755	20.4575	3.19	-2.681	4.25025e-13	5.49708e-12	Picalm
miR-12000-3p	0.05875	1.17945	4.32738	0.00017019	TCONS_00090406	17.225	7.5725	-1.18566	0.000187371	0.000729211	PTEN
miR-12000-3p	0.05875	1.17945	4.32738	0.00017019	TCONS_00098266	9.1575	2.2975	-1.99489	8.0204e-09	6.42266e-08	PRKCB
miR-12000-3p	0.05875	1.17945	4.32738	0.00017019	TCONS_00099043	10.9625	3.8875	-1.49566	5.79029e-05	0.000249831	RNF216
miR-12000-3p	0.05875	1.17945	4.32738	0.00017019	TCONS_00099780	7.095	0.4475	-3.98684	7.59172e-14	1.05802e-12	ADCY9
miR-12000-3p	0.05875	1.17945	4.32738	0.00017019	TCONS_00099781	5.3425	1.52	-1.81344	2.19194e-06	1.22642e-05	ADCY9
miR-12000-3p	0.05875	1.17945	4.32738	0.00017019	TCONS_00099781	5.3425	1.52	-1.81344	2.19194e-06	1.22642e-05	ADCY9
miR-12000-3p	0.05875	1.17945	4.32738	0.00017019	TCONS_00102102	30.1225	5.825	-2.37051	2.4895e-12	2.97979e-11	GALNT2
miR-12000-3p	0.05875	1.17945	4.32738	0.00017019	TCONS_00102126	7.2325	0.6475	-3.48154	9.39723e-08	6.46768e-07	GALNT2
miR-12000-3p	0.05875	1.17945	4.32738	0.00017019	TCONS_00102382	1.5575	0.12	-3.69813	0.000640002	0.00221174	ACTN2
miR-12000-3p	0.05875	1.17945	4.32738	0.00017019	TCONS_00102772	20.255	7.465	-1.44006	1.91487e-05	9.03694e-05	SIRT1
miR-12000-3p	0.05875	1.17945	4.32738	0.00017019	TCONS_00103416	1.495	0.015	-6.63904	2.02449e-08	1.53028e-07	BMPR1A
miR-12000-3p	0.05875	1.17945	4.32738	0.00017019	TCONS_00108253	8.115	0.4975	-4.02782	8.96849e-15	1.36443e-13	Vav2
miR-12000-3p	0.05875	1.17945	4.32738	0.00017019	TCONS_00108253	8.115	0.4975	-4.02782	8.96849e-15	1.36443e-13	Vav2
miR-12000-3p	0.05875	1.17945	4.32738	0.00017019	TCONS_00114684	15.05	5.3425	-1.49418	9.88574e-06	4.91402e-05	VWF
miR-12000-3p	0.05875	1.17945	4.32738	0.00017019	TCONS_00114684	15.05	5.3425	-1.49418	9.88574e-06	4.91402e-05	VWF
miR-12000-3p	0.05875	1.17945	4.32738	0.00017019	TCONS_00123755	7.7775	1.455	-2.41829	0.0157055	0.0367471	DYNC1I1
miR-12000-3p	0.05875	1.17945	4.32738	0.00017019	TCONS_00127037	1.985	0.1325	-3.90507	0.000645778	0.00222974	CD36
miR-12000-3p	0.05875	1.17945	4.32738	0.00017019	TCONS_00127067	7.62	0.2125	-5.16426	2.82936e-05	0.000129745	Gnai1
miR-12000-3p	0.05875	1.17945	4.32738	0.00017019	TCONS_00127940	1.32	0.2975	-2.14958	0.00228659	0.00684231	ADCY1
miR-12000-3p	0.05875	1.17945	4.32738	0.00017019	TCONS_00128206	25.205	8.6825	-1.53753	7.2806e-06	3.7046e-05	WASL
miR-12000-3p	0.05875	1.17945	4.32738	0.00017019	TCONS_00131634	2.525	0.05	-5.65821	7.45229e-08	5.21394e-07	HSPA4
miR-12000-3p	0.05875	1.17945	4.32738	0.00017019	TCONS_00131634	2.525	0.05	-5.65821	7.45229e-08	5.21394e-07	HSPA4
miR-12000-3p	0.05875	1.17945	4.32738	0.00017019	TCONS_00134539	12.5175	1.4575	-3.10238	3.72683e-10	3.50217e-09	CD97
miR-12000-3p	0.05875	1.17945	4.32738	0.00017019	TCONS_00141452	1.305	0.001	-10.3498	3.23018e-07	2.05385e-06	TEC
miR-12000-3p	0.05875	1.17945	4.32738	0.00017019	TCONS_00143032	20.415	3.8425	-2.40951	5.23263e-11	5.4084e-10	F2R
miR-12000-3p	0.05875	1.17945	4.32738	0.00017019	TCONS_00154366	13.765	2.175	-2.66192	7.67656e-16	1.27264e-14	AGO2
miR-12000-3p	0.05875	1.17945	4.32738	0.00017019	TCONS_00158276	4.5625	0.555	-3.03926	6.84264e-05	0.000290964	POLR2K
miR-12000-3p	0.05875	1.17945	4.32738	0.00017019	TCONS_00158824	73.9875	7.755	-3.25408	9.18052e-19	1.94218e-17	ENPP2
miR-12041-5p	0.693825	0.065525	-3.40445	0.000608211	TCONS_00002475	1.8525	18.7525	3.33954	2.11303e-18	4.35012e-17	SPEN
miR-12041-5p	0.693825	0.065525	-3.40445	0.000608211	TCONS_00005800	0.0475	3.7175	6.29026	1.1926e-05	5.8398e-05	MECOM
miR-12041-5p	0.693825	0.065525	-3.40445	0.000608211	TCONS_00007164	16.865	74.605	2.14524	7.52168e-12	8.52719e-11	PLCL2
miR-12041-5p	0.693825	0.065525	-3.40445	0.000608211	TCONS_00013422	0.001	1.05	10.0362	0.00699209	0.0182253	Muc4
miR-12041-5p	0.693825	0.065525	-3.40445	0.000608211	TCONS_00022165	0.001	893.048	19.7684	3.56207e-136	4.18685e-132	ACE
miR-12041-5p	0.693825	0.065525	-3.40445	0.000608211	TCONS_00024334	2.1325	5.485	1.36295	0.0105664	0.0260973	PIK3R5
miR-12041-5p	0.693825	0.065525	-3.40445	0.000608211	TCONS_00037984	0.001	1.67	10.7056	1.66945e-14	2.47512e-13	-
miR-12041-5p	0.693825	0.065525	-3.40445	0.000608211	TCONS_00049490	0.0475	52.625	10.1136	3.94039e-21	1.00511e-19	STIM1
miR-12041-5p	0.693825	0.065525	-3.40445	0.000608211	TCONS_00050994	0.0875	2.26	4.6909	0.0026952	0.00790208	skp1
miR-12041-5p	0.693825	0.065525	-3.40445	0.000608211	TCONS_00083519	0.0575	2.3675	5.36366	5.66694e-05	0.000244959	GPLD1
miR-12041-5p	0.693825	0.065525	-3.40445	0.000608211	TCONS_00083519	0.0575	2.3675	5.36366	5.66694e-05	0.000244959	GPLD1
miR-12041-5p	0.693825	0.065525	-3.40445	0.000608211	TCONS_00134424	2.0125	7.41	1.88048	1.50101e-05	7.2212e-05	RAB8A
miR-12041-5p	0.693825	0.065525	-3.40445	0.000608211	TCONS_00140704	0.001	19.7425	14.269	3.17851e-53	3.67718e-51	NFKB1
miR-12041-5p	0.693825	0.065525	-3.40445	0.000608211	TCONS_00142572	0.075	198.387	11.3691	7.64726e-27	2.81421e-25	GRK4
miR-12041-5p	0.693825	0.065525	-3.40445	0.000608211	TCONS_00142577	3.055	102.157	5.06348	4.35115e-39	2.83186e-37	GRK4
miR-12041-5p	0.693825	0.065525	-3.40445	0.000608211	TCONS_00147699	0.43	3.68	3.0973	0.0193182	0.0438453	SOS2
miR-12041-5p	0.693825	0.065525	-3.40445	0.000608211	TCONS_00163781	0.001	1.575	10.6211	0.000309633	0.00114714	Wasf1
miR-12041-5p	0.693825	0.065525	-3.40445	0.000608211	TCONS_00163782	0.001	1.0575	10.0464	0.00110897	0.00361156	Wasf1
miR-12044-5p	0.659875	2.57055	1.96181	0.00485462	TCONS_00010257	28.72	2.8075	-3.3547	7.21406e-20	1.67313e-18	CD58
miR-12044-5p	0.659875	2.57055	1.96181	0.00485462	TCONS_00013278	4.315	0.5825	-2.88903	4.75658e-07	2.95002e-06	Adcy5
miR-12044-5p	0.659875	2.57055	1.96181	0.00485462	TCONS_00017878	6.3125	0.29	-4.44409	9.51761e-29	3.84697e-27	SUGT1
miR-12044-5p	0.659875	2.57055	1.96181	0.00485462	TCONS_00018418	2.7375	0.0475	-5.84879	3.30658e-08	2.42667e-07	Rfxap
miR-12044-5p	0.659875	2.57055	1.96181	0.00485462	TCONS_00029748	4.5425	0.0375	-6.92045	8.06593e-05	0.000338427	ITPKB
miR-12044-5p	0.659875	2.57055	1.96181	0.00485462	TCONS_00031781	8.4325	0.1875	-5.491	1.57969e-09	1.38091e-08	PLCB4
miR-12044-5p	0.659875	2.57055	1.96181	0.00485462	TCONS_00037896	16.5175	6.5625	-1.33168	5.75392e-05	0.000248463	PREX1
miR-12044-5p	0.659875	2.57055	1.96181	0.00485462	TCONS_00039463	7.865	1.7225	-2.19094	2.93006e-07	1.87561e-06	CDH5
miR-12044-5p	0.659875	2.57055	1.96181	0.00485462	TCONS_00041885	2.745	0.285	-3.26777	1.06584e-13	1.46354e-12	-
miR-12044-5p	0.659875	2.57055	1.96181	0.00485462	TCONS_00049548	1.5225	0.001	-10.5722	9.43787e-06	4.70732e-05	PDE2A
miR-12044-5p	0.659875	2.57055	1.96181	0.00485462	TCONS_00049549	1.735	0.06	-4.85383	0.0214884	0.0480234	PDE2A
miR-12044-5p	0.659875	2.57055	1.96181	0.00485462	TCONS_00049768	7.87	1.505	-2.3866	5.39069e-09	4.41179e-08	LGR4
miR-12044-5p	0.659875	2.57055	1.96181	0.00485462	TCONS_00052950	56.8525	5.15	-3.46458	3.42874e-27	1.29088e-25	MAP3K1
miR-12044-5p	0.659875	2.57055	1.96181	0.00485462	TCONS_00060100	5.6075	1.4575	-1.94386	0.00569303	0.015256	ARHGAP5
miR-12044-5p	0.659875	2.57055	1.96181	0.00485462	TCONS_00060913	14.125	6.0775	-1.2167	0.000339041	0.00124464	RCOR1
miR-12044-5p	0.659875	2.57055	1.96181	0.00485462	TCONS_00094460	3.74	0.085	-5.45943	1.45525e-12	1.78363e-11	-
miR-12044-5p	0.659875	2.57055	1.96181	0.00485462	TCONS_00094464	1.6675	0.1975	-3.07776	9.88489e-08	6.78742e-07	-
miR-12044-5p	0.659875	2.57055	1.96181	0.00485462	TCONS_00099012	87.2075	20.185	-2.11117	1.80014e-10	1.75592e-09	Rac1
miR-12044-5p	0.659875	2.57055	1.96181	0.00485462	TCONS_00114416	13.7	0.59	-4.53732	3.858e-35	2.12697e-33	LRP6
miR-12044-5p	0.659875	2.57055	1.96181	0.00485462	TCONS_00114684	15.05	5.3425	-1.49418	9.88574e-06	4.91402e-05	VWF
miR-12044-5p	0.659875	2.57055	1.96181	0.00485462	TCONS_00114684	15.05	5.3425	-1.49418	9.88574e-06	4.91402e-05	VWF
miR-12044-5p	0.659875	2.57055	1.96181	0.00485462	TCONS_00121384	3.1575	0.1775	-4.15289	3.6969e-11	3.8763e-10	IGF1
miR-12044-5p	0.659875	2.57055	1.96181	0.00485462	TCONS_00144600	4.445	0.505	-3.13783	3.53483e-13	4.60421e-12	PYGO1
miR-12044-5p	0.659875	2.57055	1.96181	0.00485462	TCONS_00144600	4.445	0.505	-3.13783	3.53483e-13	4.60421e-12	PYGO1
miR-12044-5p	0.659875	2.57055	1.96181	0.00485462	TCONS_00145218	8.01	1.0675	-2.90757	9.3771e-07	5.5576e-06	HIF1A
miR-12044-5p	0.659875	2.57055	1.96181	0.00485462	TCONS_00145218	8.01	1.0675	-2.90757	9.3771e-07	5.5576e-06	HIF1A
miR-12044-5p	0.659875	2.57055	1.96181	0.00485462	TCONS_00148118	2.265	0.0625	-5.17951	8.33803e-11	8.42983e-10	TMOD3
miR-12044-5p	0.659875	2.57055	1.96181	0.00485462	TCONS_00148898	1.7575	0.035	-5.65003	0.00027808	0.00104061	-
miR-12044-5p	0.659875	2.57055	1.96181	0.00485462	TCONS_00160147	18.725	1.15	-4.02526	3.63642e-06	1.9551e-05	MSN
miR-12058-3p	0.01	20.77	11.0203	4.41834e-47	TCONS_00000667	5.3675	0.435	-3.62516	0.000151475	0.000599999	Ctps1
miR-12058-3p	0.01	20.77	11.0203	4.41834e-47	TCONS_00003696	22.38	1.2175	-4.20022	2.58322e-33	1.3167e-31	Pbx1
miR-12058-3p	0.01	20.77	11.0203	4.41834e-47	TCONS_00004791	15.28	0.52	-4.87699	5.08717e-15	7.91982e-14	CD200
miR-12058-3p	0.01	20.77	11.0203	4.41834e-47	TCONS_00005183	8.6	0.9775	-3.13717	3.69048e-08	2.69394e-07	Pak2
miR-12058-3p	0.01	20.77	11.0203	4.41834e-47	TCONS_00006335	4.5975	0.795	-2.53182	0.0153641	0.0360924	PIK3CB
miR-12058-3p	0.01	20.77	11.0203	4.41834e-47	TCONS_00009261	1.87	0.57	-1.714	0.00529467	0.0143197	PTGER3
miR-12058-3p	0.01	20.77	11.0203	4.41834e-47	TCONS_00009906	1.2675	0.055	-4.52641	2.5557e-05	0.000118174	VAV3
miR-12058-3p	0.01	20.77	11.0203	4.41834e-47	TCONS_00010860	16.3025	5.3875	-1.59741	7.69286e-06	3.89615e-05	SHC1
miR-12058-3p	0.01	20.77	11.0203	4.41834e-47	TCONS_00011531	14.875	2.3275	-2.67604	4.38657e-13	5.65985e-12	IFNAR1
miR-12058-3p	0.01	20.77	11.0203	4.41834e-47	TCONS_00012575	11.9275	0.375	-4.99126	0.000102938	0.000422343	CD47
miR-12058-3p	0.01	20.77	11.0203	4.41834e-47	TCONS_00013278	4.315	0.5825	-2.88903	4.75658e-07	2.95002e-06	Adcy5
miR-12058-3p	0.01	20.77	11.0203	4.41834e-47	TCONS_00013463	2.775	0.24	-3.53138	9.5431e-07	5.65029e-06	RNF168
miR-12058-3p	0.01	20.77	11.0203	4.41834e-47	TCONS_00013999	4.255	0.21	-4.3407	1.7372e-11	1.89206e-10	PIK3CA
miR-12058-3p	0.01	20.77	11.0203	4.41834e-47	TCONS_00013999	4.255	0.21	-4.3407	1.7372e-11	1.89206e-10	PIK3CA
miR-12058-3p	0.01	20.77	11.0203	4.41834e-47	TCONS_00014396	3.935	0.065	-5.91978	2.5854e-05	0.000119453	Mme
miR-12058-3p	0.01	20.77	11.0203	4.41834e-47	TCONS_00015234	5.2325	0.3425	-3.93332	5.14721e-05	0.000224225	ICOSLG
miR-12058-3p	0.01	20.77	11.0203	4.41834e-47	TCONS_00015234	5.2325	0.3425	-3.93332	5.14721e-05	0.000224225	ICOSLG
miR-12058-3p	0.01	20.77	11.0203	4.41834e-47	TCONS_00015656	43.5425	5.515	-2.98099	7.19259e-13	9.08074e-12	SATB1
miR-12058-3p	0.01	20.77	11.0203	4.41834e-47	TCONS_00016479	3.2275	0.001	-11.6562	3.48726e-07	2.20895e-06	HSPH1
miR-12058-3p	0.01	20.77	11.0203	4.41834e-47	TCONS_00016495	2.7775	0.1425	-4.28475	2.16088e-10	2.09079e-09	-
miR-12058-3p	0.01	20.77	11.0203	4.41834e-47	TCONS_00018418	2.7375	0.0475	-5.84879	3.30658e-08	2.42667e-07	Rfxap
miR-12058-3p	0.01	20.77	11.0203	4.41834e-47	TCONS_00020180	40.7425	11.84	-1.78287	5.23802e-09	4.29702e-08	CLTC
miR-12058-3p	0.01	20.77	11.0203	4.41834e-47	TCONS_00020190	21.655	8.9125	-1.2808	0.000242819	0.000921151	CLTC
miR-12058-3p	0.01	20.77	11.0203	4.41834e-47	TCONS_00020669	33.7225	14.75	-1.193	0.000196192	0.000760666	RPA1
miR-12058-3p	0.01	20.77	11.0203	4.41834e-47	TCONS_00020669	33.7225	14.75	-1.193	0.000196192	0.000760666	RPA1
miR-12058-3p	0.01	20.77	11.0203	4.41834e-47	TCONS_00021419	109.09	7.7325	-3.81844	1.69868e-14	2.51527e-13	COL1A1
miR-12058-3p	0.01	20.77	11.0203	4.41834e-47	TCONS_00021419	109.09	7.7325	-3.81844	1.69868e-14	2.51527e-13	COL1A1
miR-12058-3p	0.01	20.77	11.0203	4.41834e-47	TCONS_00023698	11.3	0.82	-3.78456	0.00938205	0.0235443	NF1
miR-12058-3p	0.01	20.77	11.0203	4.41834e-47	TCONS_00023722	5.31	2.5775	-1.04274	0.00557218	0.0149737	NF1
miR-12058-3p	0.01	20.77	11.0203	4.41834e-47	TCONS_00024558	3.2625	0.3375	-3.27302	0.000536464	0.00188384	ADORA2B
miR-12058-3p	0.01	20.77	11.0203	4.41834e-47	TCONS_00025084	13.9125	0.57	-4.60928	0.00231735	0.00692412	IKZF3
miR-12058-3p	0.01	20.77	11.0203	4.41834e-47	TCONS_00026020	24.2625	11.8825	-1.02989	0.000583805	0.00203465	TNRC6C
miR-12058-3p	0.01	20.77	11.0203	4.41834e-47	TCONS_00027287	3.3775	0.235	-3.84522	0.000258819	0.000975177	-
miR-12058-3p	0.01	20.77	11.0203	4.41834e-47	TCONS_00027336	33.1375	9.6775	-1.77576	4.22994e-09	3.5127e-08	AKT3
miR-12058-3p	0.01	20.77	11.0203	4.41834e-47	TCONS_00027511	2.81	0.0275	-6.67499	2.63548e-07	1.6987e-06	FASLG
miR-12058-3p	0.01	20.77	11.0203	4.41834e-47	TCONS_00028095	3.8375	0.355	-3.43428	1.02066e-16	1.82489e-15	RABGAP1L
miR-12058-3p	0.01	20.77	11.0203	4.41834e-47	TCONS_00030862	1.27	0.001	-10.3106	1.58261e-29	6.65309e-28	RC3H1
miR-12058-3p	0.01	20.77	11.0203	4.41834e-47	TCONS_00031054	3.73	0.0875	-5.41375	9.23413e-16	1.51971e-14	RNASEL
miR-12058-3p	0.01	20.77	11.0203	4.41834e-47	TCONS_00032179	2.515	0.47	-2.41983	0.00133746	0.00426377	CAMK1D
miR-12058-3p	0.01	20.77	11.0203	4.41834e-47	TCONS_00032181	3.1275	0.11	-4.82943	0.00293791	0.00853406	CAMK1D
miR-12058-3p	0.01	20.77	11.0203	4.41834e-47	TCONS_00032302	60.9025	4.76	-3.67747	1.13992e-27	4.37577e-26	ITGB1
miR-12058-3p	0.01	20.77	11.0203	4.41834e-47	TCONS_00033369	8.2425	2.395	-1.78306	4.78482e-05	0.000209744	PRNP
miR-12058-3p	0.01	20.77	11.0203	4.41834e-47	TCONS_00033371	5.61	0.035	-7.3245	5.31461e-09	4.35438e-08	PRNP
miR-12058-3p	0.01	20.77	11.0203	4.41834e-47	TCONS_00038810	14.89	5.745	-1.37396	0.00159511	0.00498428	IRF8
miR-12058-3p	0.01	20.77	11.0203	4.41834e-47	TCONS_00039118	7.2475	0.115	-5.97778	2.53587e-07	1.63863e-06	ADCY7
miR-12058-3p	0.01	20.77	11.0203	4.41834e-47	TCONS_00039249	58.6475	16.9775	-1.78845	0.000293882	0.00109465	MMP2
miR-12058-3p	0.01	20.77	11.0203	4.41834e-47	TCONS_00039316	4.2	0.2275	-4.20645	5.67755e-06	2.94813e-05	NLRC5
miR-12058-3p	0.01	20.77	11.0203	4.41834e-47	TCONS_00039316	4.2	0.2275	-4.20645	5.67755e-06	2.94813e-05	NLRC5
miR-12058-3p	0.01	20.77	11.0203	4.41834e-47	TCONS_00039463	7.865	1.7225	-2.19094	2.93006e-07	1.87561e-06	CDH5
miR-12058-3p	0.01	20.77	11.0203	4.41834e-47	TCONS_00040855	11.2725	4.86	-1.21378	0.000450588	0.00160852	ARHGAP35
miR-12058-3p	0.01	20.77	11.0203	4.41834e-47	TCONS_00040861	11.2725	4.86	-1.21378	0.000450689	0.0016087	ARHGAP35
miR-12058-3p	0.01	20.77	11.0203	4.41834e-47	TCONS_00041885	2.745	0.285	-3.26777	1.06584e-13	1.46354e-12	-
miR-12058-3p	0.01	20.77	11.0203	4.41834e-47	TCONS_00047754	15.525	0.0525	-8.20806	6.35149e-09	5.1451e-08	PTPRJ
miR-12058-3p	0.01	20.77	11.0203	4.41834e-47	TCONS_00047754	15.525	0.0525	-8.20806	6.35149e-09	5.1451e-08	PTPRJ
miR-12058-3p	0.01	20.77	11.0203	4.41834e-47	TCONS_00048934	389.613	43.7775	-3.15378	1.37109e-23	4.1028e-22	HSPA8
miR-12058-3p	0.01	20.77	11.0203	4.41834e-47	TCONS_00048934	389.613	43.7775	-3.15378	1.37109e-23	4.1028e-22	HSPA8
miR-12058-3p	0.01	20.77	11.0203	4.41834e-47	TCONS_00049768	7.87	1.505	-2.3866	5.39069e-09	4.41179e-08	LGR4
miR-12058-3p	0.01	20.77	11.0203	4.41834e-47	TCONS_00052950	56.8525	5.15	-3.46458	3.42874e-27	1.29088e-25	MAP3K1
miR-12058-3p	0.01	20.77	11.0203	4.41834e-47	TCONS_00053032	1.12	0.0425	-4.71989	2.12128e-05	9.93445e-05	ITGA2
miR-12058-3p	0.01	20.77	11.0203	4.41834e-47	TCONS_00053032	1.12	0.0425	-4.71989	2.12128e-05	9.93445e-05	ITGA2
miR-12058-3p	0.01	20.77	11.0203	4.41834e-47	TCONS_00053032	1.12	0.0425	-4.71989	2.12128e-05	9.93445e-05	ITGA2
miR-12058-3p	0.01	20.77	11.0203	4.41834e-47	TCONS_00053144	9.7875	0.88	-3.47536	9.28505e-17	1.66977e-15	C7
miR-12058-3p	0.01	20.77	11.0203	4.41834e-47	TCONS_00056355	1.7975	0.001	-10.8118	0.00014206	0.000566523	FGB
miR-12058-3p	0.01	20.77	11.0203	4.41834e-47	TCONS_00056710	2.8575	0.085	-5.07115	0.000356757	0.001303	IL15
miR-12058-3p	0.01	20.77	11.0203	4.41834e-47	TCONS_00057280	8.135	0.001	-12.9899	3.16767e-63	5.33422e-61	GUCY1A1
miR-12058-3p	0.01	20.77	11.0203	4.41834e-47	TCONS_00072650	22.555	10.7325	-1.07146	0.00697301	0.0181844	ACTR3
miR-12058-3p	0.01	20.77	11.0203	4.41834e-47	TCONS_00072652	9.255	0.3325	-4.79881	0.00286326	0.00833989	ACTR3
miR-12058-3p	0.01	20.77	11.0203	4.41834e-47	TCONS_00074576	1.6425	0.23	-2.83619	0.00425449	0.0118349	WNT4
miR-12058-3p	0.01	20.77	11.0203	4.41834e-47	TCONS_00075127	60.175	20.8175	-1.53137	5.59637e-06	2.90983e-05	GSN
miR-12058-3p	0.01	20.77	11.0203	4.41834e-47	TCONS_00075127	60.175	20.8175	-1.53137	5.59637e-06	2.90983e-05	GSN
miR-12058-3p	0.01	20.77	11.0203	4.41834e-47	TCONS_00075128	97.2	18.01	-2.43216	4.65027e-07	2.88805e-06	GSN
miR-12058-3p	0.01	20.77	11.0203	4.41834e-47	TCONS_00075128	97.2	18.01	-2.43216	4.65027e-07	2.88805e-06	GSN
miR-12058-3p	0.01	20.77	11.0203	4.41834e-47	TCONS_00075128	97.2	18.01	-2.43216	4.65027e-07	2.88805e-06	GSN
miR-12058-3p	0.01	20.77	11.0203	4.41834e-47	TCONS_00076250	10.8825	1.6225	-2.74572	3.92418e-09	3.26941e-08	PTK2B
miR-12058-3p	0.01	20.77	11.0203	4.41834e-47	TCONS_00079101	79.73	1.545	-5.68944	1.78106e-45	1.49319e-43	ITGA6
miR-12058-3p	0.01	20.77	11.0203	4.41834e-47	TCONS_00079105	21.7	0.38	-5.83555	5.56231e-43	4.30128e-41	ITGA6
miR-12058-3p	0.01	20.77	11.0203	4.41834e-47	TCONS_00080555	4.2775	1.2025	-1.83073	7.38037e-05	0.000311889	FN1
miR-12058-3p	0.01	20.77	11.0203	4.41834e-47	TCONS_00084389	8.3375	0.26	-5.00303	1.93059e-06	1.09076e-05	TAP1
miR-12058-3p	0.01	20.77	11.0203	4.41834e-47	TCONS_00085638	4.1775	0.0425	-6.61903	1.61004e-20	3.92622e-19	TRIM38
miR-12058-3p	0.01	20.77	11.0203	4.41834e-47	TCONS_00090547	15.685	2.685	-2.54639	6.26165e-08	4.42943e-07	EXOC6
miR-12058-3p	0.01	20.77	11.0203	4.41834e-47	TCONS_00091332	6.4825	0.4925	-3.71835	3.13736e-16	5.36776e-15	GRK5
miR-12058-3p	0.01	20.77	11.0203	4.41834e-47	TCONS_00093926	2.6475	0.0275	-6.58906	7.07233e-06	3.6105e-05	CD226
miR-12058-3p	0.01	20.77	11.0203	4.41834e-47	TCONS_00094460	3.74	0.085	-5.45943	1.45525e-12	1.78363e-11	-
miR-12058-3p	0.01	20.77	11.0203	4.41834e-47	TCONS_00094464	1.6675	0.1975	-3.07776	9.88489e-08	6.78742e-07	-
miR-12058-3p	0.01	20.77	11.0203	4.41834e-47	TCONS_00097946	3.365	0.27	-3.63958	8.20383e-07	4.90977e-06	Ciita
miR-12058-3p	0.01	20.77	11.0203	4.41834e-47	TCONS_00097947	2.4625	0.2725	-3.1758	0.00667249	0.0175017	CIITA
miR-12058-3p	0.01	20.77	11.0203	4.41834e-47	TCONS_00098266	9.1575	2.2975	-1.99489	8.0204e-09	6.42266e-08	PRKCB
miR-12058-3p	0.01	20.77	11.0203	4.41834e-47	TCONS_00099043	10.9625	3.8875	-1.49566	5.79029e-05	0.000249831	RNF216
miR-12058-3p	0.01	20.77	11.0203	4.41834e-47	TCONS_00099780	7.095	0.4475	-3.98684	7.59172e-14	1.05802e-12	ADCY9
miR-12058-3p	0.01	20.77	11.0203	4.41834e-47	TCONS_00099781	5.3425	1.52	-1.81344	2.19194e-06	1.22642e-05	ADCY9
miR-12058-3p	0.01	20.77	11.0203	4.41834e-47	TCONS_00099781	5.3425	1.52	-1.81344	2.19194e-06	1.22642e-05	ADCY9
miR-12058-3p	0.01	20.77	11.0203	4.41834e-47	TCONS_00102382	1.5575	0.12	-3.69813	0.000640002	0.00221174	ACTN2
miR-12058-3p	0.01	20.77	11.0203	4.41834e-47	TCONS_00103416	1.495	0.015	-6.63904	2.02449e-08	1.53028e-07	BMPR1A
miR-12058-3p	0.01	20.77	11.0203	4.41834e-47	TCONS_00105534	5.37	2.3575	-1.18766	0.00309721	0.00894022	MTUS1
miR-12058-3p	0.01	20.77	11.0203	4.41834e-47	TCONS_00107755	13.795	3.4775	-1.98802	2.1018e-09	1.81251e-08	KAT6A
miR-12058-3p	0.01	20.77	11.0203	4.41834e-47	TCONS_00107757	7.0875	3.075	-1.20469	0.00215962	0.00651176	KAT6A
miR-12058-3p	0.01	20.77	11.0203	4.41834e-47	TCONS_00109103	4.53	1.6925	-1.42036	0.00424986	0.0118241	ASAP2
miR-12058-3p	0.01	20.77	11.0203	4.41834e-47	TCONS_00110842	12.0725	2.3675	-2.35029	1.666e-10	1.63185e-09	SOS1
miR-12058-3p	0.01	20.77	11.0203	4.41834e-47	TCONS_00114684	15.05	5.3425	-1.49418	9.88574e-06	4.91402e-05	VWF
miR-12058-3p	0.01	20.77	11.0203	4.41834e-47	TCONS_00114684	15.05	5.3425	-1.49418	9.88574e-06	4.91402e-05	VWF
miR-12058-3p	0.01	20.77	11.0203	4.41834e-47	TCONS_00117510	4.63	0.09	-5.68494	4.19167e-09	3.4819e-08	Meis1
miR-12058-3p	0.01	20.77	11.0203	4.41834e-47	TCONS_00121686	16.8975	1.1925	-3.82475	0.00664216	0.0174322	MYH9
miR-12058-3p	0.01	20.77	11.0203	4.41834e-47	TCONS_00121686	16.8975	1.1925	-3.82475	0.00664216	0.0174322	MYH9
miR-12058-3p	0.01	20.77	11.0203	4.41834e-47	TCONS_00121687	20.8075	4.3575	-2.25553	0.000137753	0.000550732	MYH9
miR-12058-3p	0.01	20.77	11.0203	4.41834e-47	TCONS_00121687	20.8075	4.3575	-2.25553	0.000137753	0.000550732	MYH9
miR-12058-3p	0.01	20.77	11.0203	4.41834e-47	TCONS_00121688	48.5875	4.83	-3.33049	7.31373e-20	1.69557e-18	MYH9
miR-12058-3p	0.01	20.77	11.0203	4.41834e-47	TCONS_00121688	48.5875	4.83	-3.33049	7.31373e-20	1.69557e-18	MYH9
miR-12058-3p	0.01	20.77	11.0203	4.41834e-47	TCONS_00122433	2.6025	0.085	-4.93629	0.000159182	0.000628029	CD4
miR-12058-3p	0.01	20.77	11.0203	4.41834e-47	TCONS_00123755	7.7775	1.455	-2.41829	0.0157055	0.0367471	DYNC1I1
miR-12058-3p	0.01	20.77	11.0203	4.41834e-47	TCONS_00126543	4.0975	0.001	-12.0005	2.83618e-41	2.05781e-39	SAMD9
miR-12058-3p	0.01	20.77	11.0203	4.41834e-47	TCONS_00126544	1.4825	0.0025	-9.21189	6.19068e-06	3.19306e-05	SAMD9
miR-12058-3p	0.01	20.77	11.0203	4.41834e-47	TCONS_00127037	1.985	0.1325	-3.90507	0.000645778	0.00222974	CD36
miR-12058-3p	0.01	20.77	11.0203	4.41834e-47	TCONS_00127060	2.7875	0.145	-4.26485	0.00576291	0.015418	CD36
miR-12058-3p	0.01	20.77	11.0203	4.41834e-47	TCONS_00128084	5.825	1.645	-1.82417	9.66023e-07	5.71257e-06	CDK13
miR-12058-3p	0.01	20.77	11.0203	4.41834e-47	TCONS_00130053	1.8975	0.2175	-3.12501	0.0042278	0.0117674	LYL1
miR-12058-3p	0.01	20.77	11.0203	4.41834e-47	TCONS_00131276	4.0825	0.625	-2.70752	7.45544e-09	5.98656e-08	GRK6
miR-12058-3p	0.01	20.77	11.0203	4.41834e-47	TCONS_00133276	6.1525	0.6975	-3.14091	1.24366e-08	9.66923e-08	MSH3
miR-12058-3p	0.01	20.77	11.0203	4.41834e-47	TCONS_00133276	6.1525	0.6975	-3.14091	1.24366e-08	9.66923e-08	MSH3
miR-12058-3p	0.01	20.77	11.0203	4.41834e-47	TCONS_00134539	12.5175	1.4575	-3.10238	3.72683e-10	3.50217e-09	CD97
miR-12058-3p	0.01	20.77	11.0203	4.41834e-47	TCONS_00139911	2.1875	0.115	-4.24958	4.01267e-05	0.000178533	CD38
miR-12058-3p	0.01	20.77	11.0203	4.41834e-47	TCONS_00144461	2.655	0.835	-1.66886	0.00805771	0.0206197	MYO1E
miR-12058-3p	0.01	20.77	11.0203	4.41834e-47	TCONS_00144757	12.785	0.5675	-4.49369	9.43288e-24	2.85905e-22	SPPL2A
miR-12058-3p	0.01	20.77	11.0203	4.41834e-47	TCONS_00144758	5.295	0.62	-3.09429	7.99761e-09	6.40703e-08	SPPL2A
miR-12058-3p	0.01	20.77	11.0203	4.41834e-47	TCONS_00145218	8.01	1.0675	-2.90757	9.3771e-07	5.5576e-06	HIF1A
miR-12058-3p	0.01	20.77	11.0203	4.41834e-47	TCONS_00145218	8.01	1.0675	-2.90757	9.3771e-07	5.5576e-06	HIF1A
miR-12058-3p	0.01	20.77	11.0203	4.41834e-47	TCONS_00147910	1.8475	0.001	-10.8514	1.0488e-20	2.59529e-19	TLN2
miR-12058-3p	0.01	20.77	11.0203	4.41834e-47	TCONS_00148118	2.265	0.0625	-5.17951	8.33803e-11	8.42983e-10	TMOD3
miR-12058-3p	0.01	20.77	11.0203	4.41834e-47	TCONS_00148575	1.4725	0.03	-5.61716	7.13295e-06	3.63797e-05	SIX4
miR-12058-3p	0.01	20.77	11.0203	4.41834e-47	TCONS_00148898	1.7575	0.035	-5.65003	0.00027808	0.00104061	-
miR-12058-3p	0.01	20.77	11.0203	4.41834e-47	TCONS_00150069	17.8875	4.5925	-1.9616	7.12397e-08	4.99912e-07	FYN
miR-12058-3p	0.01	20.77	11.0203	4.41834e-47	TCONS_00151084	13.8	4.0225	-1.7785	0.00082192	0.00276926	TAB2
miR-12058-3p	0.01	20.77	11.0203	4.41834e-47	TCONS_00151608	1.5125	0.0875	-4.11151	0.000260375	0.000980535	CCR6
miR-12058-3p	0.01	20.77	11.0203	4.41834e-47	TCONS_00151629	20.5375	10.015	-1.0361	0.00107656	0.00351965	MLLT4
miR-12058-3p	0.01	20.77	11.0203	4.41834e-47	TCONS_00153658	50.43	6.17	-3.03094	4.62088e-18	9.24019e-17	SOD2
miR-12058-3p	0.01	20.77	11.0203	4.41834e-47	TCONS_00153658	50.43	6.17	-3.03094	4.62088e-18	9.24019e-17	SOD2
miR-12058-3p	0.01	20.77	11.0203	4.41834e-47	TCONS_00154366	13.765	2.175	-2.66192	7.67656e-16	1.27264e-14	AGO2
miR-12058-3p	0.01	20.77	11.0203	4.41834e-47	TCONS_00154586	3.89	1.2575	-1.62921	0.0028136	0.00820987	ASAP1
miR-12058-3p	0.01	20.77	11.0203	4.41834e-47	TCONS_00154587	4.77	0.6425	-2.89222	0.00454305	0.0125356	ASAP1
miR-12058-3p	0.01	20.77	11.0203	4.41834e-47	TCONS_00155016	1.4825	0.045	-5.04196	1.14517e-19	2.61771e-18	CHD7
miR-12058-3p	0.01	20.77	11.0203	4.41834e-47	TCONS_00155024	1.7275	0.0425	-5.34508	2.406e-16	4.16251e-15	CHD7
miR-12058-3p	0.01	20.77	11.0203	4.41834e-47	TCONS_00157803	17.78	0.85	-4.38665	5.0984e-23	1.46162e-21	TPD52
miR-12058-3p	0.01	20.77	11.0203	4.41834e-47	TCONS_00159222	1.1025	0.045	-4.61471	0.000126479	0.000509015	TLR7
miR-12058-3p	0.01	20.77	11.0203	4.41834e-47	TCONS_00160147	18.725	1.15	-4.02526	3.63642e-06	1.9551e-05	MSN
miR-12058-3p	0.01	20.77	11.0203	4.41834e-47	TCONS_00161665	3.305	0.0925	-5.15905	5.0884e-08	3.64024e-07	NKAP
miR-12058-3p	0.01	20.77	11.0203	4.41834e-47	TCONS_00162799	16.3275	2.3725	-2.78282	1.30804e-10	1.29832e-09	TAB3
miR-12058-3p	0.01	20.77	11.0203	4.41834e-47	TCONS_00163759	5.72	0.3075	-4.21736	9.12081e-16	1.50317e-14	ATP7A
miR-12058-3p	0.01	20.77	11.0203	4.41834e-47	TCONS_00164777	2.34	0.5175	-2.17688	0.000649478	0.0022408	Pak3
miR-12058-3p	0.01	20.77	11.0203	4.41834e-47	TCONS_00100457	0.2225	0.001	-7.79766	0.00343666	0.00979544	CD19
miR-122-5p	9.70288	74.2212	2.93535	0.00447882	TCONS_00000667	5.3675	0.435	-3.62516	0.000151475	0.000599999	Ctps1
miR-122-5p	9.70288	74.2212	2.93535	0.00447882	TCONS_00006335	4.5975	0.795	-2.53182	0.0153641	0.0360924	PIK3CB
miR-122-5p	9.70288	74.2212	2.93535	0.00447882	TCONS_00007733	6.4975	0.3575	-4.18387	1.89626e-15	3.04907e-14	INPP5D
miR-122-5p	9.70288	74.2212	2.93535	0.00447882	TCONS_00009261	1.87	0.57	-1.714	0.00529467	0.0143197	PTGER3
miR-122-5p	9.70288	74.2212	2.93535	0.00447882	TCONS_00009906	1.2675	0.055	-4.52641	2.5557e-05	0.000118174	VAV3
miR-122-5p	9.70288	74.2212	2.93535	0.00447882	TCONS_00014396	3.935	0.065	-5.91978	2.5854e-05	0.000119453	Mme
miR-122-5p	9.70288	74.2212	2.93535	0.00447882	TCONS_00018418	2.7375	0.0475	-5.84879	3.30658e-08	2.42667e-07	Rfxap
miR-122-5p	9.70288	74.2212	2.93535	0.00447882	TCONS_00020583	12.77	0.725	-4.13863	1.01022e-19	2.31826e-18	ABR
miR-122-5p	9.70288	74.2212	2.93535	0.00447882	TCONS_00021419	109.09	7.7325	-3.81844	1.69868e-14	2.51527e-13	COL1A1
miR-122-5p	9.70288	74.2212	2.93535	0.00447882	TCONS_00021419	109.09	7.7325	-3.81844	1.69868e-14	2.51527e-13	COL1A1
miR-122-5p	9.70288	74.2212	2.93535	0.00447882	TCONS_00021829	8.43	2.3275	-1.85675	2.61921e-05	0.000120844	STAT5A
miR-122-5p	9.70288	74.2212	2.93535	0.00447882	TCONS_00024942	5.2025	0.625	-3.05728	7.06173e-14	9.87667e-13	Nfe2l1
miR-122-5p	9.70288	74.2212	2.93535	0.00447882	TCONS_00024943	37.7375	18.8625	-1.00048	0.000530276	0.0018649	Nfe2l1
miR-122-5p	9.70288	74.2212	2.93535	0.00447882	TCONS_00024973	4.395	1.4375	-1.6123	0.00129723	0.00414768	Tbkbp1
miR-122-5p	9.70288	74.2212	2.93535	0.00447882	TCONS_00028095	3.8375	0.355	-3.43428	1.02066e-16	1.82489e-15	RABGAP1L
miR-122-5p	9.70288	74.2212	2.93535	0.00447882	TCONS_00028443	1.8925	0.05	-5.24222	0.000324185	0.0011957	PLA2G4A
miR-122-5p	9.70288	74.2212	2.93535	0.00447882	TCONS_00029334	13.79	0.2975	-5.53459	0.002028	0.00615914	CFH
miR-122-5p	9.70288	74.2212	2.93535	0.00447882	TCONS_00029336	22.795	0.8125	-4.81021	1.28312e-07	8.66569e-07	CFH
miR-122-5p	9.70288	74.2212	2.93535	0.00447882	TCONS_00029748	4.5425	0.0375	-6.92045	8.06593e-05	0.000338427	ITPKB
miR-122-5p	9.70288	74.2212	2.93535	0.00447882	TCONS_00030368	1.28	0.09	-3.83007	0.00218508	0.00657674	KCNAB2
miR-122-5p	9.70288	74.2212	2.93535	0.00447882	TCONS_00035750	3.97	0.2875	-3.78751	0.00865734	0.0219411	PIP4K2A
miR-122-5p	9.70288	74.2212	2.93535	0.00447882	TCONS_00035753	2.2825	0.001	-11.1564	0.00214526	0.00647346	PIP4K2A
miR-122-5p	9.70288	74.2212	2.93535	0.00447882	TCONS_00041885	2.745	0.285	-3.26777	1.06584e-13	1.46354e-12	-
miR-122-5p	9.70288	74.2212	2.93535	0.00447882	TCONS_00048875	5.12	0.115	-5.47644	1.45615e-08	1.12115e-07	-
miR-122-5p	9.70288	74.2212	2.93535	0.00447882	TCONS_00049548	1.5225	0.001	-10.5722	9.43787e-06	4.70732e-05	PDE2A
miR-122-5p	9.70288	74.2212	2.93535	0.00447882	TCONS_00049549	1.735	0.06	-4.85383	0.0214884	0.0480234	PDE2A
miR-122-5p	9.70288	74.2212	2.93535	0.00447882	TCONS_00049994	3.89	0.65	-2.58126	7.66745e-05	0.000323022	TRAF6
miR-122-5p	9.70288	74.2212	2.93535	0.00447882	TCONS_00052416	3.195	0.055	-5.86024	2.17055e-22	5.98888e-21	LCP2
miR-122-5p	9.70288	74.2212	2.93535	0.00447882	TCONS_00065683	1.8	0.21	-3.09954	0.000236796	0.000901154	XCR1
miR-122-5p	9.70288	74.2212	2.93535	0.00447882	TCONS_00074058	330.012	134.535	-1.29454	7.64735e-06	3.87678e-05	MARCKSL1
miR-122-5p	9.70288	74.2212	2.93535	0.00447882	TCONS_00074278	4.255	0.14	-4.92566	9.86893e-28	3.80326e-26	-
miR-122-5p	9.70288	74.2212	2.93535	0.00447882	TCONS_00076525	3.4075	0.015	-7.82761	4.41725e-10	4.11283e-09	PPP3CC
miR-122-5p	9.70288	74.2212	2.93535	0.00447882	TCONS_00076526	2.28	0.02	-6.83289	3.67218e-09	3.07121e-08	PPP3CC
miR-122-5p	9.70288	74.2212	2.93535	0.00447882	TCONS_00080673	2.38	0.2775	-3.1004	0.000871712	0.00291828	NHEJ1
miR-122-5p	9.70288	74.2212	2.93535	0.00447882	TCONS_00082268	1.0475	0.1675	-2.64472	0.00547649	0.014747	ITPR3
miR-122-5p	9.70288	74.2212	2.93535	0.00447882	TCONS_00088178	88.3175	9.225	-3.25908	1.13976e-18	2.39141e-17	IGF2
miR-122-5p	9.70288	74.2212	2.93535	0.00447882	TCONS_00088178	88.3175	9.225	-3.25908	1.13976e-18	2.39141e-17	IGF2
miR-122-5p	9.70288	74.2212	2.93535	0.00447882	TCONS_00088179	56.3175	2.8925	-4.28319	9.17124e-20	2.1137e-18	IGF2
miR-122-5p	9.70288	74.2212	2.93535	0.00447882	TCONS_00088179	56.3175	2.8925	-4.28319	9.17124e-20	2.1137e-18	IGF2
miR-122-5p	9.70288	74.2212	2.93535	0.00447882	TCONS_00098429	23.965	1.1775	-4.34713	2.12255e-26	7.6016e-25	ITGAL
miR-122-5p	9.70288	74.2212	2.93535	0.00447882	TCONS_00099043	10.9625	3.8875	-1.49566	5.79029e-05	0.000249831	RNF216
miR-122-5p	9.70288	74.2212	2.93535	0.00447882	TCONS_00099780	7.095	0.4475	-3.98684	7.59172e-14	1.05802e-12	ADCY9
miR-122-5p	9.70288	74.2212	2.93535	0.00447882	TCONS_00099781	5.3425	1.52	-1.81344	2.19194e-06	1.22642e-05	ADCY9
miR-122-5p	9.70288	74.2212	2.93535	0.00447882	TCONS_00099781	5.3425	1.52	-1.81344	2.19194e-06	1.22642e-05	ADCY9
miR-122-5p	9.70288	74.2212	2.93535	0.00447882	TCONS_00102382	1.5575	0.12	-3.69813	0.000640002	0.00221174	ACTN2
miR-122-5p	9.70288	74.2212	2.93535	0.00447882	TCONS_00103825	1.455	0.2675	-2.44341	0.00462585	0.0127336	GNG4
miR-122-5p	9.70288	74.2212	2.93535	0.00447882	TCONS_00104361	1.1225	0.0575	-4.28701	0.0161627	0.0376549	Prf1
miR-122-5p	9.70288	74.2212	2.93535	0.00447882	TCONS_00104361	1.1225	0.0575	-4.28701	0.0161627	0.0376549	Prf1
miR-122-5p	9.70288	74.2212	2.93535	0.00447882	TCONS_00107755	13.795	3.4775	-1.98802	2.1018e-09	1.81251e-08	KAT6A
miR-122-5p	9.70288	74.2212	2.93535	0.00447882	TCONS_00107757	7.0875	3.075	-1.20469	0.00215962	0.00651176	KAT6A
miR-122-5p	9.70288	74.2212	2.93535	0.00447882	TCONS_00114684	15.05	5.3425	-1.49418	9.88574e-06	4.91402e-05	VWF
miR-122-5p	9.70288	74.2212	2.93535	0.00447882	TCONS_00114684	15.05	5.3425	-1.49418	9.88574e-06	4.91402e-05	VWF
miR-122-5p	9.70288	74.2212	2.93535	0.00447882	TCONS_00116778	3.0475	0.4	-2.92955	0.000374785	0.00136317	ROCK2
miR-122-5p	9.70288	74.2212	2.93535	0.00447882	TCONS_00116778	3.0475	0.4	-2.92955	0.000374785	0.00136317	ROCK2
miR-122-5p	9.70288	74.2212	2.93535	0.00447882	TCONS_00119162	2.71	0.08	-5.08215	0.000561792	0.00196469	Zap70
miR-122-5p	9.70288	74.2212	2.93535	0.00447882	TCONS_00121384	3.1575	0.1775	-4.15289	3.6969e-11	3.8763e-10	IGF1
miR-122-5p	9.70288	74.2212	2.93535	0.00447882	TCONS_00123755	7.7775	1.455	-2.41829	0.0157055	0.0367471	DYNC1I1
miR-122-5p	9.70288	74.2212	2.93535	0.00447882	TCONS_00126408	6.1825	0.135	-5.51716	3.19742e-09	2.69834e-08	IKZF1
miR-122-5p	9.70288	74.2212	2.93535	0.00447882	TCONS_00127060	2.7875	0.145	-4.26485	0.00576291	0.015418	CD36
miR-122-5p	9.70288	74.2212	2.93535	0.00447882	TCONS_00129723	8.2275	0.36	-4.51439	4.15829e-06	2.21101e-05	JAK3
miR-122-5p	9.70288	74.2212	2.93535	0.00447882	TCONS_00129723	8.2275	0.36	-4.51439	4.15829e-06	2.21101e-05	JAK3
miR-122-5p	9.70288	74.2212	2.93535	0.00447882	TCONS_00136045	16.825	6.36	-1.40351	0.000122954	0.000496701	TCF3
miR-122-5p	9.70288	74.2212	2.93535	0.00447882	TCONS_00150774	26.735	1.8475	-3.85508	1.50899e-06	8.67491e-06	TCF21
miR-122-5p	9.70288	74.2212	2.93535	0.00447882	TCONS_00154366	13.765	2.175	-2.66192	7.67656e-16	1.27264e-14	AGO2
miR-122-5p	9.70288	74.2212	2.93535	0.00447882	TCONS_00155024	1.7275	0.0425	-5.34508	2.406e-16	4.16251e-15	CHD7
miR-122-5p	9.70288	74.2212	2.93535	0.00447882	TCONS_00159222	1.1025	0.045	-4.61471	0.000126479	0.000509015	TLR7
miR-122-5p	9.70288	74.2212	2.93535	0.00447882	TCONS_00160346	36.085	6.855	-2.39617	1.26859e-12	1.56365e-11	TFE3
miR-122-5p	9.70288	74.2212	2.93535	0.00447882	TCONS_00163759	5.72	0.3075	-4.21736	9.12081e-16	1.50317e-14	ATP7A
miR-12301-5p	0.01	0.540875	5.75722	0.0171473	TCONS_00003274	16.395	1.0825	-3.92082	3.7736e-22	1.02816e-20	IL6R
miR-12301-5p	0.01	0.540875	5.75722	0.0171473	TCONS_00003696	22.38	1.2175	-4.20022	2.58322e-33	1.3167e-31	Pbx1
miR-12301-5p	0.01	0.540875	5.75722	0.0171473	TCONS_00005181	27.2025	8.1225	-1.74374	8.23974e-06	4.1481e-05	Pak2
miR-12301-5p	0.01	0.540875	5.75722	0.0171473	TCONS_00005719	4.865	0.001	-12.2482	4.24138e-37	2.57506e-35	PLD1
miR-12301-5p	0.01	0.540875	5.75722	0.0171473	TCONS_00011531	14.875	2.3275	-2.67604	4.38657e-13	5.65985e-12	IFNAR1
miR-12301-5p	0.01	0.540875	5.75722	0.0171473	TCONS_00013512	2.705	0.001	-11.4014	4.50509e-15	7.04535e-14	DLG1
miR-12301-5p	0.01	0.540875	5.75722	0.0171473	TCONS_00015234	5.2325	0.3425	-3.93332	5.14721e-05	0.000224225	ICOSLG
miR-12301-5p	0.01	0.540875	5.75722	0.0171473	TCONS_00015234	5.2325	0.3425	-3.93332	5.14721e-05	0.000224225	ICOSLG
miR-12301-5p	0.01	0.540875	5.75722	0.0171473	TCONS_00016495	2.7775	0.1425	-4.28475	2.16088e-10	2.09079e-09	-
miR-12301-5p	0.01	0.540875	5.75722	0.0171473	TCONS_00017878	6.3125	0.29	-4.44409	9.51761e-29	3.84697e-27	SUGT1
miR-12301-5p	0.01	0.540875	5.75722	0.0171473	TCONS_00020669	33.7225	14.75	-1.193	0.000196192	0.000760666	RPA1
miR-12301-5p	0.01	0.540875	5.75722	0.0171473	TCONS_00020669	33.7225	14.75	-1.193	0.000196192	0.000760666	RPA1
miR-12301-5p	0.01	0.540875	5.75722	0.0171473	TCONS_00021096	5.05	0.001	-12.3021	2.6053e-08	1.94109e-07	MAP2K4
miR-12301-5p	0.01	0.540875	5.75722	0.0171473	TCONS_00023265	13.0375	0.005	-11.3485	2.01247e-57	2.75053e-55	TRIM25
miR-12301-5p	0.01	0.540875	5.75722	0.0171473	TCONS_00023265	13.0375	0.005	-11.3485	2.01247e-57	2.75053e-55	TRIM25
miR-12301-5p	0.01	0.540875	5.75722	0.0171473	TCONS_00025060	2.9775	0.125	-4.5741	1.44061e-06	8.31187e-06	MED1
miR-12301-5p	0.01	0.540875	5.75722	0.0171473	TCONS_00027336	33.1375	9.6775	-1.77576	4.22994e-09	3.5127e-08	AKT3
miR-12301-5p	0.01	0.540875	5.75722	0.0171473	TCONS_00029334	13.79	0.2975	-5.53459	0.002028	0.00615914	CFH
miR-12301-5p	0.01	0.540875	5.75722	0.0171473	TCONS_00029336	22.795	0.8125	-4.81021	1.28312e-07	8.66569e-07	CFH
miR-12301-5p	0.01	0.540875	5.75722	0.0171473	TCONS_00031054	3.73	0.0875	-5.41375	9.23413e-16	1.51971e-14	RNASEL
miR-12301-5p	0.01	0.540875	5.75722	0.0171473	TCONS_00035750	3.97	0.2875	-3.78751	0.00865734	0.0219411	PIP4K2A
miR-12301-5p	0.01	0.540875	5.75722	0.0171473	TCONS_00035753	2.2825	0.001	-11.1564	0.00214526	0.00647346	PIP4K2A
miR-12301-5p	0.01	0.540875	5.75722	0.0171473	TCONS_00039502	5.0525	0.65	-2.95849	1.40522e-06	8.12201e-06	CBFB
miR-12301-5p	0.01	0.540875	5.75722	0.0171473	TCONS_00047570	2.425	0.0675	-5.16695	6.00924e-14	8.45495e-13	-
miR-12301-5p	0.01	0.540875	5.75722	0.0171473	TCONS_00048875	5.12	0.115	-5.47644	1.45615e-08	1.12115e-07	-
miR-12301-5p	0.01	0.540875	5.75722	0.0171473	TCONS_00049768	7.87	1.505	-2.3866	5.39069e-09	4.41179e-08	LGR4
miR-12301-5p	0.01	0.540875	5.75722	0.0171473	TCONS_00052416	3.195	0.055	-5.86024	2.17055e-22	5.98888e-21	LCP2
miR-12301-5p	0.01	0.540875	5.75722	0.0171473	TCONS_00052734	20.675	2.1075	-3.29428	2.47194e-21	6.37735e-20	PIK3R1
miR-12301-5p	0.01	0.540875	5.75722	0.0171473	TCONS_00053032	1.12	0.0425	-4.71989	2.12128e-05	9.93445e-05	ITGA2
miR-12301-5p	0.01	0.540875	5.75722	0.0171473	TCONS_00053032	1.12	0.0425	-4.71989	2.12128e-05	9.93445e-05	ITGA2
miR-12301-5p	0.01	0.540875	5.75722	0.0171473	TCONS_00053032	1.12	0.0425	-4.71989	2.12128e-05	9.93445e-05	ITGA2
miR-12301-5p	0.01	0.540875	5.75722	0.0171473	TCONS_00053144	9.7875	0.88	-3.47536	9.28505e-17	1.66977e-15	C7
miR-12301-5p	0.01	0.540875	5.75722	0.0171473	TCONS_00056710	2.8575	0.085	-5.07115	0.000356757	0.001303	IL15
miR-12301-5p	0.01	0.540875	5.75722	0.0171473	TCONS_00057280	8.135	0.001	-12.9899	3.16767e-63	5.33422e-61	GUCY1A1
miR-12301-5p	0.01	0.540875	5.75722	0.0171473	TCONS_00066284	1.885	0.07	-4.75107	9.69554e-05	0.00039969	EOMES
miR-12301-5p	0.01	0.540875	5.75722	0.0171473	TCONS_00066285	2.2775	0.1325	-4.10339	1.15132e-05	5.6584e-05	Eomes
miR-12301-5p	0.01	0.540875	5.75722	0.0171473	TCONS_00067024	2.73	0.505	-2.43455	0.000218337	0.000837574	Mitf
miR-12301-5p	0.01	0.540875	5.75722	0.0171473	TCONS_00082974	1.11	0.025	-5.47249	0.00447132	0.012368	-
miR-12301-5p	0.01	0.540875	5.75722	0.0171473	TCONS_00085638	4.1775	0.0425	-6.61903	1.61004e-20	3.92622e-19	TRIM38
miR-12301-5p	0.01	0.540875	5.75722	0.0171473	TCONS_00086755	20.4575	3.19	-2.681	4.25025e-13	5.49708e-12	Picalm
miR-12301-5p	0.01	0.540875	5.75722	0.0171473	TCONS_00094460	3.74	0.085	-5.45943	1.45525e-12	1.78363e-11	-
miR-12301-5p	0.01	0.540875	5.75722	0.0171473	TCONS_00094464	1.6675	0.1975	-3.07776	9.88489e-08	6.78742e-07	-
miR-12301-5p	0.01	0.540875	5.75722	0.0171473	TCONS_00096709	8.74	1.06	-3.04357	6.93324e-13	8.76838e-12	SMAD2
miR-12301-5p	0.01	0.540875	5.75722	0.0171473	TCONS_00096709	8.74	1.06	-3.04357	6.93324e-13	8.76838e-12	SMAD2
miR-12301-5p	0.01	0.540875	5.75722	0.0171473	TCONS_00099780	7.095	0.4475	-3.98684	7.59172e-14	1.05802e-12	ADCY9
miR-12301-5p	0.01	0.540875	5.75722	0.0171473	TCONS_00099781	5.3425	1.52	-1.81344	2.19194e-06	1.22642e-05	ADCY9
miR-12301-5p	0.01	0.540875	5.75722	0.0171473	TCONS_00099781	5.3425	1.52	-1.81344	2.19194e-06	1.22642e-05	ADCY9
miR-12301-5p	0.01	0.540875	5.75722	0.0171473	TCONS_00107757	7.0875	3.075	-1.20469	0.00215962	0.00651176	KAT6A
miR-12301-5p	0.01	0.540875	5.75722	0.0171473	TCONS_00109103	4.53	1.6925	-1.42036	0.00424986	0.0118241	ASAP2
miR-12301-5p	0.01	0.540875	5.75722	0.0171473	TCONS_00110842	12.0725	2.3675	-2.35029	1.666e-10	1.63185e-09	SOS1
miR-12301-5p	0.01	0.540875	5.75722	0.0171473	TCONS_00116778	3.0475	0.4	-2.92955	0.000374785	0.00136317	ROCK2
miR-12301-5p	0.01	0.540875	5.75722	0.0171473	TCONS_00116778	3.0475	0.4	-2.92955	0.000374785	0.00136317	ROCK2
miR-12301-5p	0.01	0.540875	5.75722	0.0171473	TCONS_00126543	4.0975	0.001	-12.0005	2.83618e-41	2.05781e-39	SAMD9
miR-12301-5p	0.01	0.540875	5.75722	0.0171473	TCONS_00126544	1.4825	0.0025	-9.21189	6.19068e-06	3.19306e-05	SAMD9
miR-12301-5p	0.01	0.540875	5.75722	0.0171473	TCONS_00127366	29.23	1.555	-4.23246	3.37623e-20	8.02025e-19	CAV1
miR-12301-5p	0.01	0.540875	5.75722	0.0171473	TCONS_00128603	18.735	2.595	-2.85193	1.1908e-14	1.79028e-13	ZC3HAV1
miR-12301-5p	0.01	0.540875	5.75722	0.0171473	TCONS_00128604	6.275	0.49	-3.67876	5.06428e-05	0.000220891	ZC3HAV1
miR-12301-5p	0.01	0.540875	5.75722	0.0171473	TCONS_00130399	46.165	18.55	-1.31538	0.00129752	0.00414831	C3
miR-12301-5p	0.01	0.540875	5.75722	0.0171473	TCONS_00131770	21.66	4.575	-2.24319	1.05684e-07	7.21793e-07	Smad5
miR-12301-5p	0.01	0.540875	5.75722	0.0171473	TCONS_00134539	12.5175	1.4575	-3.10238	3.72683e-10	3.50217e-09	CD97
miR-12301-5p	0.01	0.540875	5.75722	0.0171473	TCONS_00145218	8.01	1.0675	-2.90757	9.3771e-07	5.5576e-06	HIF1A
miR-12301-5p	0.01	0.540875	5.75722	0.0171473	TCONS_00145218	8.01	1.0675	-2.90757	9.3771e-07	5.5576e-06	HIF1A
miR-12301-5p	0.01	0.540875	5.75722	0.0171473	TCONS_00148118	2.265	0.0625	-5.17951	8.33803e-11	8.42983e-10	TMOD3
miR-12301-5p	0.01	0.540875	5.75722	0.0171473	TCONS_00150069	17.8875	4.5925	-1.9616	7.12397e-08	4.99912e-07	FYN
miR-12301-5p	0.01	0.540875	5.75722	0.0171473	TCONS_00151629	20.5375	10.015	-1.0361	0.00107656	0.00351965	MLLT4
miR-12301-5p	0.01	0.540875	5.75722	0.0171473	TCONS_00152393	14.395	1.7975	-3.0015	2.65299e-14	3.85645e-13	FOXO3
miR-12301-5p	0.01	0.540875	5.75722	0.0171473	TCONS_00154516	1.77	0.3375	-2.39079	0.0124177	0.0300232	ZFAT
miR-12301-5p	0.01	0.540875	5.75722	0.0171473	TCONS_00155016	1.4825	0.045	-5.04196	1.14517e-19	2.61771e-18	CHD7
miR-12301-5p	0.01	0.540875	5.75722	0.0171473	TCONS_00156560	11.71	2.925	-2.00123	2.56446e-05	0.00011856	ZNF16
miR-12301-5p	0.01	0.540875	5.75722	0.0171473	TCONS_00162799	16.3275	2.3725	-2.78282	1.30804e-10	1.29832e-09	TAB3
miR-12347-5p	0.01	0.5255	5.71562	0.000849085	TCONS_00000667	5.3675	0.435	-3.62516	0.000151475	0.000599999	Ctps1
miR-12347-5p	0.01	0.5255	5.71562	0.000849085	TCONS_00005719	4.865	0.001	-12.2482	4.24138e-37	2.57506e-35	PLD1
miR-12347-5p	0.01	0.5255	5.71562	0.000849085	TCONS_00009261	1.87	0.57	-1.714	0.00529467	0.0143197	PTGER3
miR-12347-5p	0.01	0.5255	5.71562	0.000849085	TCONS_00009707	19.545	1.3625	-3.84247	5.28826e-20	1.2392e-18	TGFBR3
miR-12347-5p	0.01	0.5255	5.71562	0.000849085	TCONS_00009707	19.545	1.3625	-3.84247	5.28826e-20	1.2392e-18	TGFBR3
miR-12347-5p	0.01	0.5255	5.71562	0.000849085	TCONS_00009708	8.28	0.495	-4.06413	2.05666e-05	9.65182e-05	TGFBR3
miR-12347-5p	0.01	0.5255	5.71562	0.000849085	TCONS_00009708	8.28	0.495	-4.06413	2.05666e-05	9.65182e-05	TGFBR3
miR-12347-5p	0.01	0.5255	5.71562	0.000849085	TCONS_00009708	8.28	0.495	-4.06413	2.05666e-05	9.65182e-05	TGFBR3
miR-12347-5p	0.01	0.5255	5.71562	0.000849085	TCONS_00010824	16.32	2.0375	-3.00177	1.3807e-10	1.36468e-09	ADAR
miR-12347-5p	0.01	0.5255	5.71562	0.000849085	TCONS_00017878	6.3125	0.29	-4.44409	9.51761e-29	3.84697e-27	SUGT1
miR-12347-5p	0.01	0.5255	5.71562	0.000849085	TCONS_00020583	12.77	0.725	-4.13863	1.01022e-19	2.31826e-18	ABR
miR-12347-5p	0.01	0.5255	5.71562	0.000849085	TCONS_00020669	33.7225	14.75	-1.193	0.000196192	0.000760666	RPA1
miR-12347-5p	0.01	0.5255	5.71562	0.000849085	TCONS_00020669	33.7225	14.75	-1.193	0.000196192	0.000760666	RPA1
miR-12347-5p	0.01	0.5255	5.71562	0.000849085	TCONS_00024973	4.395	1.4375	-1.6123	0.00129723	0.00414768	Tbkbp1
miR-12347-5p	0.01	0.5255	5.71562	0.000849085	TCONS_00026020	24.2625	11.8825	-1.02989	0.000583805	0.00203465	TNRC6C
miR-12347-5p	0.01	0.5255	5.71562	0.000849085	TCONS_00028095	3.8375	0.355	-3.43428	1.02066e-16	1.82489e-15	RABGAP1L
miR-12347-5p	0.01	0.5255	5.71562	0.000849085	TCONS_00029334	13.79	0.2975	-5.53459	0.002028	0.00615914	CFH
miR-12347-5p	0.01	0.5255	5.71562	0.000849085	TCONS_00029336	22.795	0.8125	-4.81021	1.28312e-07	8.66569e-07	CFH
miR-12347-5p	0.01	0.5255	5.71562	0.000849085	TCONS_00030368	1.28	0.09	-3.83007	0.00218508	0.00657674	KCNAB2
miR-12347-5p	0.01	0.5255	5.71562	0.000849085	TCONS_00031054	3.73	0.0875	-5.41375	9.23413e-16	1.51971e-14	RNASEL
miR-12347-5p	0.01	0.5255	5.71562	0.000849085	TCONS_00034587	99.2875	15.9275	-2.64009	1.1027e-17	2.14304e-16	YWHAB
miR-12347-5p	0.01	0.5255	5.71562	0.000849085	TCONS_00049650	14.6775	3.31	-2.1487	6.56736e-10	6.00722e-09	ARRB1
miR-12347-5p	0.01	0.5255	5.71562	0.000849085	TCONS_00052416	3.195	0.055	-5.86024	2.17055e-22	5.98888e-21	LCP2
miR-12347-5p	0.01	0.5255	5.71562	0.000849085	TCONS_00053144	9.7875	0.88	-3.47536	9.28505e-17	1.66977e-15	C7
miR-12347-5p	0.01	0.5255	5.71562	0.000849085	TCONS_00053173	1.1425	0.04	-4.83605	3.55563e-07	2.24814e-06	-
miR-12347-5p	0.01	0.5255	5.71562	0.000849085	TCONS_00066284	1.885	0.07	-4.75107	9.69554e-05	0.00039969	EOMES
miR-12347-5p	0.01	0.5255	5.71562	0.000849085	TCONS_00066285	2.2775	0.1325	-4.10339	1.15132e-05	5.6584e-05	Eomes
miR-12347-5p	0.01	0.5255	5.71562	0.000849085	TCONS_00075127	60.175	20.8175	-1.53137	5.59637e-06	2.90983e-05	GSN
miR-12347-5p	0.01	0.5255	5.71562	0.000849085	TCONS_00075127	60.175	20.8175	-1.53137	5.59637e-06	2.90983e-05	GSN
miR-12347-5p	0.01	0.5255	5.71562	0.000849085	TCONS_00075128	97.2	18.01	-2.43216	4.65027e-07	2.88805e-06	GSN
miR-12347-5p	0.01	0.5255	5.71562	0.000849085	TCONS_00075128	97.2	18.01	-2.43216	4.65027e-07	2.88805e-06	GSN
miR-12347-5p	0.01	0.5255	5.71562	0.000849085	TCONS_00075128	97.2	18.01	-2.43216	4.65027e-07	2.88805e-06	GSN
miR-12347-5p	0.01	0.5255	5.71562	0.000849085	TCONS_00080555	4.2775	1.2025	-1.83073	7.38037e-05	0.000311889	FN1
miR-12347-5p	0.01	0.5255	5.71562	0.000849085	TCONS_00090536	2.07	0.14	-3.88613	0.000736445	0.00250935	HHEX
miR-12347-5p	0.01	0.5255	5.71562	0.000849085	TCONS_00090547	15.685	2.685	-2.54639	6.26165e-08	4.42943e-07	EXOC6
miR-12347-5p	0.01	0.5255	5.71562	0.000849085	TCONS_00100553	1.3	0.1325	-3.29445	0.00976624	0.0243731	SPN
miR-12347-5p	0.01	0.5255	5.71562	0.000849085	TCONS_00110921	12.9975	0.57	-4.51113	3.42063e-17	6.37181e-16	EIF2AK2
miR-12347-5p	0.01	0.5255	5.71562	0.000849085	TCONS_00114096	7.29	1.255	-2.53823	5.96102e-09	4.8475e-08	KRAS
miR-12347-5p	0.01	0.5255	5.71562	0.000849085	TCONS_00114416	13.7	0.59	-4.53732	3.858e-35	2.12697e-33	LRP6
miR-12347-5p	0.01	0.5255	5.71562	0.000849085	TCONS_00116778	3.0475	0.4	-2.92955	0.000374785	0.00136317	ROCK2
miR-12347-5p	0.01	0.5255	5.71562	0.000849085	TCONS_00116778	3.0475	0.4	-2.92955	0.000374785	0.00136317	ROCK2
miR-12347-5p	0.01	0.5255	5.71562	0.000849085	TCONS_00124595	2.62	0.0475	-5.7855	3.52069e-10	3.32014e-09	KMT2E
miR-12347-5p	0.01	0.5255	5.71562	0.000849085	TCONS_00127940	1.32	0.2975	-2.14958	0.00228659	0.00684231	ADCY1
miR-12347-5p	0.01	0.5255	5.71562	0.000849085	TCONS_00129446	1.53	0.045	-5.08746	3.77809e-06	2.02572e-05	MAPK9
miR-12347-5p	0.01	0.5255	5.71562	0.000849085	TCONS_00132807	9.7525	0.61	-3.99889	4.41731e-21	1.12044e-19	Cyfip2
miR-12347-5p	0.01	0.5255	5.71562	0.000849085	TCONS_00143032	20.415	3.8425	-2.40951	5.23263e-11	5.4084e-10	F2R
miR-12347-5p	0.01	0.5255	5.71562	0.000849085	TCONS_00143406	20.8725	2	-3.38353	5.26443e-15	8.18278e-14	CD276
miR-12347-5p	0.01	0.5255	5.71562	0.000849085	TCONS_00143406	20.8725	2	-3.38353	5.26443e-15	8.18278e-14	CD276
miR-12347-5p	0.01	0.5255	5.71562	0.000849085	TCONS_00143406	20.8725	2	-3.38353	5.26443e-15	8.18278e-14	CD276
miR-12347-5p	0.01	0.5255	5.71562	0.000849085	TCONS_00147910	1.8475	0.001	-10.8514	1.0488e-20	2.59529e-19	TLN2
miR-12347-5p	0.01	0.5255	5.71562	0.000849085	TCONS_00154366	13.765	2.175	-2.66192	7.67656e-16	1.27264e-14	AGO2
miR-12347-5p	0.01	0.5255	5.71562	0.000849085	TCONS_00154516	1.77	0.3375	-2.39079	0.0124177	0.0300232	ZFAT
miR-12347-5p	0.01	0.5255	5.71562	0.000849085	TCONS_00155016	1.4825	0.045	-5.04196	1.14517e-19	2.61771e-18	CHD7
miR-12347-5p	0.01	0.5255	5.71562	0.000849085	TCONS_00160940	7.45	3.6525	-1.02836	0.0162946	0.037911	IRAK1
miR-12376-3p	0.01	0.301	4.91169	0.035099	TCONS_00007370	1.2375	0.145	-3.0933	0.00528363	0.0142945	-
miR-12376-3p	0.01	0.301	4.91169	0.035099	TCONS_00011531	14.875	2.3275	-2.67604	4.38657e-13	5.65985e-12	IFNAR1
miR-12376-3p	0.01	0.301	4.91169	0.035099	TCONS_00023121	10.645	3.945	-1.43208	0.000291826	0.00108817	Prkca
miR-12376-3p	0.01	0.301	4.91169	0.035099	TCONS_00039118	7.2475	0.115	-5.97778	2.53587e-07	1.63863e-06	ADCY7
miR-12376-3p	0.01	0.301	4.91169	0.035099	TCONS_00040855	11.2725	4.86	-1.21378	0.000450588	0.00160852	ARHGAP35
miR-12376-3p	0.01	0.301	4.91169	0.035099	TCONS_00040861	11.2725	4.86	-1.21378	0.000450689	0.0016087	ARHGAP35
miR-12376-3p	0.01	0.301	4.91169	0.035099	TCONS_00044218	5.8375	1.1375	-2.35948	7.01373e-06	3.58245e-05	Arhgef1
miR-12376-3p	0.01	0.301	4.91169	0.035099	TCONS_00044218	5.8375	1.1375	-2.35948	7.01373e-06	3.58245e-05	Arhgef1
miR-12376-3p	0.01	0.301	4.91169	0.035099	TCONS_00045871	9.36	3.1175	-1.58612	4.78357e-06	2.51616e-05	ZBTB16
miR-12376-3p	0.01	0.301	4.91169	0.035099	TCONS_00047754	15.525	0.0525	-8.20806	6.35149e-09	5.1451e-08	PTPRJ
miR-12376-3p	0.01	0.301	4.91169	0.035099	TCONS_00047754	15.525	0.0525	-8.20806	6.35149e-09	5.1451e-08	PTPRJ
miR-12376-3p	0.01	0.301	4.91169	0.035099	TCONS_00053173	1.1425	0.04	-4.83605	3.55563e-07	2.24814e-06	-
miR-12376-3p	0.01	0.301	4.91169	0.035099	TCONS_00058415	12.01	1.3025	-3.20488	1.57426e-10	1.54611e-09	PATZ1
miR-12376-3p	0.01	0.301	4.91169	0.035099	TCONS_00060742	6.69	0.6625	-3.33601	1.197e-07	8.11764e-07	EML1
miR-12376-3p	0.01	0.301	4.91169	0.035099	TCONS_00063753	56.6075	6.8025	-3.05686	2.36862e-17	4.46308e-16	TGFBR2
miR-12376-3p	0.01	0.301	4.91169	0.035099	TCONS_00063753	56.6075	6.8025	-3.05686	2.36862e-17	4.46308e-16	TGFBR2
miR-12376-3p	0.01	0.301	4.91169	0.035099	TCONS_00066285	2.2775	0.1325	-4.10339	1.15132e-05	5.6584e-05	Eomes
miR-12376-3p	0.01	0.301	4.91169	0.035099	TCONS_00071414	3.44	0.0725	-5.56828	2.79112e-11	2.96626e-10	BIN1
miR-12376-3p	0.01	0.301	4.91169	0.035099	TCONS_00071414	3.44	0.0725	-5.56828	2.79112e-11	2.96626e-10	BIN1
miR-12376-3p	0.01	0.301	4.91169	0.035099	TCONS_00074278	4.255	0.14	-4.92566	9.86893e-28	3.80326e-26	-
miR-12376-3p	0.01	0.301	4.91169	0.035099	TCONS_00079101	79.73	1.545	-5.68944	1.78106e-45	1.49319e-43	ITGA6
miR-12376-3p	0.01	0.301	4.91169	0.035099	TCONS_00079105	21.7	0.38	-5.83555	5.56231e-43	4.30128e-41	ITGA6
miR-12376-3p	0.01	0.301	4.91169	0.035099	TCONS_00084837	1.6125	0.001	-10.6551	0.000155399	0.000614136	TFEB
miR-12376-3p	0.01	0.301	4.91169	0.035099	TCONS_00084838	4.3975	1.11	-1.98612	0.00737804	0.0190941	TFEB
miR-12376-3p	0.01	0.301	4.91169	0.035099	TCONS_00085962	6.605	1.5475	-2.09362	0.00129581	0.00414404	JARID2
miR-12376-3p	0.01	0.301	4.91169	0.035099	TCONS_00085962	6.605	1.5475	-2.09362	0.00129581	0.00414404	JARID2
miR-12376-3p	0.01	0.301	4.91169	0.035099	TCONS_00086387	9.945	2.6475	-1.90934	8.833e-06	4.42629e-05	RIPK1
miR-12376-3p	0.01	0.301	4.91169	0.035099	TCONS_00087250	5.815	0.625	-3.21785	1.02785e-08	8.09522e-08	TIRAP
miR-12376-3p	0.01	0.301	4.91169	0.035099	TCONS_00088178	88.3175	9.225	-3.25908	1.13976e-18	2.39141e-17	IGF2
miR-12376-3p	0.01	0.301	4.91169	0.035099	TCONS_00088178	88.3175	9.225	-3.25908	1.13976e-18	2.39141e-17	IGF2
miR-12376-3p	0.01	0.301	4.91169	0.035099	TCONS_00088179	56.3175	2.8925	-4.28319	9.17124e-20	2.1137e-18	IGF2
miR-12376-3p	0.01	0.301	4.91169	0.035099	TCONS_00088179	56.3175	2.8925	-4.28319	9.17124e-20	2.1137e-18	IGF2
miR-12376-3p	0.01	0.301	4.91169	0.035099	TCONS_00090949	4.835	0.805	-2.58646	4.30164e-06	2.28104e-05	NFKB2
miR-12376-3p	0.01	0.301	4.91169	0.035099	TCONS_00090949	4.835	0.805	-2.58646	4.30164e-06	2.28104e-05	NFKB2
miR-12376-3p	0.01	0.301	4.91169	0.035099	TCONS_00091332	6.4825	0.4925	-3.71835	3.13736e-16	5.36776e-15	GRK5
miR-12376-3p	0.01	0.301	4.91169	0.035099	TCONS_00098266	9.1575	2.2975	-1.99489	8.0204e-09	6.42266e-08	PRKCB
miR-12376-3p	0.01	0.301	4.91169	0.035099	TCONS_00099043	10.9625	3.8875	-1.49566	5.79029e-05	0.000249831	RNF216
miR-12376-3p	0.01	0.301	4.91169	0.035099	TCONS_00103825	1.455	0.2675	-2.44341	0.00462585	0.0127336	GNG4
miR-12376-3p	0.01	0.301	4.91169	0.035099	TCONS_00105534	5.37	2.3575	-1.18766	0.00309721	0.00894022	MTUS1
miR-12376-3p	0.01	0.301	4.91169	0.035099	TCONS_00107757	7.0875	3.075	-1.20469	0.00215962	0.00651176	KAT6A
miR-12376-3p	0.01	0.301	4.91169	0.035099	TCONS_00108019	1.1875	0.0725	-4.0338	7.53312e-06	3.82317e-05	-
miR-12376-3p	0.01	0.301	4.91169	0.035099	TCONS_00108253	8.115	0.4975	-4.02782	8.96849e-15	1.36443e-13	Vav2
miR-12376-3p	0.01	0.301	4.91169	0.035099	TCONS_00108253	8.115	0.4975	-4.02782	8.96849e-15	1.36443e-13	Vav2
miR-12376-3p	0.01	0.301	4.91169	0.035099	TCONS_00109103	4.53	1.6925	-1.42036	0.00424986	0.0118241	ASAP2
miR-12376-3p	0.01	0.301	4.91169	0.035099	TCONS_00112356	8.545	1.3725	-2.63827	5.29891e-10	4.89111e-09	ADCY6
miR-12376-3p	0.01	0.301	4.91169	0.035099	TCONS_00115548	1.8725	0.1625	-3.52645	6.70769e-06	3.43988e-05	Zbed4
miR-12376-3p	0.01	0.301	4.91169	0.035099	TCONS_00117228	2.19	0.545	-2.0066	0.000662431	0.00227987	Asx
miR-12376-3p	0.01	0.301	4.91169	0.035099	TCONS_00117510	4.63	0.09	-5.68494	4.19167e-09	3.4819e-08	Meis1
miR-12376-3p	0.01	0.301	4.91169	0.035099	TCONS_00120793	5.7975	0.2	-4.85736	1.57282e-21	4.12838e-20	IRAK3
miR-12376-3p	0.01	0.301	4.91169	0.035099	TCONS_00121572	2.46	0.0225	-6.77259	6.52469e-16	1.08874e-14	-
miR-12376-3p	0.01	0.301	4.91169	0.035099	TCONS_00122481	10.8025	2.6075	-2.05063	1.08885e-05	5.37789e-05	LTBR
miR-12376-3p	0.01	0.301	4.91169	0.035099	TCONS_00122481	10.8025	2.6075	-2.05063	1.08885e-05	5.37789e-05	LTBR
miR-12376-3p	0.01	0.301	4.91169	0.035099	TCONS_00123755	7.7775	1.455	-2.41829	0.0157055	0.0367471	DYNC1I1
miR-12376-3p	0.01	0.301	4.91169	0.035099	TCONS_00129722	9.185	0.5225	-4.13578	1.74221e-10	1.70255e-09	Jak3
miR-12376-3p	0.01	0.301	4.91169	0.035099	TCONS_00129723	8.2275	0.36	-4.51439	4.15829e-06	2.21101e-05	JAK3
miR-12376-3p	0.01	0.301	4.91169	0.035099	TCONS_00129723	8.2275	0.36	-4.51439	4.15829e-06	2.21101e-05	JAK3
miR-12376-3p	0.01	0.301	4.91169	0.035099	TCONS_00136045	16.825	6.36	-1.40351	0.000122954	0.000496701	TCF3
miR-12376-3p	0.01	0.301	4.91169	0.035099	TCONS_00136362	4.0375	0.94	-2.10273	0.00640331	0.0168952	Nrg2
miR-12376-3p	0.01	0.301	4.91169	0.035099	TCONS_00143032	20.415	3.8425	-2.40951	5.23263e-11	5.4084e-10	F2R
miR-12376-3p	0.01	0.301	4.91169	0.035099	TCONS_00144600	4.445	0.505	-3.13783	3.53483e-13	4.60421e-12	PYGO1
miR-12376-3p	0.01	0.301	4.91169	0.035099	TCONS_00144600	4.445	0.505	-3.13783	3.53483e-13	4.60421e-12	PYGO1
miR-12376-3p	0.01	0.301	4.91169	0.035099	TCONS_00147910	1.8475	0.001	-10.8514	1.0488e-20	2.59529e-19	TLN2
miR-12376-3p	0.01	0.301	4.91169	0.035099	TCONS_00151629	20.5375	10.015	-1.0361	0.00107656	0.00351965	MLLT4
miR-12376-3p	0.01	0.301	4.91169	0.035099	TCONS_00154366	13.765	2.175	-2.66192	7.67656e-16	1.27264e-14	AGO2
miR-12376-3p	0.01	0.301	4.91169	0.035099	TCONS_00155016	1.4825	0.045	-5.04196	1.14517e-19	2.61771e-18	CHD7
miR-12376-3p	0.01	0.301	4.91169	0.035099	TCONS_00160528	2.715	0.135	-4.32992	0.00087377	0.00292384	EDA
miR-12395-3p	0.01	2.559	7.99944	7.87574e-09	TCONS_00000667	5.3675	0.435	-3.62516	0.000151475	0.000599999	Ctps1
miR-12395-3p	0.01	2.559	7.99944	7.87574e-09	TCONS_00009261	1.87	0.57	-1.714	0.00529467	0.0143197	PTGER3
miR-12395-3p	0.01	2.559	7.99944	7.87574e-09	TCONS_00010824	16.32	2.0375	-3.00177	1.3807e-10	1.36468e-09	ADAR
miR-12395-3p	0.01	2.559	7.99944	7.87574e-09	TCONS_00010860	16.3025	5.3875	-1.59741	7.69286e-06	3.89615e-05	SHC1
miR-12395-3p	0.01	2.559	7.99944	7.87574e-09	TCONS_00013999	4.255	0.21	-4.3407	1.7372e-11	1.89206e-10	PIK3CA
miR-12395-3p	0.01	2.559	7.99944	7.87574e-09	TCONS_00013999	4.255	0.21	-4.3407	1.7372e-11	1.89206e-10	PIK3CA
miR-12395-3p	0.01	2.559	7.99944	7.87574e-09	TCONS_00022292	2.6075	0.0375	-6.11963	5.92013e-07	3.62461e-06	Cd7
miR-12395-3p	0.01	2.559	7.99944	7.87574e-09	TCONS_00022292	2.6075	0.0375	-6.11963	5.92013e-07	3.62461e-06	Cd7
miR-12395-3p	0.01	2.559	7.99944	7.87574e-09	TCONS_00022292	2.6075	0.0375	-6.11963	5.92013e-07	3.62461e-06	Cd7
miR-12395-3p	0.01	2.559	7.99944	7.87574e-09	TCONS_00023265	13.0375	0.005	-11.3485	2.01247e-57	2.75053e-55	TRIM25
miR-12395-3p	0.01	2.559	7.99944	7.87574e-09	TCONS_00023265	13.0375	0.005	-11.3485	2.01247e-57	2.75053e-55	TRIM25
miR-12395-3p	0.01	2.559	7.99944	7.87574e-09	TCONS_00023698	11.3	0.82	-3.78456	0.00938205	0.0235443	NF1
miR-12395-3p	0.01	2.559	7.99944	7.87574e-09	TCONS_00023722	5.31	2.5775	-1.04274	0.00557218	0.0149737	NF1
miR-12395-3p	0.01	2.559	7.99944	7.87574e-09	TCONS_00024942	5.2025	0.625	-3.05728	7.06173e-14	9.87667e-13	Nfe2l1
miR-12395-3p	0.01	2.559	7.99944	7.87574e-09	TCONS_00024943	37.7375	18.8625	-1.00048	0.000530276	0.0018649	Nfe2l1
miR-12395-3p	0.01	2.559	7.99944	7.87574e-09	TCONS_00024973	4.395	1.4375	-1.6123	0.00129723	0.00414768	Tbkbp1
miR-12395-3p	0.01	2.559	7.99944	7.87574e-09	TCONS_00030862	1.27	0.001	-10.3106	1.58261e-29	6.65309e-28	RC3H1
miR-12395-3p	0.01	2.559	7.99944	7.87574e-09	TCONS_00031054	3.73	0.0875	-5.41375	9.23413e-16	1.51971e-14	RNASEL
miR-12395-3p	0.01	2.559	7.99944	7.87574e-09	TCONS_00032179	2.515	0.47	-2.41983	0.00133746	0.00426377	CAMK1D
miR-12395-3p	0.01	2.559	7.99944	7.87574e-09	TCONS_00032181	3.1275	0.11	-4.82943	0.00293791	0.00853406	CAMK1D
miR-12395-3p	0.01	2.559	7.99944	7.87574e-09	TCONS_00032190	19.1675	5.7	-1.74963	4.96639e-05	0.000217007	Abi1
miR-12395-3p	0.01	2.559	7.99944	7.87574e-09	TCONS_00033369	8.2425	2.395	-1.78306	4.78482e-05	0.000209744	PRNP
miR-12395-3p	0.01	2.559	7.99944	7.87574e-09	TCONS_00033371	5.61	0.035	-7.3245	5.31461e-09	4.35438e-08	PRNP
miR-12395-3p	0.01	2.559	7.99944	7.87574e-09	TCONS_00034331	24.6575	4.835	-2.35044	0.0123785	0.0299351	CTNNBL1
miR-12395-3p	0.01	2.559	7.99944	7.87574e-09	TCONS_00034587	99.2875	15.9275	-2.64009	1.1027e-17	2.14304e-16	YWHAB
miR-12395-3p	0.01	2.559	7.99944	7.87574e-09	TCONS_00040855	11.2725	4.86	-1.21378	0.000450588	0.00160852	ARHGAP35
miR-12395-3p	0.01	2.559	7.99944	7.87574e-09	TCONS_00040861	11.2725	4.86	-1.21378	0.000450689	0.0016087	ARHGAP35
miR-12395-3p	0.01	2.559	7.99944	7.87574e-09	TCONS_00041067	14.01	2.29	-2.61304	6.7493e-05	0.000287432	FLT3LG
miR-12395-3p	0.01	2.559	7.99944	7.87574e-09	TCONS_00045871	9.36	3.1175	-1.58612	4.78357e-06	2.51616e-05	ZBTB16
miR-12395-3p	0.01	2.559	7.99944	7.87574e-09	TCONS_00047754	15.525	0.0525	-8.20806	6.35149e-09	5.1451e-08	PTPRJ
miR-12395-3p	0.01	2.559	7.99944	7.87574e-09	TCONS_00047754	15.525	0.0525	-8.20806	6.35149e-09	5.1451e-08	PTPRJ
miR-12395-3p	0.01	2.559	7.99944	7.87574e-09	TCONS_00047902	8.8975	0.265	-5.06934	1.78624e-16	3.12992e-15	-
miR-12395-3p	0.01	2.559	7.99944	7.87574e-09	TCONS_00052416	3.195	0.055	-5.86024	2.17055e-22	5.98888e-21	LCP2
miR-12395-3p	0.01	2.559	7.99944	7.87574e-09	TCONS_00053173	1.1425	0.04	-4.83605	3.55563e-07	2.24814e-06	-
miR-12395-3p	0.01	2.559	7.99944	7.87574e-09	TCONS_00055522	7.2225	0.9475	-2.9303	0.0034703	0.00987937	DTX1
miR-12395-3p	0.01	2.559	7.99944	7.87574e-09	TCONS_00055522	7.2225	0.9475	-2.9303	0.0034703	0.00987937	DTX1
miR-12395-3p	0.01	2.559	7.99944	7.87574e-09	TCONS_00058997	37.14	3.6325	-3.35394	3.10136e-19	6.84186e-18	IGF1R
miR-12395-3p	0.01	2.559	7.99944	7.87574e-09	TCONS_00058997	37.14	3.6325	-3.35394	3.10136e-19	6.84186e-18	IGF1R
miR-12395-3p	0.01	2.559	7.99944	7.87574e-09	TCONS_00058997	37.14	3.6325	-3.35394	3.10136e-19	6.84186e-18	IGF1R
miR-12395-3p	0.01	2.559	7.99944	7.87574e-09	TCONS_00061691	10.9175	2.855	-1.93508	0.000222499	0.000851652	ANPEP
miR-12395-3p	0.01	2.559	7.99944	7.87574e-09	TCONS_00065666	2.2975	0.14	-4.03657	0.000149695	0.000593389	CCR1
miR-12395-3p	0.01	2.559	7.99944	7.87574e-09	TCONS_00066670	9.915	0.2275	-5.44567	0.000346561	0.00126923	VHL
miR-12395-3p	0.01	2.559	7.99944	7.87574e-09	TCONS_00071414	3.44	0.0725	-5.56828	2.79112e-11	2.96626e-10	BIN1
miR-12395-3p	0.01	2.559	7.99944	7.87574e-09	TCONS_00071415	5.555	0.125	-5.47379	0.000300211	0.0011156	Bin1
miR-12395-3p	0.01	2.559	7.99944	7.87574e-09	TCONS_00071415	5.555	0.125	-5.47379	0.000300211	0.0011156	Bin1
miR-12395-3p	0.01	2.559	7.99944	7.87574e-09	TCONS_00074278	4.255	0.14	-4.92566	9.86893e-28	3.80326e-26	-
miR-12395-3p	0.01	2.559	7.99944	7.87574e-09	TCONS_00074576	1.6425	0.23	-2.83619	0.00425449	0.0118349	WNT4
miR-12395-3p	0.01	2.559	7.99944	7.87574e-09	TCONS_00075127	60.175	20.8175	-1.53137	5.59637e-06	2.90983e-05	GSN
miR-12395-3p	0.01	2.559	7.99944	7.87574e-09	TCONS_00075127	60.175	20.8175	-1.53137	5.59637e-06	2.90983e-05	GSN
miR-12395-3p	0.01	2.559	7.99944	7.87574e-09	TCONS_00075128	97.2	18.01	-2.43216	4.65027e-07	2.88805e-06	GSN
miR-12395-3p	0.01	2.559	7.99944	7.87574e-09	TCONS_00075128	97.2	18.01	-2.43216	4.65027e-07	2.88805e-06	GSN
miR-12395-3p	0.01	2.559	7.99944	7.87574e-09	TCONS_00075128	97.2	18.01	-2.43216	4.65027e-07	2.88805e-06	GSN
miR-12395-3p	0.01	2.559	7.99944	7.87574e-09	TCONS_00079101	79.73	1.545	-5.68944	1.78106e-45	1.49319e-43	ITGA6
miR-12395-3p	0.01	2.559	7.99944	7.87574e-09	TCONS_00079105	21.7	0.38	-5.83555	5.56231e-43	4.30128e-41	ITGA6
miR-12395-3p	0.01	2.559	7.99944	7.87574e-09	TCONS_00084387	58.985	15.46	-1.93181	2.1251e-07	1.38846e-06	PSMB8
miR-12395-3p	0.01	2.559	7.99944	7.87574e-09	TCONS_00084837	1.6125	0.001	-10.6551	0.000155399	0.000614136	TFEB
miR-12395-3p	0.01	2.559	7.99944	7.87574e-09	TCONS_00084838	4.3975	1.11	-1.98612	0.00737804	0.0190941	TFEB
miR-12395-3p	0.01	2.559	7.99944	7.87574e-09	TCONS_00085638	4.1775	0.0425	-6.61903	1.61004e-20	3.92622e-19	TRIM38
miR-12395-3p	0.01	2.559	7.99944	7.87574e-09	TCONS_00097947	2.4625	0.2725	-3.1758	0.00667249	0.0175017	CIITA
miR-12395-3p	0.01	2.559	7.99944	7.87574e-09	TCONS_00099780	7.095	0.4475	-3.98684	7.59172e-14	1.05802e-12	ADCY9
miR-12395-3p	0.01	2.559	7.99944	7.87574e-09	TCONS_00099781	5.3425	1.52	-1.81344	2.19194e-06	1.22642e-05	ADCY9
miR-12395-3p	0.01	2.559	7.99944	7.87574e-09	TCONS_00099781	5.3425	1.52	-1.81344	2.19194e-06	1.22642e-05	ADCY9
miR-12395-3p	0.01	2.559	7.99944	7.87574e-09	TCONS_00102102	30.1225	5.825	-2.37051	2.4895e-12	2.97979e-11	GALNT2
miR-12395-3p	0.01	2.559	7.99944	7.87574e-09	TCONS_00102126	7.2325	0.6475	-3.48154	9.39723e-08	6.46768e-07	GALNT2
miR-12395-3p	0.01	2.559	7.99944	7.87574e-09	TCONS_00103416	1.495	0.015	-6.63904	2.02449e-08	1.53028e-07	BMPR1A
miR-12395-3p	0.01	2.559	7.99944	7.87574e-09	TCONS_00108253	8.115	0.4975	-4.02782	8.96849e-15	1.36443e-13	Vav2
miR-12395-3p	0.01	2.559	7.99944	7.87574e-09	TCONS_00108253	8.115	0.4975	-4.02782	8.96849e-15	1.36443e-13	Vav2
miR-12395-3p	0.01	2.559	7.99944	7.87574e-09	TCONS_00112356	8.545	1.3725	-2.63827	5.29891e-10	4.89111e-09	ADCY6
miR-12395-3p	0.01	2.559	7.99944	7.87574e-09	TCONS_00114416	13.7	0.59	-4.53732	3.858e-35	2.12697e-33	LRP6
miR-12395-3p	0.01	2.559	7.99944	7.87574e-09	TCONS_00115548	1.8725	0.1625	-3.52645	6.70769e-06	3.43988e-05	Zbed4
miR-12395-3p	0.01	2.559	7.99944	7.87574e-09	TCONS_00117175	10.32	0.9225	-3.48375	7.16032e-15	1.10122e-13	ADCY3
miR-12395-3p	0.01	2.559	7.99944	7.87574e-09	TCONS_00120069	3.7625	0.435	-3.1126	2.38927e-06	1.32644e-05	-
miR-12395-3p	0.01	2.559	7.99944	7.87574e-09	TCONS_00120793	5.7975	0.2	-4.85736	1.57282e-21	4.12838e-20	IRAK3
miR-12395-3p	0.01	2.559	7.99944	7.87574e-09	TCONS_00121647	1.955	0.045	-5.4411	0.00174587	0.00539712	MB
miR-12395-3p	0.01	2.559	7.99944	7.87574e-09	TCONS_00125272	15.1625	0.855	-4.14844	2.74768e-27	1.0398e-25	GLI3
miR-12395-3p	0.01	2.559	7.99944	7.87574e-09	TCONS_00125809	22.4575	1.15	-4.28749	1.44906e-05	6.99073e-05	TRBC2
miR-12395-3p	0.01	2.559	7.99944	7.87574e-09	TCONS_00125837	11.36	1.9575	-2.53688	0.00111728	0.00363359	TRBC2
miR-12395-3p	0.01	2.559	7.99944	7.87574e-09	TCONS_00125838	11.36	1.9575	-2.53688	0.0011152	0.00362824	TRBC2
miR-12395-3p	0.01	2.559	7.99944	7.87574e-09	TCONS_00127067	7.62	0.2125	-5.16426	2.82936e-05	0.000129745	Gnai1
miR-12395-3p	0.01	2.559	7.99944	7.87574e-09	TCONS_00127366	29.23	1.555	-4.23246	3.37623e-20	8.02025e-19	CAV1
miR-12395-3p	0.01	2.559	7.99944	7.87574e-09	TCONS_00128603	18.735	2.595	-2.85193	1.1908e-14	1.79028e-13	ZC3HAV1
miR-12395-3p	0.01	2.559	7.99944	7.87574e-09	TCONS_00128604	6.275	0.49	-3.67876	5.06428e-05	0.000220891	ZC3HAV1
miR-12395-3p	0.01	2.559	7.99944	7.87574e-09	TCONS_00131276	4.0825	0.625	-2.70752	7.45544e-09	5.98656e-08	GRK6
miR-12395-3p	0.01	2.559	7.99944	7.87574e-09	TCONS_00132807	9.7525	0.61	-3.99889	4.41731e-21	1.12044e-19	Cyfip2
miR-12395-3p	0.01	2.559	7.99944	7.87574e-09	TCONS_00139112	14.3775	0.8875	-4.01792	5.46499e-23	1.56367e-21	KIT
miR-12395-3p	0.01	2.559	7.99944	7.87574e-09	TCONS_00148118	2.265	0.0625	-5.17951	8.33803e-11	8.42983e-10	TMOD3
miR-12395-3p	0.01	2.559	7.99944	7.87574e-09	TCONS_00150069	17.8875	4.5925	-1.9616	7.12397e-08	4.99912e-07	FYN
miR-12395-3p	0.01	2.559	7.99944	7.87574e-09	TCONS_00151629	20.5375	10.015	-1.0361	0.00107656	0.00351965	MLLT4
miR-12395-3p	0.01	2.559	7.99944	7.87574e-09	TCONS_00154366	13.765	2.175	-2.66192	7.67656e-16	1.27264e-14	AGO2
miR-12395-3p	0.01	2.559	7.99944	7.87574e-09	TCONS_00160528	2.715	0.135	-4.32992	0.00087377	0.00292384	EDA
miR-12395-3p	0.01	2.559	7.99944	7.87574e-09	TCONS_00160530	4.4275	0.395	-3.48657	1.18985e-07	8.07382e-07	EDA
miR-12395-3p	0.01	2.559	7.99944	7.87574e-09	TCONS_00161665	3.305	0.0925	-5.15905	5.0884e-08	3.64024e-07	NKAP
miR-12395-3p	0.01	2.559	7.99944	7.87574e-09	TCONS_00163681	2.615	0.3075	-3.08815	0.00503051	0.0136865	CXCR3
miR-12395-3p	0.01	2.559	7.99944	7.87574e-09	TCONS_00163681	2.615	0.3075	-3.08815	0.00503051	0.0136865	CXCR3
miR-12395-3p	0.01	2.559	7.99944	7.87574e-09	TCONS_00163681	2.615	0.3075	-3.08815	0.00503051	0.0136865	CXCR3
miR-124-3p	163.368	72.8921	-1.16429	2.81015e-05	TCONS_00002475	1.8525	18.7525	3.33954	2.11303e-18	4.35012e-17	SPEN
miR-124-3p	163.368	72.8921	-1.16429	2.81015e-05	TCONS_00003369	0.001	11.0225	13.4282	1.54333e-34	8.32121e-33	SEMA4A
miR-124-3p	163.368	72.8921	-1.16429	2.81015e-05	TCONS_00008662	0.435	1.6475	1.92119	0.00838977	0.0213532	Tal1
miR-124-3p	163.368	72.8921	-1.16429	2.81015e-05	TCONS_00047535	14.8975	76.1875	2.35448	2.34696e-10	2.26042e-09	CD82
miR-124-3p	163.368	72.8921	-1.16429	2.81015e-05	TCONS_00048763	0.8625	3.9925	2.2107	0.00987665	0.0246068	SLC37A4
miR-124-3p	163.368	72.8921	-1.16429	2.81015e-05	TCONS_00055259	0.1725	4.8275	4.80661	0.00231281	0.0069116	SH2B3
miR-124-3p	163.368	72.8921	-1.16429	2.81015e-05	TCONS_00063604	0.001	47.4125	15.533	8.84254e-53	9.97459e-51	IGHA1
miR-124-3p	163.368	72.8921	-1.16429	2.81015e-05	TCONS_00063605	0.001	51.2025	15.6439	3.02908e-40	2.08453e-38	IGHA1
miR-124-3p	163.368	72.8921	-1.16429	2.81015e-05	TCONS_00087299	0.001	4.3875	12.0992	8.13771e-15	1.24286e-13	FLI1
miR-124-3p	163.368	72.8921	-1.16429	2.81015e-05	TCONS_00122553	0.001	13.435	13.7137	1.09748e-86	4.6805e-84	-
miR-124-3p	163.368	72.8921	-1.16429	2.81015e-05	TCONS_00129086	2.565	11.5475	2.17055	1.18668e-07	8.05417e-07	PAXIP1
miR-124-3p	163.368	72.8921	-1.16429	2.81015e-05	TCONS_00131351	0.205	1.5725	2.93936	0.00341674	0.00974577	NLRP3
miR-124-3p	163.368	72.8921	-1.16429	2.81015e-05	TCONS_00140704	0.001	19.7425	14.269	3.17851e-53	3.67718e-51	NFKB1
miR-124-3p	163.368	72.8921	-1.16429	2.81015e-05	TCONS_00144810	0.4925	2.9825	2.59833	3.73507e-05	0.000167246	SHC4
miR-1246-5p	0.01	0.69745	6.12402	0.00168614	TCONS_00009707	19.545	1.3625	-3.84247	5.28826e-20	1.2392e-18	TGFBR3
miR-1246-5p	0.01	0.69745	6.12402	0.00168614	TCONS_00009707	19.545	1.3625	-3.84247	5.28826e-20	1.2392e-18	TGFBR3
miR-1246-5p	0.01	0.69745	6.12402	0.00168614	TCONS_00009708	8.28	0.495	-4.06413	2.05666e-05	9.65182e-05	TGFBR3
miR-1246-5p	0.01	0.69745	6.12402	0.00168614	TCONS_00009708	8.28	0.495	-4.06413	2.05666e-05	9.65182e-05	TGFBR3
miR-1246-5p	0.01	0.69745	6.12402	0.00168614	TCONS_00009708	8.28	0.495	-4.06413	2.05666e-05	9.65182e-05	TGFBR3
miR-1246-5p	0.01	0.69745	6.12402	0.00168614	TCONS_00011531	14.875	2.3275	-2.67604	4.38657e-13	5.65985e-12	IFNAR1
miR-1246-5p	0.01	0.69745	6.12402	0.00168614	TCONS_00016495	2.7775	0.1425	-4.28475	2.16088e-10	2.09079e-09	-
miR-1246-5p	0.01	0.69745	6.12402	0.00168614	TCONS_00020180	40.7425	11.84	-1.78287	5.23802e-09	4.29702e-08	CLTC
miR-1246-5p	0.01	0.69745	6.12402	0.00168614	TCONS_00020190	21.655	8.9125	-1.2808	0.000242819	0.000921151	CLTC
miR-1246-5p	0.01	0.69745	6.12402	0.00168614	TCONS_00023698	11.3	0.82	-3.78456	0.00938205	0.0235443	NF1
miR-1246-5p	0.01	0.69745	6.12402	0.00168614	TCONS_00023722	5.31	2.5775	-1.04274	0.00557218	0.0149737	NF1
[truncated: 35,953 more rows]
